# Supplementary material for: Draft genomes of Cronobacter sakazakii strains isolated from dried spices bring unique insights into the diversity of plant-associated strains
Source: Stand Genomic Sci. 2018 Nov 29;13:35. doi: 10.1186/s40793-018-0339-6 (PMC6267090; doi:10.1186/s40793-018-0339-6)
Supplement: Supplementary file 2 — Table S2. Number of proteins per COG category present in each individual spice-origin C. sakazakii straina. (XLSX 16 kb) [file 40793_2018_339_MOESM2_ESM.xlsx]

## Sheet: Sheet1
Supplemental Table 2. Number of proteins per COG category present in each individual spice-origin C. sakazakii straina.
												Strain number and sequence type
Code	MOD1_023mB	MOD1_788569	MOD1_AS-2	MOD1_AS-4	MOD1_AS-13	MOD1_AS-15	MOD1_O21_16	MOD1_O21_4	MOD1_Jor20	MOD1_Jor22	MOD1_Jor44	MOD1_Jor93	MOD1_Jor96	MOD1_Jor103	MOD1_Jor146	MOD1_Jor148	MOD1_Jor151	MOD1_Jor154	MOD1_Jor172	MOD1_Jor173	MOD1_Jor178	MOD1_Jor183	MOD1_KW3	MOD1_KW13	MOD1_O21_13	MOD1_O26_1	SUM	AVE.	AVE. %
	226, CC8	31, CC31	64, CC64	64, CC64	64, CC64	64, CC64	99, CC99	226, CC8	226, CC8	226, CC8	8, CC8	643	4, CC4	643	3 CC3	4, CC4	8, CC8	4, CC4	64, CC64	1, CC1	4, CC4	21, CC21	40, CC40	13, CC13	219, CC15599, CC99	99, CC99
A	1	1	1	1	1	1	1	1	1	1	1	1	1	1	1	2	1	1	1	1	1	1	1	1	1	1	27	1.03846	0.0266136
B	0	0	0	0	0	0	0	0	0	0	0	0	0	0	0	0	0	0	0	0	0	0	0	0	0	0	0	0	0
C	205	206	205	205	205	206	206	206	206	206	207	206	205	209	205	205	207	205	206	207	208	204	205	205	205	206	5351	205.808	5.27442
D	45	46	44	44	44	44	44	45	46	46	46	45	48	45	45	47	46	46	44	48	48	45	46	49	45	44	1185	45.5769	1.16804
E	281	282	280	281	280	280	283	281	283	282	283	279	283	281	281	284	282	280	281	281	283	280	281	279	281	283	7315	281.346	7.21031
F	103	101	102	101	102	102	101	103	103	103	107	101	104	101	101	105	107	101	102	101	104	100	101	101	101	101	2659	102.269	2.62094
G	318	326	321	321	321	321	327	318	322	323	323	328	325	332	324	325	323	322	322	318	327	315	321	324	317	327	8391	322.731	8.27091
H	149	146	148	148	148	148	147	149	149	149	150	146	150	147	147	149	150	145	148	147	149	145	146	145	145	147	3837	147.577	3.78208
I	81	84	87	87	88	87	85	81	82	83	80	82	83	83	83	81	80	82	87	84	84	81	86	85	86	85	2177	83.7308	2.14584
J	176	175	179	177	179	177	176	176	176	178	177	178	178	179	176	177	176	177	177	174	179	174	177	179	176	176	4599	176.885	4.53318
K	304	302	298	299	300	300	301	304	312	311	312	300	311	304	306	313	312	306	300	294	313	295	302	301	301	301	7902	303.923	7.78891
L	171	173	160	160	160	160	159	170	172	175	178	156	188	157	164	193	177	162	161	161	194	153	163	168	163	158	4356	167.538	4.29366
M	242	254	244	243	244	245	239	239	240	241	245	243	257	243	244	246	245	246	247	238	260	237	251	251	242	238	6364	244.769	6.27292
N	72	77	76	76	76	76	73	72	72	72	75	74	78	76	77	74	75	74	76	73	77	72	76	74	75	73	1941	74.6538	1.91322
O	147	148	145	145	145	146	145	145	148	148	145	146	147	145	149	150	145	149	146	146	147	146	147	146	147	145	3808	146.462	3.7535
P	237	235	233	228	233	233	235	235	239	239	235	233	237	234	234	235	235	237	234	241	236	233	233	238	236	235	6113	235.115	6.02551
Q	42	48	48	48	48	48	45	42	46	45	43	45	52	46	46	48	43	48	49	46	52	43	48	46	46	45	1206	46.3846	1.18874
R	0	0	0	0	0	0	0	0	0	0	0	0	0	0	0	0	0	0	0	0	0	0	0	0	0	0	0	0	0
S	857	932	862	858	861	864	932	849	871	867	906	856	994	864	909	934	909	867	881	884	1018	864	872	876	920	932	23239	893.808	22.9064
T	147	152	147	148	149	149	148	147	147	147	152	152	148	151	148	151	152	146	150	158	148	144	153	151	153	148	3886	149.462	3.83038
U	60	65	63	63	63	63	60	61	69	71	61	63	71	63	62	59	61	62	63	64	70	61	60	85	62	60	1665	64.0385	1.64117
V	55	57	51	50	51	51	54	55	53	53	53	56	58	56	57	58	53	56	51	55	58	53	52	54	54	54	1408	54.1538	1.38785
-	143	161	127	128	126	126	150	141	168	168	177	148	188	151	140	201	179	159	128	156	205	138	144	159	150	150	4011	154.269	3.95359
TOTAL	3836	3971	3821	3811	3824	3827	3911	3820	3905	3908	3956	3838	4106	3868	3899	4037	3958	3871	3854	3877	4161	3784	3865	3917	3906	3909	101440	3901.54	99.9882
a Annotation of the genes was based on NCBI and processed through the Eggnog database at the European Molecular Biology Laboratory (EMBL, http://eggnogdb.embl.de/#/app/emapper, 53) using the default settings.
