# Supplementary material for: Draft genomes of Cronobacter sakazakii strains isolated from dried spices bring unique insights into the diversity of plant-associated strains
Source: Stand Genomic Sci. 2018 Nov 29;13:35. doi: 10.1186/s40793-018-0339-6 (PMC6267090; doi:10.1186/s40793-018-0339-6)
Supplement: Supplementary file 3 — Table S3. Summary table of spice-origin C. sakazakii protein locus tag IDs identified by NCBI’s PGAP annotation pipeline. (XLSX 4454 kb) [file 40793_2018_339_MOESM3_ESM.xlsx]

## Sheet: Sheet1
Supplemental Table 3. Summary table of spice-origin C. sakazakii protein locus tag IDs identified by NCBI's PGAP annotation pipeline.
MOD1_788569						MOD1_AS-2						MOD1_AS-4						MOD1_AS-13						MOD1_AS-15						MOD1_Jor20						MOD1_Jor22						MOD1_Jor44						MOD1_Jor93
Replicon Accession	Start	Stop	Locus	Locus tag	Protein name	Replicon Accession	Start	Stop	Locus	Locus tag	Protein name	Replicon Accession	Start	Stop	Locus	Locus tag	Protein name	Replicon Accession	Start	Stop	Locus	Locus tag	Protein name	Replicon Accession	Start	Stop	Locus	Locus tag	Protein name	Replicon Accession	Start	Stop	Locus	Locus tag	Protein name	Replicon Accession	Start	Stop	Locus	Locus tag	Protein name	Replicon Accession	Start	Stop	Locus	Locus tag	Protein name	Replicon Accession	Start
PVCL01000001.1	298	2871	-	C5959_00005	ATP-dependent chaperone ClpB	PVCH01000001.1	378	1310	-	C5967_00005	homocysteine S-methyltransferase	PVCI01000001.1	141	674	-	C5969_00005	molybdopterin-guanine dinucleotide biosynthesis protein B	PVCJ01000001.1	190	411	-	C5963_00005	hypothetical protein C5963_00005	PVCK01000001.1	280	1641	-	C5965_00005	APC family permease	PVCA01000001.1	571	1104	-	C5932_00005	type 1 fimbrial protein	PVCB01000001.1	386	2959	-	C5934_00005	ATP-dependent chaperone ClpB	PVCC01000001.1	1	247	-	C5930_00005	type VI secretion system baseplate subunit TssG, partial	PVCD01000001.1	575
PVCL01000001.1	3001	3729	-	C5959_00010	peptidoglycan editing factor PgeF	PVCH01000001.1	1297	2697	-	C5967_00010	S-methylmethionine permease	PVCI01000001.1	674	1252	mobA	C5969_00010	molybdenum cofactor guanylyltransferase MobA	PVCJ01000001.1	520	1227	-	C5963_00010	BAX inhibitor (BI)-1/YccA family protein	PVCK01000001.1	1631	1693	yoeI	C5965_00010	membrane protein YoeI	PVCA01000001.1	1184	1873	-	C5932_00010	molecular chaperone	PVCB01000001.1	3089	3817	-	C5934_00010	peptidoglycan editing factor PgeF	PVCC01000001.1	273	794	tssJ	C5930_00010	type VI secretion system lipoprotein TssJ	PVCD01000001.1	868
PVCL01000001.1	3726	4706	-	C5959_00015	23S rRNA pseudouridine(1911/1915/1917) synthase RluD	PVCH01000001.1	2980	5952	-	C5967_00015	formate dehydrogenase subunit alpha	PVCI01000001.1	1319	1588	-	C5969_00015	DUF1040 domain-containing protein	PVCJ01000001.1	1322	1774	-	C5963_00015	molybdopterin synthase catalytic subunit MoaE	PVCK01000001.1	1830	3125	gabT	C5965_00015	4-aminobutyrate--2-oxoglutarate transaminase	PVCA01000001.1	1897	4443	-	C5932_00015	fimbrial biogenesis outer membrane usher protein	PVCB01000001.1	3814	4794	-	C5934_00015	23S rRNA pseudouridine(1911/1915/1917) synthase RluD	PVCC01000001.1	798	3125	-	C5930_00015	type VI secretion system tip protein VgrG	PVCD01000001.1	1782
PVCL01000001.1	4836	5573	-	C5959_00020	outer membrane protein assembly factor BamD	PVCH01000001.1	5952	6440	-	C5967_00020	hypothetical protein C5967_00020	PVCI01000001.1	1665	2651	-	C5969_00020	serine/threonine protein kinase	PVCJ01000001.1	1776	2021	moaD	C5963_00020	molybdopterin synthase sulfur carrier subunit	PVCK01000001.1	3392	4171	-	C5965_00020	gamma-glutamyl-gamma-aminobutyrate hydrolase	PVCA01000001.1	4460	5500	-	C5932_00020	fimbrial protein	PVCB01000001.1	4924	5661	-	C5934_00020	outer membrane protein assembly factor BamD	PVCC01000001.1	3128	3625	-	C5930_00020	DUF4123 domain-containing protein	PVCD01000001.1	2414
PVCL01000001.1	5626	6831	-	C5959_00025	hypothetical protein C5959_00025	PVCH01000001.1	6443	7855	-	C5967_00025	cytochrome ubiquinol oxidase subunit I	PVCI01000001.1	2679	3302	-	C5969_00025	thiol:disulfide interchange protein DsbA	PVCJ01000001.1	2014	2499	moaC	C5963_00025	cyclic pyranopterin monophosphate synthase MoaC	PVCK01000001.1	4155	4979	-	C5965_00025	SDR family NAD(P)-dependent oxidoreductase	PVCA01000001.1	5586	6527	-	C5932_00025	glyoxylate/hydroxypyruvate reductase GhrA	PVCB01000001.1	5714	6919	-	C5934_00025	DUF1311 domain-containing protein	PVCC01000001.1	3622	3963	-	C5930_00025	hypothetical protein C5930_00025	PVCD01000001.1	3176
PVCL01000001.1	7178	7519	raiA	C5959_00030	ribosome-associated translation inhibitor RaiA	PVCH01000001.1	7848	8855	-	C5967_00030	cytochrome d ubiquinol oxidase subunit II	PVCI01000001.1	3330	4238	-	C5969_00030	acyltransferase	PVCJ01000001.1	2503	3015	moaB	C5963_00030	molybdenum cofactor biosynthesis protein B	PVCK01000001.1	5160	5210	-	C5965_00030	his operon leader peptide	PVCA01000001.1	6600	7337	-	C5932_00030	phosphatase	PVCB01000001.1	7266	7607	raiA	C5934_00030	ribosome-associated translation inhibitor RaiA	PVCC01000001.1	3964	4716	-	C5930_00030	hypothetical protein C5930_00030	PVCD01000001.1	4258
PVCL01000001.1	7769	8929	pheA	C5959_00035	bifunctional chorismate mutase/prephenate dehydratase	PVCH01000001.1	9178	9330	-	C5967_00035	type I toxin-antitoxin system hok family toxin	PVCI01000001.1	4668	7451	-	C5969_00035	DNA polymerase I	PVCJ01000001.1	3037	4026	-	C5963_00035	GTP 3\',8-cyclase MoaA	PVCK01000001.1	5356	6255	-	C5965_00040	ATP phosphoribosyltransferase	PVCA01000001.1	7362	7928	-	C5932_00035	molecular chaperone	PVCB01000001.1	7857	9017	pheA	C5934_00035	bifunctional chorismate mutase/prephenate dehydratase	PVCC01000001.1	4713	5432	-	C5930_00035	hypothetical protein C5930_00035	PVCD01000001.1	4864
PVCL01000001.1	8959	9837	-	C5959_00040	gluconolactonase	PVCH01000001.1	9425	10453	-	C5967_00040	cell division protein ZapE	PVCI01000001.1	7754	8389	-	C5969_00040	YihA family ribosome biogenesis GTP-binding protein	PVCJ01000001.1	4371	5279	-	C5963_00040	hypothetical protein C5963_00040	PVCK01000001.1	6261	7565	hisD	C5965_00045	histidinol dehydrogenase	PVCA01000001.1	8039	8515	-	C5932_00040	DUF1097 domain-containing protein	PVCB01000001.1	9048	9926	-	C5934_00040	SMP-30/gluconolactonase/LRE family protein	PVCC01000001.1	5496	5720	-	C5930_00040	hypothetical protein C5930_00040	PVCD01000001.1	6784
PVCL01000001.1	9904	11025	tyrA	C5959_00045	bifunctional chorismate mutase/prephenate dehydrogenase	PVCH01000001.1	10588	11511	-	C5967_00045	lipid A biosynthesis palmitoleoyl acyltransferase	PVCI01000001.1	8980	9510	-	C5969_00045	GTPase-activating protein	PVCJ01000001.1	5594	7615	-	C5963_00045	excinuclease ABC subunit B	PVCK01000001.1	7562	8644	-	C5965_00050	histidinol-phosphate transaminase	PVCA01000001.1	8710	9012	-	C5932_00045	type 1 fimbrial protein	PVCB01000001.1	9994	11115	tyrA	C5934_00045	bifunctional chorismate mutase/prephenate dehydrogenase	PVCC01000001.1	6211	7584	mdtK	C5930_00055	multidrug resistance protein MdtK	PVCD01000001.1	9623
PVCL01000001.1	11037	12107	-	C5959_00050	3-deoxy-7-phosphoheptulonate synthase	PVCH01000001.1	11503	11694	-	C5967_00050	hypothetical protein C5967_00050	PVCI01000001.1	9695	11068	hemN	C5969_00050	oxygen-independent coproporphyrinogen III oxidase	PVCJ01000001.1	7849	8028	-	C5963_00050	hypothetical protein C5963_00050	PVCK01000001.1	8641	9708	-	C5965_00055	bifunctional histidinol-phosphatase/imidazoleglycerol-phosphate dehydratase HisB	PVCA01000001.1	9085	9627	-	C5932_00050	O-acetyl-ADP-ribose deacetylase	PVCB01000001.1	11127	12197	-	C5934_00050	3-deoxy-7-phosphoheptulonate synthase	PVCC01000001.1	7821	8471	-	C5930_00060	riboflavin synthase	PVCD01000001.1	9966
PVCL01000001.1	12306	13673	-	C5959_00055	PepSY domain-containing protein	PVCH01000001.1	12401	13156	-	C5967_00055	DeoR/GlpR transcriptional regulator	PVCI01000001.1	11329	12738	-	C5969_00055	nitrogen regulation protein NR(I)	PVCJ01000001.1	8096	8332	-	C5963_00055	hypothetical protein C5963_00055	PVCK01000001.1	9708	10298	hisH	C5965_00060	imidazole glycerol phosphate synthase subunit HisH	PVCA01000001.1	9743	11047	-	C5932_00055	phospholipase D family protein	PVCB01000001.1	12396	13763	-	C5934_00055	PepSY domain-containing protein	PVCC01000001.1	8488	9408	-	C5930_00065	LacI family transcriptional regulator	PVCD01000001.1	10764
PVCL01000001.1	13727	14167	-	C5959_00060	DUF2946 domain-containing protein	PVCH01000001.1	13240	13824	-	C5967_00060	GDP-mannose pyrophosphatase	PVCI01000001.1	12747	13796	-	C5969_00060	nitrogen regulation protein NR(II)	PVCJ01000001.1	8506	9213	-	C5963_00060	ABC transporter ATP-binding protein	PVCK01000001.1	10299	11036	hisA	C5965_00065	1-(5-phosphoribosyl)-5	PVCA01000001.1	11078	12235	-	C5932_00060	glucans biosynthesis protein MdoC	PVCB01000001.1	13817	14257	-	C5934_00060	DUF2946 domain-containing protein	PVCC01000001.1	9453	10838	-	C5930_00070	glycoside hydrolase family 1 protein	PVCD01000001.1	11917
PVCL01000001.1	14334	14681	rplS	C5959_00065	50S ribosomal protein L19	PVCH01000001.1	13835	14194	-	C5967_00065	NUDIX hydrolase	PVCI01000001.1	13783	13965	-	C5969_00065	hypothetical protein C5969_00065	PVCJ01000001.1	9210	9893	-	C5963_00065	ATP-dependent dethiobiotin synthetase BioD	PVCK01000001.1	11018	11794	hisF	C5965_00070	imidazole glycerol phosphate synthase cyclase subunit	PVCA01000001.1	12509	14044	mdoG	C5932_00070	glucans biosynthesis protein MdoG	PVCB01000001.1	14424	14771	rplS	C5934_00065	50S ribosomal protein L19	PVCC01000001.1	10892	12211	-	C5930_00075	PTS sugar transporter subunit IIC	PVCD01000001.1	13235
PVCL01000001.1	14727	15500	trmD	C5959_00070	tRNA (guanosine(37)-N1)-methyltransferase TrmD	PVCH01000001.1	14253	15470	-	C5967_00070	HDOD domain-containing protein	PVCI01000001.1	13996	15405	glnA	C5969_00070	glutamate--ammonia ligase	PVCJ01000001.1	9886	10644	-	C5963_00070	malonyl-ACP O-methyltransferase BioC	PVCK01000001.1	11788	12399	-	C5965_00075	bifunctional phosphoribosyl-AMP cyclohydrolase/phosphoribosyl-ATP diphosphatase HisIE	PVCA01000001.1	14037	16565	-	C5932_00075	glucans biosynthesis glucosyltransferase MdoH	PVCB01000001.1	14817	15590	trmD	C5934_00070	tRNA (guanosine(37)-N1)-methyltransferase TrmD	PVCC01000001.1	12406	13554	-	C5930_00080	cyclopropane-fatty-acyl-phospholipid synthase	PVCD01000001.1	13805
PVCL01000001.1	15531	16079	rimM	C5959_00075	ribosome maturation factor RimM	PVCH01000001.1	15774	16223	-	C5967_00075	hypothetical protein C5967_00075	PVCI01000001.1	15784	17607	-	C5969_00080	translational GTPase TypA	PVCJ01000001.1	10628	11779	bioF	C5963_00075	8-amino-7-oxononanoate synthase	PVCK01000001.1	12460	13452	-	C5965_00080	LPS O-antigen chain length determinant protein WzzB	PVCA01000001.1	16675	16902	-	C5932_00080	YceK/YidQ family lipoprotein	PVCB01000001.1	15621	16169	rimM	C5934_00075	ribosome maturation factor RimM	PVCC01000001.1	13843	15018	-	C5930_00085	Bcr/CflA family multidrug efflux MFS transporter	PVCD01000001.1	15576
PVCL01000001.1	16098	16346	-	C5959_00080	30S ribosomal protein S16	PVCH01000001.1	16753	17376	-	C5967_00080	carbonic anhydrase	PVCI01000001.1	17692	18378	-	C5969_00085	porin OmpL	PVCJ01000001.1	11776	12816	-	C5963_00080	biotin synthase	PVCK01000001.1	13680	15086	-	C5965_00085	NADP-dependent phosphogluconate dehydrogenase	PVCA01000001.1	16906	17283	-	C5932_00085	secY/secA suppressor protein	PVCB01000001.1	16188	16436	-	C5934_00080	30S ribosomal protein S16	PVCC01000001.1	15130	16041	-	C5930_00090	LysR family transcriptional regulator	PVCD01000001.1	17409
PVCL01000001.1	16605	17966	-	C5959_00085	signal recognition particle protein	PVCH01000001.1	17379	18842	-	C5967_00085	SulP family inorganic anion transporter	PVCI01000001.1	18453	19883	-	C5969_00090	MFS transporter	PVCJ01000001.1	12898	14190	-	C5963_00085	adenosylmethionine--8-amino-7-oxononanoate transaminase	PVCK01000001.1	15456	16220	-	C5965_00090	glycosyltransferase family 2 protein	PVCA01000001.1	17414	18334	-	C5932_00090	lipid A biosynthesis lauroyl acyltransferase	PVCB01000001.1	16684	18045	-	C5934_00085	signal recognition particle protein	PVCC01000001.1	16059	17084	-	C5930_00095	PurR family transcriptional regulator	PVCD01000001.1	17986
PVCL01000001.1	18129	18923	-	C5959_00090	inner membrane protein YpjD	PVCH01000001.1	18990	20078	-	C5967_00090	AI-2E family transporter	PVCI01000001.1	19932	21338	-	C5969_00095	MFS transporter	PVCJ01000001.1	14258	14938	-	C5963_00090	type 1 glutamine amidotransferase domain-containing protein	PVCK01000001.1	16683	16898	-	C5965_00095	hypothetical protein C5965_00095	PVCA01000001.1	18331	18561	-	C5932_00095	hypothetical protein C5932_00095	PVCB01000001.1	18208	19002	-	C5934_00090	inner membrane protein YpjD	PVCC01000001.1	17376	17465	ynhF	C5930_00100	YnhF family membrane protein	PVCD01000001.1	19427
PVCL01000001.1	18942	20231	-	C5959_00095	DUF21 domain-containing protein	PVCH01000001.1	20255	22687	-	C5967_00095	glucose/quinate/shikimate family membrane-bound PQQ-dependent dehydrogenase	PVCI01000001.1	21371	22243	-	C5969_00100	sulfite exporter TauE/SafE family protein	PVCJ01000001.1	14952	15428	-	C5963_00095	kinase inhibitor	PVCK01000001.1	17219	18058	-	C5965_00100	glycosyltransferase	PVCA01000001.1	18560	19609	-	C5932_00100	rhodanese domain-containing protein	PVCB01000001.1	19021	20310	-	C5934_00095	DUF21 domain-containing protein	PVCC01000001.1	17728	18894	-	C5930_00105	MFS transporter	PVCD01000001.1	21811
PVCL01000001.1	20300	20893	-	C5959_00100	nucleotide exchange factor GrpE	PVCH01000001.1	22741	23676	-	C5967_00100	LysR family transcriptional regulator	PVCI01000001.1	22256	24286	-	C5969_00105	alpha-glucosidase	PVCJ01000001.1	15541	16848	-	C5963_00100	putative acyl-CoA thioester hydrolase	PVCK01000001.1	18078	19076	-	C5965_00105	EpsG family protein	PVCA01000001.1	19665	20240	-	C5932_00105	YceI family protein	PVCB01000001.1	20380	20973	-	C5934_00100	nucleotide exchange factor GrpE	PVCC01000001.1	18963	19781	-	C5930_00110	peptidoglycan endopeptidase	PVCD01000001.1	22405
PVCL01000001.1	20858	21001	-	C5959_00105	inorganic polyphosphate kinase	PVCH01000001.1	23775	24209	-	C5967_00105	EamA-like transporter family protein	PVCI01000001.1	24336	25202	-	C5969_00110	aldose epimerase	PVCJ01000001.1	17035	18036	-	C5963_00105	6-phosphogluconolactonase	PVCK01000001.1	19066	19821	-	C5965_00110	DUF616 domain-containing protein	PVCA01000001.1	20255	20809	-	C5932_00110	cytochrome b	PVCB01000001.1	20938	21081	-	C5934_00105	inorganic polyphosphate kinase	PVCC01000001.1	20127	20474	grxD	C5930_00115	monothiol glutaredoxin, Grx4 family	PVCD01000001.1	23315
PVCL01000001.1	21016	21894	-	C5959_00110	NAD(+) kinase	PVCH01000001.1	24219	24686	-	C5967_00110	EamA-like transporter family protein	PVCI01000001.1	25231	26472	-	C5969_00115	sulfoquinovose isomerase	PVCJ01000001.1	18188	19006	-	C5963_00110	Cof-type HAD-IIB family hydrolase	PVCK01000001.1	19833	20810	-	C5965_00115	glycosyltransferase family 2 protein	PVCA01000001.1	21132	22256	-	C5932_00115	N-methyl-L-tryptophan oxidase	PVCB01000001.1	21096	21974	-	C5934_00110	NAD(+) kinase	PVCC01000001.1	20545	21216	-	C5930_00120	ribonuclease T	PVCD01000001.1	25075
PVCL01000001.1	21981	23642	-	C5959_00115	DNA repair protein RecN	PVCH01000001.1	24664	25536	-	C5967_00115	LysR family transcriptional regulator	PVCI01000001.1	26487	27362	-	C5969_00120	sulfofructosephosphate aldolase	PVCJ01000001.1	19003	20061	modC	C5963_00115	molybdenum ABC transporter ATP-binding protein ModC	PVCK01000001.1	20807	22063	-	C5965_00120	flippase	PVCA01000001.1	22374	22628	bssS	C5932_00120	transcriptional regulator	PVCB01000001.1	22061	23722	-	C5934_00115	DNA repair protein RecN	PVCC01000001.1	21312	21719	-	C5930_00125	lactoylglutathione lyase	PVCD01000001.1	25763
PVCL01000001.1	23860	24204	-	C5959_00120	outer membrane protein assembly factor BamE	PVCH01000001.1	25636	26142	-	C5967_00120	phenolic acid decarboxylase	PVCI01000001.1	27387	28286	-	C5969_00125	sulfolactaldehyde 3-reductase	PVCJ01000001.1	20061	20753	modB	C5963_00120	molybdate ABC transporter permease subunit	PVCK01000001.1	22110	22652	rfbC	C5965_00125	dTDP-4-dehydrorhamnose 3,5-epimerase	PVCA01000001.1	22951	23196	-	C5932_00125	DNA damage-inducible protein I	PVCB01000001.1	23939	24283	-	C5934_00120	outer membrane protein assembly factor BamE	PVCC01000001.1	21812	22909	-	C5930_00130	alkene reductase	PVCD01000001.1	26873
PVCL01000001.1	24313	24603	-	C5959_00125	RnfH family protein	PVCH01000001.1	26293	28119	-	C5967_00125	glycoside hydrolase family 15 protein	PVCI01000001.1	28498	29397	-	C5969_00130	sugar kinase	PVCJ01000001.1	20750	21526	-	C5963_00125	molybdate ABC transporter substrate-binding protein	PVCK01000001.1	22656	23534	-	C5965_00130	glucose-1-phosphate thymidylyltransferase RfbA	PVCA01000001.1	23283	24329	-	C5932_00130	dihydroorotase	PVCB01000001.1	24393	24683	-	C5934_00125	RnfH family protein	PVCC01000001.1	22984	23565	-	C5930_00135	TetR/AcrR family transcriptional regulator	PVCD01000001.1	28404
PVCL01000001.1	24593	25030	-	C5959_00130	ubiquinone-binding protein	PVCH01000001.1	28167	28412	-	C5967_00130	hypothetical protein C5967_00130	PVCI01000001.1	29434	30240	-	C5969_00135	DeoR/GlpR transcriptional regulator	PVCJ01000001.1	21670	21819	-	C5963_00130	multidrug efflux pump-associated protein, AcrZ family	PVCK01000001.1	23584	24480	-	C5965_00135	dTDP-4-dehydrorhamnose reductase	PVCA01000001.1	24458	25018	-	C5932_00135	hypothetical protein C5932_00135	PVCB01000001.1	24673	25110	-	C5934_00130	ubiquinone-binding protein	PVCC01000001.1	23630	25258	-	C5930_00140	phosphoethanolamine transferase EptA	PVCD01000001.1	28926
PVCL01000001.1	25179	25661	smpB	C5959_00135	SsrA-binding protein	PVCH01000001.1	28867	29670	-	C5967_00140	methionine ABC transporter substrate-binding protein	PVCI01000001.1	30350	30949	-	C5969_00140	glucose-1-phosphatase	PVCJ01000001.1	21948	22739	-	C5963_00135	molybdenum-dependent transcriptional regulator	PVCK01000001.1	24483	25565	rfbB	C5965_00140	dTDP-glucose 4,6-dehydratase	PVCA01000001.1	25137	25784	-	C5932_00140	glutaredoxin 2	PVCB01000001.1	25259	25741	smpB	C5934_00135	SsrA-binding protein	PVCC01000001.1	25463	25702	-	C5930_00145	DUF1289 domain-containing protein	PVCD01000001.1	29441
PVCL01000001.1	25833	27002	-	C5959_00140	secretion protein HlyD	PVCH01000001.1	29692	30360	-	C5967_00145	ABC transporter permease	PVCI01000001.1	30943	31812	-	C5969_00145	virulence factor BrkB family protein	PVCJ01000001.1	22811	24283	-	C5963_00140	molybdate ABC transporter ATP-binding protein ModF	PVCK01000001.1	25956	26846	-	C5965_00145	UTP--glucose-1-phosphate uridylyltransferase GalF	PVCA01000001.1	25859	27067	-	C5932_00145	MFS transporter	PVCB01000001.1	25908	27077	-	C5934_00140	secretion protein HlyD	PVCC01000001.1	25755	26651	-	C5930_00150	oxidoreductase	PVCD01000001.1	31534
PVCL01000001.1	27012	29147	-	C5959_00145	type I secretion system permease/ATPase	PVCH01000001.1	30353	31375	-	C5967_00150	methionine ABC transporter ATP-binding protein	PVCI01000001.1	31809	32246	dtd	C5969_00150	D-aminoacyl-tRNA deacylase	PVCJ01000001.1	24508	25524	galE	C5963_00145	UDP-glucose 4-epimerase GalE	PVCK01000001.1	27018	28436	wcaM	C5965_00150	colanic acid biosynthesis protein WcaM	PVCA01000001.1	27165	27377	-	C5932_00150	hypothetical protein C5932_00150	PVCB01000001.1	27087	29222	-	C5934_00145	type I secretion system permease/ATPase	PVCC01000001.1	26731	27249	-	C5930_00155	superoxide dismutase	PVCD01000001.1	32016
PVCL01000001.1	29171	30520	-	C5959_00150	type I secretion system outer membrane protein	PVCH01000001.1	31617	33596	-	C5967_00155	PhoX family phosphatase	PVCI01000001.1	32243	33232	-	C5969_00155	GNAT family N-acetyltransferase	PVCJ01000001.1	25535	26581	-	C5963_00150	galactose-1-phosphate uridylyltransferase	PVCK01000001.1	28448	29668	wcaL	C5965_00155	colanic acid biosynthesis glycosyltransferase WcaL	PVCA01000001.1	27335	27919	-	C5932_00155	30S ribosomal protein S5 alanine N-acetyltransferase	PVCB01000001.1	29246	30595	-	C5934_00150	type I secretion system outer membrane protein	PVCC01000001.1	27242	29275	-	C5930_00160	FUSC family protein	PVCD01000001.1	34557
PVCL01000001.1	43980	44366	-	C5959_00170	hypothetical protein C5959_00170	PVCH01000001.1	33739	35244	-	C5967_00160	sugar porter family MFS transporter	PVCI01000001.1	33159	33374	-	C5969_00160	hypothetical protein C5969_00160	PVCJ01000001.1	26584	27732	-	C5963_00155	galactokinase	PVCK01000001.1	29665	30945	wcaK	C5965_00160	colanic acid biosynthesis pyruvyl transferase WcaK	PVCA01000001.1	27930	28583	-	C5932_00160	DUF480 domain-containing protein	PVCB01000001.1	42960	43160	-	C5934_00160	hypothetical protein C5934_00160	PVCC01000001.1	29285	30142	-	C5930_00165	HlyD family secretion protein	PVCD01000001.1	35955
PVCL01000001.1	44657	45292	-	C5959_00175	hypothetical protein C5959_00175	PVCH01000001.1	35675	36574	iolE	C5967_00165	myo-inosose-2 dehydratase	PVCI01000001.1	33439	35121	-	C5969_00165	AsmA family protein	PVCJ01000001.1	27726	28766	galM	C5963_00160	galactose-1-epimerase	PVCK01000001.1	31025	32503	-	C5965_00165	colanic acid exporter	PVCA01000001.1	28586	29509	-	C5932_00165	gfo/Idh/MocA family oxidoreductase	PVCB01000001.1	44541	45206	-	C5934_00175	hypothetical protein C5934_00175	PVCC01000001.1	30147	30383	-	C5930_00170	DUF1656 domain-containing protein	PVCD01000001.1	36879
PVCL01000001.1	45380	45769	-	C5959_00180	thioesterase	PVCH01000001.1	36604	37488	-	C5967_00170	sugar phosphate isomerase/epimerase	PVCI01000001.1	35243	36643	-	C5969_00170	xanthine permease XanP	PVCJ01000001.1	28974	29726	-	C5963_00165	2,3-bisphosphoglycerate-dependent phosphoglycerate mutase	PVCK01000001.1	32516	33910	-	C5965_00170	undecaprenyl-phosphate glucose phosphotransferase	PVCA01000001.1	29624	31159	mviN	C5932_00170	murein biosynthesis integral membrane protein MurJ	PVCB01000001.1	45207	45902	-	C5934_00180	hypothetical protein C5934_00180	PVCC01000001.1	30558	30998	-	C5930_00175	transcriptional regulator SlyA	PVCD01000001.1	38528
PVCL01000001.1	45900	46118	-	C5959_00185	hypothetical protein C5959_00185	PVCH01000001.1	37524	38537	-	C5967_00175	gfo/Idh/MocA family oxidoreductase	PVCI01000001.1	36914	37489	-	C5969_00175	hypothetical protein C5969_00175	PVCJ01000001.1	29887	30939	-	C5963_00170	3-deoxy-7-phosphoheptulonate synthase	PVCK01000001.1	34025	35395	-	C5965_00175	phosphomannomutase CpsG	PVCA01000001.1	31317	31742	-	C5932_00175	flagella biosynthesis chaperone FlgN	PVCB01000001.1	48368	49924	-	C5934_00195	recombinase family protein	PVCC01000001.1	31117	31584	slyB	C5930_00180	outer membrane lipoprotein SlyB	PVCD01000001.1	39144
PVCL01000001.1	46295	46663	-	C5959_00190	hypothetical protein C5959_00190	PVCH01000001.1	38594	40534	iolD	C5967_00180	3D-(3,5/4)-trihydroxycyclohexane-1,2-dione acylhydrolase (decyclizing)	PVCI01000001.1	37547	38107	-	C5969_00180	hypothetical protein C5969_00180	PVCJ01000001.1	31264	31656	-	C5963_00175	hypothetical protein C5963_00175	PVCK01000001.1	35451	36893	-	C5965_00180	mannose-1-phosphate guanyltransferase	PVCA01000001.1	31746	32039	-	C5932_00180	anti-sigma-28 factor FlgM	PVCB01000001.1	49914	50810	-	C5934_00200	nuclease	PVCC01000001.1	31843	32997	-	C5930_00185	anhydro-N-acetylmuramic acid kinase	PVCD01000001.1	39777
PVCL01000001.1	46788	48665	-	C5959_00195	chemoreceptor	PVCH01000001.1	40557	40769	-	C5967_00185	hypothetical protein C5967_00185	PVCI01000001.1	38805	39368	-	C5969_00185	type 1 fimbrial protein	PVCJ01000001.1	31784	32746	-	C5963_00180	zinc transporter ZitB	PVCK01000001.1	36897	38120	wcaI	C5965_00185	colanic acid biosynthesis glycosyltransferase WcaI	PVCA01000001.1	32136	32795	-	C5932_00185	flagellar basal body P-ring formation protein FlgA	PVCB01000001.1	50807	51703	-	C5934_00205	chromosome partitioning protein ParB	PVCC01000001.1	33056	33379	-	C5930_00190	lysozyme inhibitor	PVCD01000001.1	41250
PVCL01000001.1	49008	49166	-	C5959_00200	YqaE/Pmp3 family membrane protein	PVCH01000001.1	41027	42940	iolC	C5967_00195	5-dehydro-2-deoxygluconokinase	PVCI01000001.1	39487	40461	-	C5969_00190	fimbrial protein	PVCJ01000001.1	32743	33462	-	C5963_00185	nicotinamide riboside transporter PnuC	PVCK01000001.1	38117	38596	-	C5965_00190	GDP-mannose mannosyl hydrolase	PVCA01000001.1	32949	33362	-	C5932_00190	flagellar basal body rod protein FlgB	PVCB01000001.1	51831	52043	-	C5934_00210	integrase	PVCC01000001.1	33436	34092	pdxH	C5930_00195	pyridoxamine 5\'-phosphate oxidase	PVCD01000001.1	42590
PVCL01000001.1	49392	49571	-	C5959_00205	hypothetical protein C5959_00205	PVCH01000001.1	43087	43941	-	C5967_00200	MurR/RpiR family transcriptional regulator	PVCI01000001.1	40467	42929	-	C5969_00195	fimbrial biogenesis outer membrane usher protein	PVCJ01000001.1	33484	34545	-	C5963_00190	quinolinate synthase NadA	PVCK01000001.1	38599	39564	-	C5965_00195	GDP-L-fucose synthase	PVCA01000001.1	33376	33780	flgC	C5932_00195	flagellar basal body rod protein FlgC	PVCB01000001.1	52174	53199	-	C5934_00215	hypothetical protein C5934_00215	PVCC01000001.1	34231	35505	-	C5930_00200	tyrosine--tRNA ligase	PVCD01000001.1	44811
PVCL01000001.1	49679	49987	-	C5959_00210	hypothetical protein C5959_00210	PVCH01000001.1	44001	44810	iolB	C5967_00205	5-deoxy-glucuronate isomerase	PVCI01000001.1	42943	43650	-	C5969_00200	molecular chaperone	PVCJ01000001.1	35796	36593	-	C5963_00220	cell division protein CpoB	PVCK01000001.1	39567	40688	gmd	C5965_00200	GDP-mannose 4,6-dehydratase	PVCA01000001.1	33792	34472	-	C5932_00200	flagellar hook assembly protein FlgD	PVCB01000001.1	53201	54133	-	C5934_00220	ATP-binding protein	PVCC01000001.1	35580	36440	-	C5930_00205	pyridoxal kinase PdxY	PVCD01000001.1	45778
PVCL01000001.1	50501	50956	-	C5959_00215	L-alanine exporter AlaE	PVCH01000001.1	44829	46334	mmsA	C5967_00210	methylmalonate-semialdehyde dehydrogenase (CoA acylating)	PVCI01000001.1	43735	44274	-	C5969_00205	type 1 fimbrial protein	PVCJ01000001.1	36603	37121	pal	C5963_00225	peptidoglycan-associated lipoprotein Pal	PVCK01000001.1	40650	40817	-	C5965_00205	phytase	PVCA01000001.1	34499	35728	flgE	C5932_00205	flagellar hook protein FlgE	PVCB01000001.1	54140	55042	-	C5934_00225	hypothetical protein C5934_00225	PVCC01000001.1	36481	37089	-	C5930_00210	glutathione transferase GstA	PVCD01000001.1	47759
PVCL01000001.1	50968	51312	-	C5959_00220	hypothetical protein C5959_00220	PVCH01000001.1	46691	47512	-	C5967_00215	inosose isomerase	PVCI01000001.1	44835	46916	-	C5969_00210	DNA helicase RecG	PVCJ01000001.1	37156	38448	tolB	C5963_00230	Tol-Pal system protein TolB	PVCK01000001.1	40822	41370	wcaF	C5965_00210	colanic acid biosynthesis acetyltransferase WcaF	PVCA01000001.1	35749	36507	flgF	C5932_00210	flagellar basal body rod protein FlgF	PVCB01000001.1	55566	55916	-	C5934_00230	hypothetical protein C5934_00230	PVCC01000001.1	37198	38697	-	C5930_00215	dipeptide/tripeptide permease DtpA	PVCD01000001.1	48376
PVCL01000001.1	51473	51799	-	C5959_00225	DUF883 domain-containing protein	PVCH01000001.1	47644	47901	-	C5967_00220	hypothetical protein C5967_00220	PVCI01000001.1	46920	47609	-	C5969_00215	tRNA (guanosine(18)-2\'-O)-methyltransferase TrmH	PVCJ01000001.1	38572	39840	tolA	C5963_00235	protein TolA	PVCK01000001.1	41393	42145	wcaE	C5965_00215	colanic acid biosynthesis glycosyltransferase WcaE	PVCA01000001.1	36524	37306	flgG	C5932_00215	flagellar basal-body rod protein FlgG	PVCB01000001.1	55977	56234	-	C5934_00235	hypothetical protein C5934_00235	PVCC01000001.1	39289	39924	-	C5930_00220	endonuclease III	PVCD01000001.1	48717
PVCL01000001.1	52075	52320	-	C5959_00230	NrdH-redoxin	PVCH01000001.1	47953	49653	-	C5967_00225	NAD-dependent malic enzyme	PVCI01000001.1	47614	49734	-	C5969_00220	bifunctional GTP diphosphokinase/guanosine-3\',5\'-bis(diphosphate) 3\'-diphosphatase	PVCJ01000001.1	39880	40308	tolR	C5963_00240	protein TolR	PVCK01000001.1	42160	43380	wcaD	C5965_00220	putative colanic acid polymerase WcaD	PVCA01000001.1	37363	38061	-	C5932_00220	flagellar basal body L-ring protein FlgH	PVCB01000001.1	56458	57066	-	C5934_00240	hypothetical protein C5934_00240	PVCC01000001.1	39921	40607	-	C5930_00225	electron transport complex subunit E	PVCD01000001.1	49776
PVCL01000001.1	52317	52718	-	C5959_00235	class Ib ribonucleoside-diphosphate reductase assembly flavoprotein NrdI	PVCH01000001.1	49865	51130	lacY	C5967_00230	MFS transporter	PVCI01000001.1	49754	50029	-	C5969_00225	DNA-directed RNA polymerase subunit omega	PVCJ01000001.1	40312	41010	tolQ	C5963_00245	Tol-Pal system subunit TolQ	PVCK01000001.1	43355	44572	wcaC	C5965_00225	colanic acid biosynthesis glycosyltransferase WcaC	PVCA01000001.1	38074	39171	flgI	C5932_00225	flagellar P-ring protein	PVCB01000001.1	57079	57987	-	C5934_00245	hypothetical protein C5934_00245	PVCC01000001.1	40604	41230	-	C5930_00230	electron transport complex subunit G	PVCD01000001.1	51205
PVCL01000001.1	52700	54850	-	C5959_00240	class 1b ribonucleoside-diphosphate reductase subunit alpha	PVCH01000001.1	51199	54330	lacZ	C5967_00235	beta-galactosidase	PVCI01000001.1	50084	50707	-	C5969_00230	guanylate kinase	PVCJ01000001.1	41007	41411	ybgC	C5963_00250	tol-pal system-associated acyl-CoA thioesterase	PVCK01000001.1	44569	45057	-	C5965_00230	colanic acid biosynthesis acetyltransferase WcaB	PVCA01000001.1	39171	40136	flgJ	C5932_00230	flagellar assembly peptidoglycan hydrolase FlgJ	PVCB01000001.1	57978	58157	-	C5934_00250	hypothetical protein C5934_00250	PVCC01000001.1	41240	42292	-	C5930_00235	electron transport complex subunit RsxD	PVCD01000001.1	51849
PVCL01000001.1	54863	55822	nrdF	C5959_00245	class 1b ribonucleoside-diphosphate reductase subunit beta	PVCH01000001.1	54571	55653	-	C5967_00240	LacI family DNA-binding transcriptional regulator	PVCI01000001.1	50706	50897	-	C5969_00235	hypothetical protein C5969_00235	PVCJ01000001.1	41545	41838	-	C5963_00255	cyd operon protein YbgE	PVCK01000001.1	45060	45905	wcaA	C5965_00235	colanic acid biosynthesis glycosyltransferase WcaA	PVCA01000001.1	40212	41870	-	C5932_00235	flagellar hook-associated protein FlgK	PVCB01000001.1	58342	58782	-	C5934_00255	hypothetical protein C5934_00255	PVCC01000001.1	42293	44731	-	C5930_00240	electron transport complex subunit RsxC	PVCD01000001.1	52723
PVCL01000001.1	56177	57379	-	C5959_00250	proline/glycine betaine ABC transporter ATP-binding protein ProV	PVCH01000001.1	55657	56574	-	C5967_00245	KR domain-containing protein	PVCI01000001.1	50965	52650	-	C5969_00240	NAD-dependent DNA ligase LigB	PVCJ01000001.1	41838	41951	-	C5963_00260	cytochrome bd-I oxidase subunit CydX	PVCK01000001.1	46095	48257	-	C5965_00240	tyrosine-protein kinase Wzc	PVCA01000001.1	41885	42847	flgL	C5932_00240	flagellar hook-filament junction protein FlgL	PVCB01000001.1	58760	59601	-	C5934_00260	relaxase, partial	PVCC01000001.1	44724	45302	-	C5930_00245	electron transport complex subunit B	PVCD01000001.1	53395
PVCL01000001.1	57372	58442	-	C5959_00255	proline/glycine betaine ABC transporter permease ProW	PVCH01000001.1	57025	59532	-	C5967_00250	hypothetical protein C5967_00250	PVCI01000001.1	52680	53297	-	C5969_00245	trimeric intracellular cation channel family protein	PVCJ01000001.1	41965	43104	cydB	C5963_00265	cytochrome d ubiquinol oxidase subunit II	PVCK01000001.1	48260	48703	-	C5965_00245	low molecular weight protein-tyrosine-phosphatase Wzb	PVCA01000001.1	42929	44161	-	C5932_00245	MFS transporter	PVCB01000002.1	1	859	-	C5934_00265	hypothetical protein C5934_00265, partial	PVCC01000001.1	45302	45883	-	C5930_00250	electron transport complex subunit A	PVCD01000001.1	55055
PVCL01000001.1	58497	59492	-	C5959_00260	proline/glycine betaine ABC transporter substrate-binding protein ProX	PVCH01000001.1	60362	60949	-	C5967_00255	TetR/AcrR family transcriptional regulator	PVCI01000001.1	53470	54333	-	C5969_00250	YicC family protein	PVCJ01000001.1	43120	44688	-	C5963_00270	cytochrome bd-I ubiquinol oxidase subunit I	PVCK01000001.1	48709	49848	-	C5965_00250	polysaccharide export protein Wza	PVCA01000001.1	44277	45233	-	C5932_00250	LysR family transcriptional regulator	PVCB01000002.1	1238	2257	-	C5934_00270	hypothetical protein C5934_00270	PVCC01000001.1	45958	46401	-	C5930_00255	DUF2569 domain-containing protein	PVCD01000001.1	55300
PVCL01000001.1	59818	61002	-	C5959_00265	MFS transporter	PVCH01000001.1	61092	61496	-	C5967_00260	RidA family protein	PVCI01000001.1	54459	55175	-	C5969_00255	ribonuclease PH	PVCJ01000001.1	48038	49939	-	C5963_00280	PTS 2-O-a-mannosyl-D-glycerate transporter subunit IIABC	PVCK01000001.1	50581	52170	-	C5965_00255	TerC family protein	PVCA01000001.1	45273	48449	-	C5932_00255	ribonuclease E	PVCB01000002.1	2352	4448	-	C5934_00275	hypothetical protein C5934_00275	PVCC01000001.1	46496	46711	-	C5930_00260	transcription modulator YdgT	PVCD01000001.1	56226
PVCL01000001.1	61087	61290	-	C5959_00270	hypothetical protein C5959_00270	PVCH01000001.1	61543	62553	gap	C5967_00265	type I glyceraldehyde-3-phosphate dehydrogenase	PVCI01000001.1	55240	55881	-	C5969_00260	orotate phosphoribosyltransferase	PVCJ01000001.1	50121	50837	-	C5963_00285	UTRA domain-containing protein	PVCK01000001.1	52230	54071	-	C5965_00260	outer membrane assembly protein AsmA	PVCA01000001.1	49017	49970	-	C5932_00265	23S rRNA pseudouridine(955/2504/2580) synthase RluC	PVCB01000002.1	4472	6328	-	C5934_00280	hypothetical protein C5934_00280	PVCC01000001.1	47345	48388	-	C5930_00265	oxidoreductase	PVCD01000001.1	58158
PVCL01000001.1	61540	62070	-	C5959_00275	transcriptional repressor MprA	PVCH01000001.1	62632	63612	-	C5967_00270	AraC family transcriptional regulator	PVCI01000001.1	55933	56529	-	C5969_00265	nucleoid occlusion factor SlmA	PVCJ01000001.1	50919	51788	-	C5963_00290	succinate--CoA ligase subunit alpha	PVCK01000001.1	54102	54683	-	C5965_00265	dCTP deaminase	PVCA01000001.1	50095	50811	-	C5932_00270	DUF3053 domain-containing protein	PVCB01000002.1	6464	7426	-	C5934_00285	type 1 fimbrial protein	PVCC01000001.1	48539	49537	-	C5930_00270	bile acid:sodium symporter	PVCD01000001.1	59175
PVCL01000001.1	62210	63385	-	C5959_00280	multidrug export protein EmrA	PVCH01000001.1	63859	64155	-	C5967_00275	hypothetical protein C5967_00275	PVCI01000001.1	56655	57110	-	C5969_00270	dUTP diphosphatase	PVCJ01000001.1	51788	52954	-	C5963_00295	succinyl-CoA ligase subunit beta	PVCK01000001.1	54767	55408	-	C5965_00270	uridine kinase	PVCA01000001.1	50869	51456	-	C5932_00275	septum formation inhibitor Maf	PVCB01000002.1	7440	8237	-	C5934_00290	molecular chaperone	PVCC01000001.1	49552	50583	-	C5930_00275	adenosine deaminase	PVCD01000001.1	59671
PVCL01000001.1	63400	64938	emrB	C5959_00285	multidrug efflux MFS transporter subunit EmrB	PVCH01000001.1	64267	64461	-	C5967_00280	hypothetical protein C5967_00280	PVCI01000001.1	57091	58302	coaBC	C5969_00275	bifunctional phosphopantothenoylcysteine decarboxylase/phosphopantothenate--cysteine ligase CoaBC	PVCJ01000001.1	53065	54288	-	C5963_00300	dihydrolipoyllysine-residue succinyltransferase	PVCK01000001.1	55709	59098	-	C5965_00275	diguanylate cyclase	PVCA01000001.1	51597	52118	-	C5932_00280	23S rRNA accumulation protein YceD	PVCB01000002.1	8377	8589	-	C5934_00295	KTSC domain-containing protein	PVCC01000001.1	50659	51828	-	C5930_00280	pyridoxal phosphate-dependent aminotransferase	PVCD01000001.1	60838
PVCL01000001.1	64988	67507	-	C5959_00290	PAS domain S-box protein	PVCH01000001.1	64512	64958	-	C5967_00285	DUF943 domain-containing protein	PVCI01000001.1	58479	59138	-	C5969_00280	JAB domain-containing protein	PVCJ01000001.1	54303	57110	-	C5963_00305	2-oxoglutarate dehydrogenase E1 component	PVCK01000001.1	59088	59936	-	C5965_00280	DNA-3-methyladenine glycosylase 2	PVCA01000001.1	52170	52343	-	C5932_00285	50S ribosomal protein L32	PVCB01000002.1	8695	10188	-	C5934_00300	SulP family inorganic anion transporter	PVCC01000001.1	51842	53431	-	C5930_00285	PTS sugar transporter subunit IIBC	PVCD01000001.1	61279
PVCL01000001.1	67949	68464	-	C5959_00295	S-ribosylhomocysteine lyase	PVCH01000001.1	64951	65754	-	C5967_00290	DUF3289 domain-containing protein	PVCI01000001.1	59353	59589	-	C5969_00285	50S ribosomal protein L28	PVCJ01000001.1	57480	58196	sdhB	C5963_00310	succinate dehydrogenase iron-sulfur subunit	PVCK01000001.1	59992	60120	-	C5965_00285	heat-shock protein	PVCA01000001.1	52416	53450	-	C5932_00290	phosphate acyltransferase PlsX	PVCB01000002.1	10264	11910	-	C5934_00305	multidrug ABC transporter permease/ATP-binding protein	PVCC01000001.1	53606	54634	-	C5930_00290	Mal regulon transcriptional regulator MalI	PVCD01000001.1	61838
PVCL01000001.1	68617	70173	gshA	C5959_00300	glutamate--cysteine ligase	PVCH01000001.1	66279	67337	-	C5967_00295	membrane dipeptidase	PVCI01000001.1	59610	59777	rpmG	C5969_00290	50S ribosomal protein L33	PVCJ01000001.1	58212	59978	-	C5963_00315	succinate dehydrogenase flavoprotein subunit	PVCK01000001.1	60072	61424	-	C5965_00290	molecular chaperone	PVCA01000001.1	53457	54410	-	C5932_00295	ketoacyl-ACP synthase III	PVCB01000002.1	11989	12633	-	C5934_00310	DNA oxidative demethylase AlkB	PVCC01000001.1	54677	56230	-	C5930_00295	DUF945 domain-containing protein	PVCD01000001.1	62945
PVCL01000001.1	70266	70694	-	C5959_00305	DedA family protein	PVCH01000001.1	67449	67526	pqqA	C5967_00300	pyrroloquinoline quinone precursor peptide PqqA	PVCI01000001.1	59891	60700	-	C5969_00295	formamidopyrimidine-DNA glycosylase	PVCJ01000001.1	59979	60326	-	C5963_00320	succinate dehydrogenase membrane anchor subunit	PVCK01000001.1	61434	61730	-	C5965_00295	XRE family transcriptional regulator	PVCA01000001.1	54428	55357	fabD	C5932_00300	[acyl-carrier-protein] S-malonyltransferase [Cronobacter sakazakii]	PVCB01000002.1	12633	13697	-	C5934_00315	bifunctional DNA-binding transcriptional regulator/O6-methylguanine-DNA methyltransferase Ada	PVCC01000001.1	56330	57508	-	C5930_00300	mannose-6-phosphate isomerase	PVCD01000001.1	63549
PVCL01000001.1	70691	71257	-	C5959_00310	fructose-1-phosphate/6-phosphogluconate phosphatase	PVCH01000001.1	67584	68492	-	C5967_00305	pyrroloquinoline quinone biosynthesis protein PqqB	PVCI01000001.1	60701	61180	-	C5969_00300	pantetheine-phosphate adenylyltransferase	PVCJ01000001.1	60320	60709	-	C5963_00325	succinate dehydrogenase cytochrome b556 subunit	PVCK01000001.1	61717	62079	-	C5965_00300	addiction module toxin RelE	PVCA01000001.1	55371	56105	-	C5932_00305	3-oxoacyl-ACP reductase FabG	PVCB01000002.1	13770	14801	-	C5934_00320	FAD:protein FMN transferase ApbE	PVCC01000001.1	57714	59360	-	C5930_00305	fumarate hydratase	PVCD01000001.1	64450
PVCL01000001.1	72324	72566	-	C5959_00340	hypothetical protein C5959_00340	PVCH01000001.1	68501	69256	-	C5967_00310	pyrroloquinoline quinone biosynthesis protein PqqC	PVCI01000001.1	61185	61952	-	C5969_00305	glycosyltransferase family 2 protein	PVCJ01000001.1	61364	62650	gltA	C5963_00330	citrate synthase	PVCK01000001.1	62310	63557	-	C5965_00305	multidrug transporter subunit MdtA	PVCA01000001.1	56260	56496	-	C5932_00310	acyl carrier protein	PVCB01000002.1	14898	16037	-	C5934_00325	phosphoporin PhoE	PVCC01000001.1	59516	60913	fumC	C5930_00310	class II fumarate hydratase	PVCD01000001.1	65521
PVCL01000001.1	72582	72767	csrA	C5959_00345	carbon storage regulator	PVCH01000001.1	69256	69534	-	C5967_00315	pyrroloquinoline quinone biosynthesis peptide chaperone PqqD	PVCI01000001.1	61952	63226	-	C5969_00310	3-deoxy-D-manno-octulosonic acid transferase	PVCJ01000001.1	62853	63644	-	C5963_00335	endonuclease VIII	PVCK01000001.1	63557	66679	-	C5965_00310	multidrug transporter subunit MdtB	PVCA01000001.1	56589	57830	-	C5932_00315	beta-ketoacyl	PVCB01000002.1	16874	19528	-	C5934_00330	phosphotransferase RcsD	PVCC01000001.1	60914	61843	-	C5930_00315	DNA replication terminus site-binding protein	PVCD01000001.1	66503
PVCL01000001.1	73011	75638	-	C5959_00350	alanine--tRNA ligase	PVCH01000001.1	69527	70663	pqqE	C5967_00320	pyrroloquinoline quinone biosynthesis protein PqqE	PVCI01000001.1	63404	65038	-	C5969_00315	hypothetical protein C5969_00315	PVCJ01000001.1	63750	64745	-	C5963_00340	DUF2891 domain-containing protein	PVCK01000001.1	66680	69769	-	C5965_00315	multidrug transporter subunit MdtC	PVCA01000001.1	57939	58739	-	C5932_00320	aminodeoxychorismate lyase	PVCB01000002.1	19545	20195	-	C5934_00335	DNA-binding response regulator	PVCC01000001.1	61961	62173	-	C5930_00320	hypothetical protein C5930_00320	PVCD01000001.1	68378
PVCL01000001.1	75774	76271	-	C5959_00355	recombination regulator RecX	PVCH01000001.1	70660	72804	pqqF	C5967_00325	pyrroloquinoline quinone biosynthesis protein PqqF	PVCI01000001.1	65061	66032	-	C5969_00320	hypothetical protein C5969_00320	PVCJ01000001.1	64765	65751	-	C5963_00345	DUF979 domain-containing protein	PVCK01000001.1	69773	71188	-	C5965_00320	MFS transporter	PVCA01000001.1	58750	59772	-	C5932_00325	cell division protein YceG	PVCB01000002.1	20366	23215	-	C5934_00340	two-component system sensor histidine kinase RcsC	PVCC01000001.1	62343	63635	-	C5930_00325	two-component system sensor histidine kinase RstB	PVCD01000001.1	68732
PVCL01000001.1	76341	77405	recA	C5959_00360	DNA recombination/repair protein RecA	PVCH01000001.1	72976	73437	-	C5967_00330	DUF3828 domain-containing protein	PVCI01000001.1	66032	67024	-	C5969_00325	glycosyltransferase	PVCJ01000001.1	65748	66470	-	C5963_00350	DUF969 domain-containing protein	PVCK01000001.1	71185	72609	-	C5965_00325	two-component system sensor histidine kinase BaeA	PVCA01000001.1	59762	60400	-	C5932_00330	thymidylate kinase	PVCB01000002.1	23401	26037	-	C5934_00345	DNA topoisomerase (ATP-hydrolyzing) subunit A	PVCC01000001.1	63662	64567	-	C5930_00330	LysR family transcriptional regulator	PVCD01000001.1	69971
PVCL01000001.1	77494	77991	-	C5959_00365	nicotinamide-nucleotide amidase	PVCH01000001.1	73471	75066	-	C5967_00335	ABC transporter substrate-binding protein	PVCI01000001.1	67184	68473	-	C5969_00330	O-antigen ligase family protein	PVCJ01000001.1	66715	67263	-	C5963_00355	transcriptional regulator	PVCK01000001.1	72606	73328	-	C5965_00330	two-component system response regulator BaeR	PVCA01000001.1	60400	61407	-	C5932_00335	DNA polymerase III subunit delta\'	PVCB01000002.1	26197	26928	-	C5934_00350	bifunctional 2-polyprenyl-6-hydroxyphenol methylase/3-demethylubiquinol 3-O-methyltransferase UbiG	PVCC01000001.1	64678	65430	-	C5930_00335	oxidoreductase	PVCD01000001.1	71143
PVCL01000001.1	78132	79214	-	C5959_00370	murein transglycosylase B	PVCH01000001.1	75184	76413	pepT	C5967_00340	peptidase T	PVCI01000001.1	68691	69869	-	C5969_00335	glycosyltransferase family 1 protein	PVCJ01000001.1	67265	67999	-	C5963_00360	LamB/YcsF family protein	PVCK01000001.1	73813	75174	-	C5965_00335	U32 family peptidase	PVCA01000001.1	61418	62212	-	C5932_00340	metal-dependent hydrolase	PVCB01000002.1	26978	27169	-	C5934_00355	hypothetical protein C5934_00355	PVCC01000001.1	65466	66197	-	C5930_00340	two-component system response regulator RstA	PVCD01000001.1	71725
PVCL01000001.1	79330	80052	-	C5959_00375	amino acid ABC transporter ATP-binding protein	PVCH01000001.1	76423	76704	-	C5967_00345	hypothetical protein C5967_00345	PVCI01000001.1	69848	70957	-	C5969_00340	glycosyltransferase family 1 protein	PVCJ01000001.1	67989	68921	-	C5963_00365	hypothetical protein C5963_00365	PVCK01000001.1	75425	76324	-	C5965_00340	lipid kinase YegS	PVCA01000001.1	62511	63944	-	C5932_00345	PTS glucose transporter subunit IIBC	PVCB01000002.1	27281	29566	-	C5934_00360	ribonucleoside-diphosphate reductase subunit alpha	PVCC01000001.1	66273	66995	-	C5930_00345	dihydromonapterin reductase	PVCD01000001.1	73092
PVCL01000001.1	80039	80803	-	C5959_00380	amino acid ABC transporter permease	PVCH01000001.1	76807	77031	-	C5967_00350	hypothetical protein C5967_00350	PVCI01000001.1	70954	72057	rfaQ	C5969_00345	putative lipopolysaccharide heptosyltransferase III	PVCJ01000001.1	68915	69571	-	C5963_00370	hypothetical protein C5963_00370	PVCK01000001.1	77320	78372	-	C5965_00345	class I fructose-bisphosphate aldolase	PVCA01000001.1	64122	66323	-	C5932_00350	TonB-dependent siderophore receptor	PVCB01000002.1	29740	30870	-	C5934_00365	ribonucleotide-diphosphate reductase subunit beta	PVCC01000001.1	67025	68407	-	C5930_00350	amino acid permease	PVCD01000001.1	75885
PVCL01000001.1	80877	81644	-	C5959_00385	basic amino acid ABC transporter substrate-binding protein	PVCH01000001.1	77269	77463	-	C5967_00355	DUF1493 domain-containing protein	PVCI01000001.1	72050	73051	-	C5969_00350	lipopolysaccharide heptosyltransferase RfaC	PVCJ01000001.1	69592	70335	-	C5963_00375	Nif3-like dinuclear metal center hexameric protein	PVCK01000001.1	78520	79320	thiD	C5965_00350	bifunctional hydroxymethylpyrimidine kinase/phosphomethylpyrimidine kinase	PVCA01000001.1	66670	67029	-	C5932_00355	histidine triad nucleotide-binding protein	PVCB01000002.1	30872	31126	-	C5934_00370	2Fe-2S ferredoxin-like protein	PVCC01000001.1	68592	69536	-	C5930_00355	DUF1471 domain-containing protein	PVCD01000001.1	77871
PVCL01000001.1	81817	82029	-	C5959_00390	KTSC domain-containing protein	PVCH01000001.1	77604	78542	-	C5967_00360	peptidoglycan-binding protein	PVCI01000001.1	73055	74101	-	C5969_00355	ADP-heptose--LPS heptosyltransferase RfaF	PVCJ01000001.1	70346	71767	-	C5963_00380	deoxyribodipyrimidine photo-lyase	PVCK01000001.1	79307	80104	-	C5965_00355	hydroxyethylthiazole kinase	PVCA01000001.1	67031	67405	-	C5932_00360	DUF1425 domain-containing protein	PVCB01000002.1	31217	32275	-	C5934_00375	glycerophosphodiester phosphodiesterase	PVCC01000001.1	70062	71597	pntA	C5930_00360	Re/Si-specific NAD(P)(+) transhydrogenase subunit alpha	PVCD01000001.1	79309
PVCL01000001.1	82098	83765	-	C5959_00395	methyl-accepting chemotaxis protein II	PVCH01000001.1	78539	78982	-	C5967_00365	DUF1311 domain-containing protein	PVCI01000001.1	74114	75046	-	C5969_00360	ADP-L-glycero-D-mannoheptose-6-epimerase	PVCJ01000001.1	71780	72733	-	C5963_00385	DUF1722 domain-containing protein	PVCK01000001.1	80588	80839	-	C5965_00360	hypothetical protein C5965_00360	PVCA01000001.1	67426	68079	-	C5932_00365	penicillin-binding protein activator LpoB	PVCB01000002.1	32285	33637	-	C5934_00380	glycerol-3-phosphate transporter	PVCC01000001.1	71608	72996	-	C5930_00365	Re/Si-specific NAD(P)(+) transhydrogenase subunit beta	PVCD01000001.1	81027
PVCL01000001.1	83973	84677	-	C5959_00400	N-acetyltransferase	PVCH01000001.1	79026	79487	-	C5967_00370	DUF1311 domain-containing protein	PVCI01000001.1	75275	76471	kbl	C5969_00365	glycine C-acetyltransferase	PVCJ01000001.1	72883	73089	-	C5963_00390	DUF2517 domain-containing protein	PVCK01000001.1	81320	81637	-	C5965_00365	DUF1493 domain-containing protein	PVCA01000001.1	68057	68875	-	C5932_00370	thiamine kinase	PVCB01000002.1	33974	35170	-	C5934_00385	competence/damage-inducible protein CinA	PVCC01000001.1	73112	74068	-	C5930_00370	universal stress protein UspE	PVCD01000001.1	82363
PVCL01000001.1	84935	87496	mutS	C5959_00405	DNA mismatch repair protein MutS	PVCH01000001.1	79554	79997	-	C5967_00375	DUF1311 domain-containing protein	PVCI01000001.1	76481	77506	-	C5969_00370	L-threonine 3-dehydrogenase	PVCJ01000001.1	73405	73494	-	C5963_00395	potassium-transporting ATPase subunit F	PVCK01000001.1	81797	82195	-	C5965_00370	nickel/cobalt efflux protein RcnB	PVCA01000001.1	68893	69918	-	C5932_00375	beta-hexosaminidase	PVCB01000002.1	35264	35806	-	C5934_00390	hypothetical protein C5934_00390	PVCC01000001.1	74205	74957	-	C5930_00375	transcriptional regulator FNR	PVCD01000001.1	83251
PVCL01000001.1	87985	89415	-	C5959_00415	UbiD family decarboxylase	PVCH01000001.1	80078	80647	-	C5967_00380	hypothetical protein C5967_00380	PVCI01000001.1	78034	78834	-	C5969_00375	glycosyltransferase family 2 protein	PVCJ01000001.1	73494	75176	-	C5963_00400	potassium-transporting ATPase subunit KdpA	PVCK01000001.1	82555	84279	-	C5965_00375	ABC transporter ATP-binding protein	PVCA01000001.1	69956	70498	-	C5932_00380	hypothetical protein C5932_00380	PVCB01000002.1	35948	37384	-	C5934_00395	sensor histidine kinase	PVCC01000001.1	75135	75650	-	C5930_00380	methylated-DNA-	PVCD01000001.1	84462
PVCL01000001.1	89405	90022	-	C5959_00420	UbiX family flavin prenyltransferase	PVCH01000001.1	80914	81417	-	C5967_00385	hypothetical protein C5967_00385	PVCI01000001.1	78866	79807	-	C5969_00380	divergent polysaccharide deacetylase family protein	PVCJ01000001.1	75197	77245	kdpB	C5963_00405	K(+)-transporting ATPase subunit B	PVCK01000001.1	84355	84960	-	C5965_00380	hypothetical protein C5965_00380	PVCA01000001.1	70735	72039	-	C5932_00385	NAD(P)/FAD-dependent oxidoreductase	PVCB01000002.1	37365	38045	-	C5934_00400	transcriptional regulator TctD	PVCC01000001.1	76250	76813	smrA	C5930_00385	DNA endonuclease SmrA	PVCD01000001.1	87651
PVCL01000001.1	90194	90604	-	C5959_00425	MarR family transcriptional regulator	PVCH01000001.1	81440	82657	-	C5967_00390	ImmA/IrrE family metallo-endopeptidase	PVCI01000001.1	79811	81094	-	C5969_00385	murein hydrolase activator EnvC	PVCJ01000001.1	77257	77823	-	C5963_00410	potassium-transporting ATPase subunit KdpC	PVCK01000001.1	84968	85945	-	C5965_00385	hypothetical protein C5965_00385	PVCA01000001.1	72224	72763	-	C5932_00390	glycine zipper 2TM domain-containing protein	PVCB01000002.1	38179	39159	-	C5934_00405	tripartite tricarboxylate transporter substrate binding protein	PVCC01000001.1	77014	77832	-	C5930_00390	HAD family hydrolase	PVCD01000001.1	88689
PVCL01000001.1	90607	91512	-	C5959_00430	LysR family transcriptional regulator	PVCH01000001.1	83841	85094	proA	C5967_00405	glutamate-5-semialdehyde dehydrogenase	PVCI01000001.1	81104	82651	-	C5969_00390	2,3-bisphosphoglycerate-independent phosphoglycerate mutase	PVCJ01000001.1	77839	80523	-	C5963_00415	two-component system sensor histidine kinase KdbD	PVCK01000001.1	86163	87707	-	C5965_00390	methyl-accepting chemotaxis protein	PVCA01000001.1	73407	74036	-	C5932_00395	TetR/AcrR family transcriptional regulator	PVCB01000002.1	39174	39605	-	C5934_00410	tripartite tricarboxylate transporter TctB family protein	PVCC01000001.1	77860	78975	-	C5930_00395	alkylhydroperoxidase domain protein	PVCD01000001.1	89634
PVCL01000001.1	91621	93000	-	C5959_00435	MFS transporter	PVCH01000001.1	85105	86208	-	C5967_00410	glutamate 5-kinase	PVCI01000001.1	82895	83326	-	C5969_00400	rhodanese-like domain-containing protein	PVCJ01000001.1	80520	81197	-	C5963_00420	two-component system response regulator KdpE	PVCK01000001.1	87818	88543	-	C5965_00395	two-component system response regulator YehT	PVCA01000001.1	74288	74545	-	C5932_00400	DUF1471 domain-containing protein	PVCB01000002.1	39617	41134	-	C5934_00415	tripartite tricarboxylate transporter permease	PVCC01000001.1	78972	80021	-	C5930_00400	putative FMN-dependent luciferase-like monooxygenase	PVCD01000001.1	90002
PVCL01000001.1	93000	93374	-	C5959_00440	DUF4440 domain-containing protein	PVCH01000001.1	86500	87570	-	C5967_00415	porin OmpC	PVCI01000001.1	83347	83598	-	C5969_00405	glutaredoxin 3	PVCJ01000001.1	81521	81625	-	C5963_00425	DUF2618 domain-containing protein	PVCK01000001.1	88540	90225	-	C5965_00400	sensor histidine kinase	PVCA01000001.1	74600	75574	-	C5932_00405	LysM peptidoglycan-binding domain-containing protein	PVCB01000002.1	41241	41864	-	C5934_00420	DUF2238 domain-containing protein	PVCC01000001.1	80018	81628	-	C5930_00405	ABC transporter ATP-binding protein	PVCD01000001.1	90939
PVCL01000001.1	93429	94421	-	C5959_00445	RNA polymerase sigma factor RpoS	PVCH01000001.1	87692	88081	-	C5967_00420	Crl family RNA polymerase assembly factor	PVCI01000001.1	83655	84122	-	C5969_00410	protein-export protein SecB	PVCJ01000001.1	81893	84088	speF	C5963_00430	ornithine decarboxylase SpeF	PVCK01000001.1	90323	90763	-	C5965_00405	GNAT family N-acetyltransferase	PVCA01000001.1	75710	79156	-	C5932_00410	transcription-repair coupling factor	PVCB01000002.1	41841	43235	-	C5934_00425	o-succinylbenzoate--CoA ligase	PVCC01000001.1	81628	82476	-	C5930_00410	ABC transporter permease	PVCD01000001.1	91183
PVCL01000001.1	94481	95635	-	C5959_00450	murein hydrolase activator NlpD	PVCH01000001.1	88139	89386	-	C5967_00425	esterase FrsA	PVCI01000001.1	84122	85141	-	C5969_00415	glycerol-3-phosphate dehydrogenase (NAD(P)(+))	PVCJ01000001.1	84088	85401	-	C5963_00435	putrescine-ornithine antiporter	PVCK01000001.1	90820	91929	-	C5965_00410	iron-sulfur cluster carrier protein ApbC	PVCA01000001.1	79297	80496	-	C5932_00415	lipoprotein-releasing system transmembrane subunit LolC	PVCB01000002.1	43232	44197	-	C5934_00430	o-succinylbenzoate synthase	PVCC01000001.1	82476	83420	-	C5930_00415	peptide ABC transporter permease	PVCD01000001.1	92069
PVCL01000001.1	95763	96389	pcm	C5959_00455	protein-L-isoaspartate O-methyltransferase	PVCH01000001.1	89494	89952	-	C5967_00430	xanthine phosphoribosyltransferase	PVCI01000001.1	85218	86039	-	C5969_00420	serine O-acetyltransferase	PVCJ01000001.1	85477	87117	-	C5963_00440	alpha-D-glucose phosphate-specific phosphoglucomutase	PVCK01000001.1	92066	92437	-	C5965_00415	hypothetical protein C5965_00415	PVCA01000001.1	80489	81193	-	C5932_00420	lipoprotein-releasing ABC transporter ATP-binding protein LolD	PVCB01000002.1	44197	45054	-	C5934_00435	1,4-dihydroxy-2-naphthoyl-CoA synthase	PVCC01000001.1	83420	85036	-	C5930_00420	TIGR04028 family ABC transporter substrate-binding protein	PVCD01000001.1	92842
PVCL01000001.1	96383	97144	-	C5959_00460	5\'/3\'-nucleotidase SurE	PVCH01000001.1	90213	91670	-	C5967_00435	cytosol nonspecific dipeptidase	PVCI01000001.1	86103	86576	-	C5969_00425	tRNA (uridine(34)/cytosine(34)/5-carboxymethylaminomethyluridine(34)-2\'-O)-methyltransferase TrmL	PVCJ01000001.1	87142	87693	-	C5963_00445	replication initiation negative regulator SeqA	PVCK01000001.1	93204	94058	-	C5965_00420	hypothetical protein C5965_00420	PVCA01000001.1	81193	82437	-	C5932_00425	lipoprotein-releasing ABC transporter permease subunit LolE	PVCB01000002.1	45067	45831	-	C5934_00440	2-succinyl-6-hydroxy-2,4-cyclohexadiene-1-carboxylate synthase	PVCC01000001.1	85183	86370	-	C5930_00425	porin	PVCD01000001.1	93297
PVCL01000001.1	97523	97972	-	C5959_00465	hypothetical protein C5959_00465	PVCH01000001.1	91833	92450	-	C5967_00440	peptide chain release factor H	PVCI01000001.1	86679	88052	-	C5969_00430	two-component system sensor histidine kinase CpxA	PVCJ01000001.1	87877	88644	-	C5963_00450	esterase	PVCK01000001.1	94089	94799	-	C5965_00425	ABC transporter ATP-binding protein	PVCA01000001.1	82453	83373	-	C5932_00430	N-acetylglucosamine kinase	PVCB01000002.1	45831	47498	-	C5934_00445	2-succinyl-5-enolpyruvyl-6-hydroxy-3-cyclohexene-1-carboxylic-acid synthase	PVCC01000001.1	86484	88004	-	C5930_00430	alpha-N-arabinofuranosidase	PVCD01000001.1	93762
PVCL01000001.1	97966	98292	-	C5959_00470	DUF1493 domain-containing protein	PVCH01000001.1	92447	93586	-	C5967_00445	RNA ligase RtcB family protein	PVCI01000001.1	88049	88747	-	C5969_00435	DNA-binding response regulator	PVCJ01000001.1	88773	89054	-	C5963_00455	ribbon-helix-helix protein, CopG family	PVCK01000001.1	94759	96036	-	C5965_00430	ABC transporter permease	PVCA01000001.1	83375	84199	-	C5932_00435	NAD-dependent protein deacylase	PVCB01000002.1	47583	48872	-	C5934_00450	isochorismate synthase MenF	PVCC01000001.1	88017	89420	-	C5930_00435	MFS transporter	PVCD01000001.1	94389
PVCL01000001.1	98363	99412	-	C5959_00475	tRNA pseudouridine(13) synthase TruD	PVCH01000001.1	93919	94974	-	C5967_00450	DNA polymerase IV	PVCI01000001.1	88896	89405	cpxP	C5969_00440	stress adaptor protein CpxP	PVCJ01000001.1	89195	89746	-	C5963_00460	flavodoxin FldA	PVCK01000001.1	95939	97510	-	C5965_00435	TolC family protein	PVCA01000001.1	84320	85366	-	C5932_00440	spermidine/putrescine ABC transporter substrate-binding protein PotD	PVCB01000002.1	48976	49287	-	C5934_00455	DUF883 domain-containing protein	PVCC01000001.1	89828	90157	-	C5930_00440	QacE family quaternary ammonium compound efflux SMR transporter	PVCD01000001.1	95236
PVCL01000001.1	99409	99888	-	C5959_00480	2-C-methyl-D-erythritol 2,4-cyclodiphosphate synthase	PVCH01000001.1	95230	95967	-	C5967_00455	transpeptidase	PVCI01000001.1	89583	90485	-	C5969_00445	cation-efflux pump FieF	PVCJ01000001.1	90037	90489	-	C5963_00465	ferric iron uptake transcriptional regulator	PVCK01000001.1	97503	98777	-	C5965_00440	secretion protein HlyD	PVCA01000001.1	85363	86175	-	C5932_00445	spermidine/putrescine ABC transporter permease PotC	PVCB01000002.1	49337	49807	-	C5934_00460	GNAT family N-acetyltransferase	PVCC01000001.1	90162	90731	-	C5930_00445	TetR/AcrR family transcriptional regulator	PVCD01000001.1	96991
PVCL01000001.1	99888	100598	-	C5959_00485	2-C-methyl-D-erythritol 4-phosphate cytidylyltransferase	PVCH01000001.1	95938	96705	-	C5967_00460	class II glutamine amidotransferase	PVCI01000001.1	90675	91637	pfkA	C5969_00450	ATP-dependent 6-phosphofructokinase	PVCJ01000001.1	90812	91423	-	C5963_00470	hypothetical protein C5963_00470	PVCK01000001.1	98932	100965	metG	C5965_00445	methionine--tRNA ligase	PVCA01000001.1	86172	87029	-	C5932_00450	spermidine/putrescine ABC transporter permease PotB	PVCB01000002.1	49881	50795	rnz	C5934_00465	ribonuclease Z	PVCC01000001.1	90854	90991	-	C5930_00450	DUF2474 domain-containing protein	PVCD01000001.1	97308
PVCL01000001.1	100618	100929	-	C5959_00490	cell division protein FtsB	PVCH01000001.1	96794	97375	gmhA	C5967_00465	phosphoheptose isomerase	PVCI01000001.1	91803	92792	-	C5969_00455	sulfate ABC transporter substrate-binding protein	PVCJ01000001.1	91476	94127	-	C5963_00475	beta-N-acetylhexosaminidase	PVCK01000001.1	101146	101889	-	C5965_00450	transcriptional regulator	PVCA01000001.1	87013	88161	-	C5932_00455	spermidine/putrescine ABC transporter ATP-binding protein PotA	PVCB01000002.1	50848	52305	-	C5934_00470	NADH-quinone oxidoreductase subunit N	PVCC01000001.1	90991	92001	cydB	C5930_00455	cytochrome d ubiquinol oxidase subunit II	PVCD01000001.1	97792
PVCL01000001.1	101092	101415	-	C5959_00495	DUF3561 domain-containing protein	PVCH01000001.1	97604	100048	fadE	C5967_00470	acyl-CoA dehydrogenase	PVCI01000001.1	92897	93664	-	C5969_00460	CDP-diacylglycerol diphosphatase	PVCJ01000001.1	94184	95578	chiP	C5963_00480	chitoporin	PVCK01000001.1	101949	102059	-	C5965_00455	hypothetical protein C5965_00455	PVCA01000001.1	88187	88387	-	C5932_00460	hypothetical protein C5932_00460	PVCB01000002.1	52312	53841	-	C5934_00475	NADH-quinone oxidoreductase subunit M	PVCC01000001.1	92001	93410	-	C5930_00460	cytochrome ubiquinol oxidase subunit I	PVCD01000001.1	99147
PVCL01000001.1	101465	102070	cysC	C5959_00500	adenylyl-sulfate kinase	PVCH01000001.1	100154	100924	-	C5967_00475	amidohydrolase	PVCI01000001.1	93723	95027	-	C5969_00465	citrate transporter	PVCJ01000001.1	96020	97687	-	C5963_00485	glutamine--tRNA ligase	PVCK01000001.1	102037	102768	-	C5965_00460	ABC transporter permease	PVCA01000001.1	88449	89678	pepT	C5932_00465	peptidase T	PVCB01000002.1	53997	55835	-	C5934_00480	NADH-quinone oxidoreductase subunit L	PVCC01000001.1	93608	95029	-	C5930_00465	GntR family transcriptional regulator	PVCD01000001.1	99993
PVCL01000001.1	102070	103497	-	C5959_00505	sulfate adenylyltransferase subunit CysN	PVCH01000001.1	101263	102249	-	C5967_00480	fimbrial protein FimH	PVCI01000001.1	95051	95443	-	C5969_00470	hypothetical protein C5969_00470	PVCJ01000001.1	97794	98210	-	C5963_00490	hypothetical protein C5963_00490	PVCK01000001.1	102761	103702	-	C5965_00465	ABC transporter ATP-binding protein	PVCA01000001.1	89972	91093	-	C5932_00470	cupin domain-containing protein	PVCB01000002.1	55832	56134	-	C5934_00485	NADH-quinone oxidoreductase subunit K	PVCC01000001.1	95419	96564	-	C5930_00470	spermidine/putrescine ABC transporter substrate-binding protein	PVCD01000001.1	101104
PVCL01000001.1	103507	104415	-	C5959_00510	sulfate adenylyltransferase subunit 2	PVCH01000001.1	102674	103405	-	C5967_00490	DNA polymerase III subunit epsilon	PVCI01000001.1	95428	95838	uraH	C5969_00475	hydroxyisourate hydrolase	PVCJ01000001.1	98339	100363	-	C5963_00495	PTS N-acetyl glucosamine transporter subunit IIABC	PVCK01000001.1	103695	104828	-	C5965_00470	ABC transporter permease	PVCA01000001.1	91143	92648	-	C5932_00475	two-component system sensor histidine kinase PhoQ	PVCB01000002.1	56131	56694	-	C5934_00490	NADH-quinone oxidoreductase subunit J	PVCC01000001.1	96578	97591	-	C5930_00475	ABC transporter ATP-binding protein	PVCD01000001.1	101675
PVCL01000001.1	104425	105840	cobA	C5959_00515	uroporphyrinogen-III C-methyltransferase	PVCH01000001.1	103458	103934	-	C5967_00495	ribonuclease HI	PVCI01000001.1	95971	96651	-	C5969_00480	DNA-binding response regulator	PVCJ01000001.1	100681	101481	-	C5963_00500	glucosamine-6-phosphate deaminase	PVCK01000001.1	104882	105790	-	C5965_00475	ABC transporter substrate-binding protein	PVCA01000001.1	92649	93320	-	C5932_00480	two-component system response regulator PhoP	PVCB01000002.1	56705	57247	-	C5934_00495	NADH-quinone oxidoreductase subunit I	PVCC01000001.1	97593	98537	-	C5930_00480	spermidine/putrescine ABC transporter permease	PVCD01000001.1	101977
PVCL01000001.1	106085	107074	-	C5959_00520	aminopeptidase	PVCH01000001.1	103931	104647	-	C5967_00500	class I SAM-dependent methyltransferase	PVCI01000001.1	96644	98005	-	C5969_00485	HAMP domain-containing protein	PVCJ01000001.1	101503	102651	-	C5963_00505	N-acetylglucosamine-6-phosphate deacetylase	PVCK01000001.1	105948	108245	-	C5965_00480	beta-glucosidase BglX	PVCA01000001.1	93475	94845	-	C5932_00485	adenylosuccinate lyase	PVCB01000002.1	57262	58242	-	C5934_00500	NADH-quinone oxidoreductase subunit H	PVCC01000001.1	98527	99333	-	C5930_00485	ABC transporter permease	PVCD01000001.1	103180
PVCL01000001.1	107105	107839	-	C5959_00525	phosphoadenosine phosphosulfate reductase	PVCH01000001.1	104680	105435	-	C5967_00505	hydroxyacylglutathione hydrolase	PVCI01000001.1	98006	98656	-	C5969_00490	CPBP family intramembrane metalloprotease	PVCJ01000001.1	102660	103880	-	C5963_00510	ROK family transcriptional regulator	PVCK01000001.1	108439	110190	-	C5965_00485	D-lactate dehydrogenase	PVCA01000001.1	94863	95492	-	C5932_00490	lysogenization regulator HflD	PVCB01000002.1	58239	60971	-	C5934_00505	NADH-quinone oxidoreductase subunit NuoG	PVCC01000001.1	99351	100778	patD	C5930_00490	aminobutyraldehyde dehydrogenase	PVCD01000001.1	104576
PVCL01000001.1	107977	109689	-	C5959_00530	assimilatory sulfite reductase (NADPH) hemoprotein subunit	PVCH01000001.1	105507	106880	-	C5967_00510	murein transglycosylase D	PVCI01000001.1	98787	99836	-	C5969_00495	tetratricopeptide repeat protein	PVCJ01000001.1	103943	104695	-	C5963_00515	UMP phosphatase	PVCK01000001.1	110283	110837	-	C5965_00490	N-acetyltransferase	PVCA01000001.1	95548	96657	mnmA	C5932_00495	tRNA 2-thiouridine(34) synthase MnmA	PVCB01000002.1	61020	62357	-	C5934_00510	NADH-quinone oxidoreductase subunit NuoF	PVCC01000001.1	100894	101373	-	C5930_00495	hypothetical protein C5930_00495	PVCD01000001.1	105308
PVCL01000001.1	109689	111491	cysJ	C5959_00535	NADPH-dependent assimilatory sulfite reductase flavoprotein subunit	PVCH01000001.1	106942	107712	-	C5967_00515	SAM-dependent methyltransferase	PVCI01000001.1	100022	100600	-	C5969_00500	aldehyde dehydrogenase iron-sulfur subunit	PVCJ01000001.1	104992	106656	asnB	C5963_00520	asparagine synthase B	PVCK01000001.1	110839	111771	-	C5965_00495	D-alanyl-D-alanine endopeptidase	PVCA01000001.1	96847	98796	-	C5932_00500	methyl-accepting chemotaxis protein	PVCB01000002.1	62354	62854	-	C5934_00515	NADH-quinone oxidoreductase subunit NuoE	PVCC01000001.1	101628	102083	-	C5930_00500	GNAT family N-acetyltransferase	PVCD01000001.1	106500
PVCL01000001.1	111796	112158	queD	C5959_00540	6-carboxytetrahydropterin synthase QueD	PVCH01000001.1	107783	108586	-	C5967_00520	endonuclease/exonuclease/phosphatase family protein	PVCI01000001.1	100597	101550	-	C5969_00505	xanthine dehydrogenase family protein subunit M	PVCJ01000001.1	107915	109090	-	C5963_00560	2-octaprenyl-3-methyl-6-methoxy-1,4-benzoquinol hydroxylase	PVCK01000001.1	111938	112525	-	C5965_00500	YIP1 family protein	PVCA01000001.1	99065	99514	-	C5932_00505	NUDIX hydrolase	PVCB01000002.1	62857	64668	-	C5934_00520	NADH-quinone oxidoreductase subunit C/D	PVCC01000001.1	102080	102502	-	C5930_00505	acyltransferase	PVCD01000001.1	107208
PVCL01000002.1	375	1304	-	C5959_00545	homoserine O-succinyltransferase	PVCH01000001.1	108804	109691	-	C5967_00525	LysR family transcriptional regulator	PVCI01000001.1	101550	103748	-	C5969_00510	xanthine dehydrogenase family protein molybdopterin-binding subunit	PVCJ01000001.1	109236	110660	-	C5963_00565	tRNA (N6-isopentenyl adenosine(37)-C2)-methylthiotransferase MiaB	PVCK01000001.1	112708	113274	-	C5965_00505	DedA family protein	PVCA01000001.1	99525	100151	-	C5932_00510	23S rRNA pseudouridine(2457) synthase RluE	PVCB01000002.1	64756	65430	-	C5934_00525	NADH-quinone oxidoreductase subunit B	PVCC01000001.1	102629	102967	-	C5930_00510	hypothetical protein C5930_00510	PVCD01000001.1	110384
PVCL01000002.1	1577	3175	-	C5959_00550	malate synthase A	PVCH01000001.1	109710	110513	-	C5967_00530	2,5-didehydrogluconate reductase DkgB	PVCI01000001.1	103819	104754	-	C5969_00515	XdhC family protein	PVCJ01000001.1	110847	111926	-	C5963_00570	PhoH family protein	PVCK01000001.1	113271	114044	-	C5965_00510	SDR family oxidoreductase	PVCA01000001.1	100297	101547	-	C5932_00515	NADP-dependent isocitrate dehydrogenase	PVCB01000002.1	65446	65895	nuoA	C5934_00530	NADH-quinone oxidoreductase subunit A	PVCC01000001.1	103023	103223	-	C5930_00515	hypothetical protein C5930_00515	PVCD01000001.1	111028
PVCL01000002.1	3210	4517	-	C5959_00555	isocitrate lyase	PVCH01000002.1	658	1416	-	C5967_00545	amino acid ABC transporter ATP-binding protein	PVCI01000001.1	104754	105302	-	C5969_00520	nucleotidyltransferase family protein	PVCJ01000001.1	111923	112390	-	C5963_00575	rRNA maturation RNase YbeY	PVCK01000001.1	114217	114300	-	C5965_00515	hypothetical protein C5965_00515	PVCA01000001.1	101915	102289	-	C5932_00520	hypothetical protein C5932_00520	PVCB01000002.1	66514	67449	-	C5934_00540	transcriptional regulator LrhA	PVCC01000001.1	103326	105224	-	C5930_00520	spermidine dehydrogenase	PVCD01000001.1	112143
PVCL01000002.1	4781	6571	-	C5959_00560	bifunctional isocitrate dehydrogenase kinase/phosphatase	PVCH01000002.1	1425	2522	-	C5967_00550	amino acid ABC transporter permease	PVCI01000001.1	105363	106229	-	C5969_00525	oxidoreductase	PVCJ01000001.1	112493	113368	-	C5963_00580	magnesium/cobalt transporter CorC	PVCK01000001.1	114337	115296	-	C5965_00520	MBL fold metallo-hydrolase	PVCA01000001.1	102286	102633	-	C5932_00525	outer membrane protein assembly factor BamE	PVCB01000002.1	68401	69615	-	C5934_00545	pyridoxal phosphate-dependent aminotransferase	PVCC01000001.1	105221	106417	-	C5930_00525	alcohol dehydrogenase	PVCD01000001.1	114403
PVCL01000002.1	6615	7451	-	C5959_00565	acetate operon transcriptional repressor IclR	PVCH01000002.1	2525	3706	-	C5967_00555	amino acid ABC transporter permease	PVCI01000001.1	106306	106923	-	C5969_00530	TetR/AcrR family transcriptional regulator	PVCJ01000001.1	113373	114914	-	C5963_00585	apolipoprotein N-acyltransferase	PVCK01000001.1	115369	116292	-	C5965_00525	LysR family transcriptional regulator	PVCA01000001.1	102972	103388	-	C5932_00530	VOC family protein	PVCB01000002.1	69696	70295	-	C5934_00550	5\'-deoxynucleotidase	PVCC01000001.1	106591	108975	-	C5930_00530	dimethyl sulfoxide reductase subunit A	PVCD01000001.1	114952
PVCL01000002.1	7473	7652	-	C5959_00570	hypothetical protein C5959_00570	PVCH01000002.1	3776	4801	-	C5967_00560	amino acid ABC transporter substrate-binding protein	PVCI01000001.1	107148	107639	-	C5969_00535	type VI secretion system tube protein Hcp	PVCJ01000001.1	115276	116181	-	C5963_00590	glutamate/aspartate ABC transporter substrate-binding protein	PVCK01000001.1	116295	117227	-	C5965_00530	tRNA dihydrouridine(16) synthase DusC	PVCA01000001.1	103512	104447	-	C5932_00535	LysR family transcriptional regulator	PVCB01000002.1	70301	72133	-	C5934_00555	SLC13 family permease	PVCC01000001.1	108962	109591	dmsB	C5930_00535	dimethylsulfoxide reductase, chain B	PVCD01000001.1	115800
PVCL01000002.1	7598	11332	-	C5959_00575	methionine synthase	PVCH01000002.1	5282	5503	-	C5967_00565	hypothetical protein C5967_00565	PVCI01000001.1	107649	108167	-	C5969_00540	DUF2778 domain-containing protein	PVCJ01000001.1	116344	117084	-	C5963_00595	amino acid ABC transporter permease	PVCK01000001.1	117298	117597	-	C5965_00535	transcriptional regulator	PVCA01000001.1	104518	105456	-	C5932_00540	alpha/beta hydrolase	PVCB01000002.1	72239	72898	-	C5934_00560	sugar phosphatase	PVCC01000001.1	109584	110420	-	C5930_00540	Anaerobic dimethyl sulfoxide reductase chain C	PVCD01000001.1	116611
PVCL01000002.1	11707	13338	-	C5959_00580	Na/Pi cotransporter family protein	PVCH01000002.1	5852	8971	-	C5967_00570	hydrophobe/amphiphile efflux-1 family RND transporter	PVCI01000001.1	108148	108666	-	C5969_00545	hypothetical protein C5969_00545	PVCJ01000001.1	117084	117758	-	C5963_00600	amino acid ABC transporter permease	PVCK01000001.1	117598	117945	-	C5965_00540	addiction module toxin RelE	PVCA01000001.1	105620	106222	-	C5932_00545	hypothetical protein C5932_00545	PVCB01000002.1	72911	73405	-	C5934_00565	YfbU family protein	PVCC01000001.1	110420	111274	-	C5930_00545	4Fe-4S dicluster domain-containing protein	PVCD01000001.1	117397
PVCL01000002.1	13489	13761	-	C5959_00590	hypothetical protein C5959_00590	PVCH01000002.1	8981	10123	-	C5967_00575	efflux transporter periplasmic adaptor subunit	PVCI01000001.1	109662	111065	-	C5969_00560	glycoside-pentoside-hexuronide family transporter	PVCJ01000001.1	117758	118483	artP	C5963_00605	amino acid ABC transporter ATP-binding protein	PVCK01000001.1	118198	118599	-	C5965_00545	hypothetical protein C5965_00545	PVCA01000001.1	106541	107347	-	C5932_00550	aminoglycoside phosphotransferase	PVCB01000002.1	73492	73947	-	C5934_00570	DUF412 domain-containing protein	PVCC01000001.1	111375	112730	-	C5930_00550	hypothetical protein C5930_00550	PVCD01000001.1	119331
PVCL01000002.1	13852	14787	panS	C5959_00595	ketopantoate/pantoate/pantothenate transporter PanS	PVCH01000002.1	10504	11145	-	C5967_00580	acrEF/envCD operon transcriptional regulator	PVCI01000001.1	111069	113393	-	C5969_00565	alpha-xylosidase	PVCJ01000001.1	118530	119012	-	C5963_00610	hypothetical protein C5963_00610	PVCK01000001.1	118596	119291	-	C5965_00550	CidB/LrgB family autolysis modulator	PVCA01000001.1	107551	109089	-	C5932_00555	HAMP domain-containing protein	PVCB01000002.1	74282	75484	-	C5934_00575	acetate kinase	PVCC01000001.1	112782	114320	-	C5930_00555	HAMP domain-containing protein	PVCD01000001.1	120250
PVCL01000002.1	14949	16541	-	C5959_00600	transcriptional regulator	PVCH01000002.1	11197	13293	-	C5967_00585	bifunctional diguanylate cyclase/phosphodiesterase	PVCI01000001.1	113439	114695	-	C5969_00570	valine--pyruvate transaminase	PVCJ01000001.1	119216	121822	leuS	C5963_00615	leucine--tRNA ligase	PVCK01000001.1	119421	120305	-	C5965_00555	cytidine deaminase	PVCA01000001.1	109830	110291	-	C5932_00560	hypothetical protein C5932_00560	PVCB01000002.1	75567	77705	-	C5934_00580	phosphate acetyltransferase	PVCC01000001.1	114548	115609	-	C5930_00560	AP endonuclease	PVCD01000001.1	121933
PVCL01000002.1	16648	16902	-	C5959_00605	hypothetical protein C5959_00605	PVCH01000002.1	13617	13913	-	C5967_00590	Fis family transcriptional regulator	PVCI01000001.1	114869	116899	-	C5969_00575	alpha-amylase	PVCJ01000001.1	121837	122433	-	C5963_00620	LPS assembly lipoprotein LptE	PVCK01000001.1	120430	121143	-	C5965_00560	vancomycin high temperature exclusion protein	PVCA01000001.1	110358	111035	-	C5932_00565	hypothetical protein C5932_00565	PVCB01000002.1	77771	78022	-	C5934_00585	DUF1158 domain-containing protein	PVCC01000001.1	115656	116147	-	C5930_00565	hypothetical protein C5930_00565	PVCD01000001.1	124905
PVCL01000002.1	17016	18149	-	C5959_00610	slipin family protein	PVCH01000002.1	13939	14904	-	C5967_00595	tRNA dihydrouridine synthase DusB	PVCI01000001.1	117213	118037	-	C5969_00580	hypothetical protein C5969_00580	PVCJ01000001.1	122433	123464	-	C5963_00625	DNA polymerase III subunit delta	PVCK01000001.1	121704	122714	-	C5965_00570	galactose/methyl galactoside ABC transporter permease MglC	PVCA01000001.1	111545	111757	-	C5932_00570	cold-shock protein	PVCB01000002.1	78091	78435	ramA	C5934_00590	RamA family antibiotic efflux transcriptional regulator	PVCC01000001.1	116449	118647	-	C5930_00575	virulence factor	PVCD01000001.1	125396
PVCL01000002.1	18152	19378	-	C5959_00615	RtcB family protein	PVCH01000002.1	15004	15267	-	C5967_00600	hypothetical protein C5967_00600	PVCI01000001.1	118182	119360	-	C5969_00585	xylose operon transcription regulator XylR	PVCJ01000001.1	123457	124116	-	C5963_00630	nicotinate-nucleotide adenylyltransferase	PVCK01000001.1	122730	124250	-	C5965_00575	galactose/methyl galactoside ABC transporter ATP-binding protein MglA	PVCA01000001.1	111741	111965	-	C5932_00575	cold-shock protein	PVCB01000002.1	78708	79295	-	C5934_00595	TetR/AcrR family transcriptional regulator	PVCC01000001.1	118644	121631	-	C5930_00580	virulence factor SrfB	PVCD01000001.1	126801
PVCL01000002.1	19395	20180	-	C5959_00620	nucleotidyltransferase domain-containing protein	PVCH01000002.1	15482	16363	-	C5967_00605	50S ribosomal protein L11 methyltransferase	PVCI01000001.1	119459	120649	-	C5969_00590	sugar ABC transporter permease	PVCJ01000001.1	124101	124370	-	C5963_00635	hypothetical protein C5963_00635	PVCK01000001.1	124332	125330	-	C5965_00580	galactose/glucose ABC transporter substrate-binding protein MglB	PVCA01000001.1	112082	112318	-	C5932_00580	hypothetical protein C5932_00580	PVCB01000002.1	79351	79935	-	C5934_00600	NUDIX hydrolase	PVCC01000001.1	121635	123047	-	C5930_00585	ssrAB-activated protein	PVCD01000001.1	128130
PVCL01000002.1	20204	21556	-	C5959_00625	lysine-sensitive aspartokinase 3	PVCH01000002.1	16372	17826	-	C5967_00610	sodium/panthothenate symporter	PVCI01000001.1	120627	122168	-	C5969_00595	xylose ABC transporter ATP-binding protein	PVCJ01000001.1	124409	124726	-	C5963_00640	ribosome silencing factor RsfS	PVCK01000001.1	125614	126639	-	C5965_00585	HTH-type transcriptional regulator GalS	PVCA01000001.1	112863	113831	-	C5932_00585	chemotaxis protein CheV	PVCB01000002.1	79990	80541	-	C5934_00605	phosphodiesterase	PVCC01000001.1	123361	124956	-	C5930_00590	ABC transporter substrate-binding protein	PVCD01000001.1	128377
PVCL01000002.1	21753	22151	-	C5959_00630	hypothetical protein C5959_00630	PVCH01000002.1	17816	18058	-	C5967_00615	hypothetical protein C5967_00615	PVCI01000001.1	122236	123228	xylF	C5969_00600	D-xylose ABC transporter substrate-binding protein	PVCJ01000001.1	124730	125197	-	C5963_00645	23S rRNA (pseudouridine(1915)-N(3))-methyltransferase RlmH	PVCK01000001.1	126685	126882	-	C5965_00590	hypothetical protein C5965_00590	PVCA01000001.1	114264	115205	-	C5932_00590	DUF535 domain-containing protein	PVCB01000002.1	80601	81245	-	C5934_00610	glutathione transferase	PVCC01000001.1	125004	125249	-	C5930_00595	DUF2526 domain-containing protein	PVCD01000001.1	129540
PVCL01000002.1	22547	24196	-	C5959_00635	glucose-6-phosphate isomerase	PVCH01000002.1	18164	19513	accC	C5967_00620	acetyl-CoA carboxylase biotin carboxylase subunit	PVCI01000001.1	123611	124933	xylA	C5969_00605	xylose isomerase	PVCJ01000001.1	125223	127124	-	C5963_00650	penicillin-binding protein 2	PVCK01000001.1	126795	127952	-	C5965_00595	DUF418 family protein	PVCA01000001.1	115365	115598	-	C5932_00595	hypothetical protein C5932_00595	PVCB01000002.1	81390	82016	-	C5934_00615	thiol:disulfide oxidoreductase	PVCC01000001.1	125266	126150	-	C5930_00600	NAD(P)-dependent oxidoreductase	PVCD01000001.1	130455
PVCL01000002.1	24578	24826	-	C5959_00640	hypothetical protein C5959_00640	PVCH01000002.1	19524	20000	-	C5967_00625	acetyl-CoA carboxylase biotin carboxyl carrier protein	PVCI01000001.1	124979	126433	-	C5969_00610	xylulokinase	PVCJ01000001.1	127126	128238	-	C5963_00655	rod shape-determining protein RodA	PVCK01000001.1	127961	128632	-	C5965_00600	GTP cyclohydrolase I FolE	PVCA01000001.1	115642	115947	-	C5932_00600	hypothetical protein C5932_00600	PVCB01000002.1	82158	83060	-	C5934_00620	TIGR01777 family protein	PVCC01000001.1	126154	126603	-	C5930_00605	hypothetical protein C5930_00605	PVCD01000001.1	131353
PVCL01000002.1	24895	25530	-	C5959_00645	YjbF family lipoprotein	PVCH01000002.1	20022	20474	aroQ	C5967_00635	type II 3-dehydroquinate dehydratase	PVCI01000001.1	126556	127098	-	C5969_00615	hydrolase	PVCJ01000001.1	128249	129430	-	C5963_00660	endolytic peptidoglycan transglycosylase RlpA	PVCK01000001.1	128758	129882	-	C5965_00605	MFS transporter	PVCA01000001.1	115944	116300	-	C5932_00605	DUF488 domain-containing protein	PVCB01000002.1	83200	83904	-	C5934_00625	DUF2384 domain-containing protein	PVCC01000001.1	126600	127118	-	C5930_00610	N-acetyltransferase	PVCD01000001.1	132192
PVCL01000002.1	25530	26264	-	C5959_00650	hypothetical protein C5959_00650	PVCH01000002.1	20706	21308	-	C5967_00640	protein-methionine-sulfoxide reductase heme-binding subunit MsrQ	PVCI01000001.1	127095	128015	-	C5969_00620	AraC family transcriptional regulator	PVCJ01000001.1	129575	130789	-	C5963_00670	serine-type D-Ala-D-Ala carboxypeptidase	PVCK01000001.1	130006	130836	fghA	C5965_00610	S-formylglutathione hydrolase	PVCA01000001.1	116504	117211	-	C5932_00610	hypothetical protein C5932_00610	PVCB01000002.1	83897	84541	-	C5934_00630	RES domain-containing protein	PVCC01000001.1	127157	127732	-	C5930_00615	XRE family transcriptional regulator	PVCD01000001.1	132787
PVCL01000002.1	26264	28360	-	C5959_00655	YjbH domain-containing protein	PVCH01000002.1	21309	22313	-	C5967_00645	protein-methionine-sulfoxide reductase catalytic subunit MsrP	PVCI01000001.1	128008	129000	-	C5969_00625	acetyltransferase	PVCJ01000001.1	130895	131158	-	C5963_00675	hypothetical protein C5963_00675	PVCK01000001.1	131083	132552	-	C5965_00615	amino acid permease	PVCA01000001.1	117213	118397	-	C5932_00615	MFS transporter	PVCB01000002.1	84569	85342	-	C5934_00635	histidine ABC transporter ATP-binding protein HisP	PVCC01000001.1	127781	128821	-	C5930_00620	NADP-dependent oxidoreductase	PVCD01000001.1	133205
PVCL01000002.1	28559	29026	-	C5959_00660	N-acetyltransferase	PVCH01000002.1	22417	23391	-	C5967_00650	oxidoreductase	PVCI01000001.1	129188	129499	-	C5969_00630	hypothetical protein C5969_00630	PVCJ01000001.1	131237	131878	-	C5963_00680	lipoyl(octanoyl) transferase LipB	PVCK01000001.1	132739	133605	-	C5965_00620	LysR family transcriptional regulator	PVCA01000001.1	118470	118916	-	C5932_00620	DUF441 domain-containing protein	PVCB01000002.1	85353	86069	-	C5934_00640	histidine ABC transporter permease HisM	PVCC01000001.1	128897	130510	-	C5930_00625	ABC transporter ATP-binding protein	PVCD01000001.1	134717
PVCL01000002.1	29026	29667	-	C5959_00665	glutamate racemase	PVCH01000002.1	23625	25565	-	C5967_00655	RNase E specificity factor CsrD	PVCI01000001.1	129618	130529	glyQ	C5969_00635	glycine--tRNA ligase subunit alpha	PVCJ01000001.1	132199	133194	-	C5963_00685	LysR family transcriptional regulator	PVCK01000001.1	133723	134772	-	C5965_00625	YeiH family putative sulfate export transporter	PVCA01000001.1	119104	119628	-	C5932_00625	YbaK/prolyl-tRNA synthetase associated domain-containing protein	PVCB01000002.1	86066	86752	-	C5934_00645	histidine ABC transporter permease HisQ	PVCC01000001.1	130507	131484	-	C5930_00630	ornithine cyclodeaminase	PVCD01000001.1	135942
PVCL01000002.1	29875	30765	-	C5959_00670	maltose ABC transporter permease MalG	PVCH01000002.1	25873	26916	-	C5967_00665	rod shape-determining protein	PVCI01000001.1	130539	132608	-	C5969_00640	glycine--tRNA ligase subunit beta	PVCJ01000001.1	133385	134350	lipA	C5963_00690	lipoyl synthase	PVCK01000001.1	134847	135704	-	C5965_00630	deoxyribonuclease IV	PVCA01000001.1	120065	120238	-	C5932_00630	stress-induced protein	PVCB01000002.1	86826	87608	-	C5934_00650	histidine ABC transporter substrate-binding protein HisJ	PVCC01000001.1	131503	132849	-	C5930_00635	peptidase M20	PVCD01000001.1	137090
PVCL01000002.1	30777	32321	-	C5959_00675	maltose ABC transporter permease MalF	PVCH01000002.1	26978	27985	-	C5967_00670	rod shape-determining protein MreC	PVCI01000001.1	132918	133070	-	C5969_00645	type I toxin-antitoxin system hok family toxin	PVCJ01000001.1	134440	134643	-	C5963_00695	twin-arginine translocase subunit TatA	PVCK01000001.1	135705	136535	-	C5965_00635	sugar phosphate isomerase/epimerase	PVCA01000001.1	120289	121809	-	C5932_00635	cyclic diguanylate phosphodiesterase	PVCB01000002.1	87844	88626	-	C5934_00655	lysine/arginine/ornithine ABC transporter substrate-binding protein ArgT	PVCC01000001.1	132846	133760	-	C5930_00640	ABC transporter permease	PVCD01000001.1	138473
PVCL01000002.1	32590	33780	-	C5959_00680	maltose/maltodextrin ABC transporter substrate-binding protein MalE	PVCH01000002.1	27985	28473	mreD	C5967_00675	rod shape-determining protein MreD	PVCI01000001.1	133212	133505	-	C5969_00650	transcriptional regulator	PVCJ01000001.1	134770	135558	-	C5963_00700	hydrolase	PVCK01000001.1	136665	138362	-	C5965_00640	PTS fructose transporter subunit IIBC	PVCA01000001.1	121793	122002	-	C5932_00640	hypothetical protein C5932_00640	PVCB01000002.1	88903	89472	-	C5934_00660	UbiX family flavin prenyltransferase	PVCC01000001.1	133760	134605	-	C5930_00645	ABC transporter permease	PVCD01000001.1	139451
PVCL01000002.1	34150	35259	-	C5959_00690	maltose/maltodextrin ABC transporter ATP-binding protein MalK	PVCH01000002.1	28483	29058	-	C5967_00680	septum formation inhibitor Maf	PVCI01000001.1	133688	133981	-	C5969_00655	hypothetical protein C5969_00655	PVCJ01000001.1	135641	136024	-	C5963_00705	fluoride efflux transporter CrcB	PVCK01000001.1	138379	139317	-	C5965_00645	1-phosphofructokinase	PVCA01000001.1	122095	123378	-	C5932_00645	hypothetical protein C5932_00645	PVCB01000002.1	89584	91101	-	C5934_00665	amidophosphoribosyltransferase	PVCC01000001.1	134602	136095	-	C5930_00650	ABC transporter substrate-binding protein	PVCD01000001.1	140077
PVCL01000002.1	35303	36649	lamB	C5959_00695	maltoporin	PVCH01000002.1	29064	30533	-	C5967_00685	ribonuclease G	PVCI01000001.1	134066	134224	-	C5969_00660	type I toxin-antitoxin system hok family toxin	PVCJ01000001.1	136254	136493	-	C5963_00710	cold-shock protein	PVCK01000001.1	139314	140447	-	C5965_00650	bifunctional PTS fructose transporter subunit IIA/HPr protein	PVCA01000001.1	123501	125435	-	C5932_00650	PrkA family serine protein kinase	PVCB01000002.1	91141	91626	-	C5934_00670	colicin V production protein	PVCC01000001.1	136273	136932	-	C5930_00655	GntR family transcriptional regulator	PVCD01000001.1	141688
PVCL01000002.1	36767	37714	-	C5959_00700	maltose operon protein MalM	PVCH01000002.1	30594	34394	-	C5967_00690	AsmA2 domain-containing protein	PVCI01000001.1	134477	135187	-	C5969_00665	DUF3053 domain-containing protein	PVCJ01000001.1	136654	137232	-	C5963_00715	phospholipid:lipid A palmitoyltransferase	PVCK01000001.1	140817	141998	-	C5965_00655	sugar efflux transporter SetB	PVCA01000001.1	125870	126616	-	C5932_00655	MipA/OmpV family protein	PVCB01000002.1	91859	92581	-	C5934_00675	cell division protein DedD	PVCC01000001.1	137042	137221	-	C5930_00660	hypothetical protein C5930_00660	PVCD01000001.1	142954
PVCL01000002.1	37897	38406	-	C5959_00705	chorismate--pyruvate lyase	PVCH01000002.1	34480	35925	-	C5967_00695	metalloprotease TldD	PVCI01000001.1	135252	136226	-	C5969_00670	glyoxylate/hydroxypyruvate reductase GhrB	PVCJ01000001.1	137694	139055	-	C5963_00720	anaerobic C4-dicarboxylate transporter DcuC	PVCK01000001.1	141995	142249	-	C5965_00660	hypothetical protein C5965_00660	PVCA01000001.1	126729	127616	-	C5932_00660	D-hexose-6-phosphate mutarotase	PVCB01000002.1	92571	93839	-	C5934_00680	bifunctional tetrahydrofolate synthase/dihydrofolate synthase	PVCC01000001.1	137435	139372	-	C5930_00665	HAMP domain-containing protein	PVCD01000001.1	145440
PVCL01000002.1	38406	39278	ubiA	C5959_00710	4-hydroxybenzoate octaprenyltransferase	PVCH01000002.1	35966	36910	-	C5967_00700	HTH-type transcriptional activator AaeR	PVCI01000001.1	136297	137577	-	C5969_00675	MFS transporter	PVCJ01000001.1	139163	139969	-	C5963_00725	ribonuclease I	PVCK01000001.1	142370	142564	-	C5965_00665	hypothetical protein C5965_00665	PVCA01000001.1	127693	128688	-	C5932_00665	glyceraldehyde-3-phosphate dehydrogenase	PVCB01000002.1	93910	94884	-	C5934_00685	acetyl-CoA carboxylase, carboxyltransferase subunit beta	PVCC01000001.1	139480	140466	-	C5930_00670	KR domain-containing protein	PVCD01000001.1	146474
PVCL01000002.1	39621	42047	-	C5959_00715	glycerol-3-phosphate 1-O-acyltransferase PlsB	PVCH01000002.1	37085	37288	-	C5967_00705	protein AaeX	PVCI01000001.1	137743	138684	-	C5969_00680	sugar kinase	PVCJ01000001.1	139988	140269	-	C5963_00730	hypothetical protein C5963_00730	PVCK01000001.1	142756	143328	-	C5965_00670	elongation factor P-like protein YeiP	PVCA01000001.1	129034	129447	msrB	C5932_00670	peptide-methionine (R)-S-oxide reductase	PVCB01000002.1	94981	95640	-	C5934_00690	DedA family protein	PVCC01000001.1	140468	142072	-	C5930_00675	glycosidase	PVCD01000001.1	146918
PVCL01000002.1	42180	42548	-	C5959_00720	diacylglycerol kinase	PVCH01000002.1	37296	38228	-	C5967_00710	p-hydroxybenzoic acid efflux pump subunit AaeA	PVCI01000001.1	138687	139436	-	C5969_00685	epimerase	PVCJ01000001.1	140355	142031	-	C5963_00735	alpha-glucosidase	PVCK01000001.1	143393	144583	uxuA	C5965_00675	mannonate dehydratase	PVCA01000001.1	129488	129766	-	C5932_00675	DUF1315 domain-containing protein	PVCB01000002.1	95666	96478	-	C5934_00695	tRNA pseudouridine(38-40) synthase TruA	PVCC01000001.1	142372	142650	-	C5930_00680	Killer protein	PVCD01000001.1	147363
PVCL01000002.1	42657	43265	-	C5959_00725	repressor LexA	PVCH01000002.1	38234	40201	-	C5967_00715	p-hydroxybenzoic acid efflux pump subunit AaeB	PVCI01000001.1	139549	140568	-	C5969_00690	LacI family DNA-binding transcriptional regulator	PVCJ01000001.1	142031	143686	-	C5963_00740	alpha-glucosidase	PVCK01000001.1	144790	146256	-	C5965_00680	fructuronate reductase	PVCA01000001.1	129848	130489	-	C5932_00680	bifunctional nicotinamidase/pyrazinamidase	PVCB01000002.1	96478	97491	-	C5934_00700	aspartate-semialdehyde dehydrogenase	PVCC01000001.1	142650	142937	higA	C5930_00685	addiction module antidote protein, HigA family	PVCD01000001.1	148335
PVCL01000002.1	43391	44698	-	C5959_00730	MATE family efflux transporter DinF	PVCH01000002.1	40285	41739	-	C5967_00720	NAD-dependent succinate-semialdehyde dehydrogenase	PVCI01000001.1	140771	141409	-	C5969_00695	metal-binding protein ZinT	PVCJ01000001.1	143696	144811	-	C5963_00745	ABC transporter ATP-binding protein	PVCK01000001.1	146387	147373	-	C5965_00685	GTP-binding protein	PVCA01000001.1	130502	131518	-	C5932_00685	L-asparaginase 1	PVCB01000002.1	97559	98695	-	C5934_00705	4-phosphoerythronate dehydrogenase PdxB	PVCC01000001.1	142992	145109	-	C5930_00690	TonB-dependent receptor	PVCD01000001.1	148992
PVCL01000002.1	44906	45115	-	C5959_00735	CsbD family protein	PVCH01000002.1	41785	42057	-	C5967_00725	hypothetical protein C5967_00725	PVCI01000001.1	141456	142118	-	C5969_00700	OmpA family lipoprotein	PVCJ01000001.1	144815	145660	-	C5963_00750	carbohydrate ABC transporter permease	PVCK01000001.1	147404	148111	-	C5965_00690	phosphatase PAP2 family protein	PVCA01000001.1	131620	133470	-	C5932_00690	signal peptide peptidase SppA	PVCB01000002.1	98818	99822	-	C5934_00710	flagella biosynthesis regulator Flk	PVCC01000001.1	145387	146445	-	C5930_00695	YncE family protein	PVCD01000001.1	150871
PVCL01000002.1	45225	45740	-	C5959_00740	transcriptional regulator Zur	PVCH01000002.1	42128	42394	-	C5967_00730	DUF1471 domain-containing protein	PVCI01000001.1	142297	144630	-	C5969_00705	molybdopterin guanine dinucleotide-containing S/N-oxide reductase	PVCJ01000001.1	145660	146610	-	C5963_00755	sugar ABC transporter permease	PVCK01000001.1	148538	149107	-	C5965_00695	bifunctional murein DD-endopeptidase/murein LD-carboxypeptidase	PVCA01000001.1	133645	134196	-	C5932_00695	NAD(P)H nitroreductase	PVCB01000002.1	103220	104437	-	C5934_00725	beta-ketoacyl	PVCC01000001.1	146475	147341	-	C5930_00700	ABC transporter permease	PVCD01000001.1	151696
PVCL01000002.1	45850	46356	-	C5959_00745	cupin domain-containing protein	PVCH01000002.1	42509	42772	-	C5967_00735	DUF1471 domain-containing protein	PVCI01000001.1	144608	145039	-	C5969_00710	N-acetyltransferase	PVCJ01000001.1	146828	148093	-	C5963_00760	ABC transporter substrate-binding protein	PVCK01000001.1	149277	150839	-	C5965_00700	cyclic di-GMP phosphodiesterase	PVCA01000001.1	134344	135387	-	C5932_00700	selenide, water dikinase SelD	PVCB01000002.1	104595	106607	-	C5934_00730	bifunctional tRNA (5-methylaminomethyl-2-thiouridine)(34)-methyltransferase MnmD/FAD-dependent 5-carboxymethylaminomethyl-2-thiouridine(34) oxidoreductase MnmC	PVCC01000001.1	147301	148140	-	C5930_00705	ABC transporter ATP-binding protein	PVCD01000001.1	152357
PVCL01000002.1	46505	47785	-	C5959_00750	conjugal transfer protein	PVCH01000002.1	43137	43607	-	C5967_00740	arginine repressor	PVCI01000001.1	145036	145599	-	C5969_00715	DNA-3-methyladenine glycosylase I	PVCJ01000001.1	148492	149868	-	C5963_00765	GntP family permease	PVCK01000001.1	150935	152740	-	C5965_00705	ABC transporter substrate-binding protein	PVCA01000001.1	135391	137337	-	C5932_00705	DNA topoisomerase III	PVCB01000002.1	106692	106970	-	C5934_00735	YfcL family protein	PVCC01000001.1	148152	149036	-	C5930_00710	TauD/TfdA family dioxygenase	PVCD01000001.1	153620
PVCL01000002.1	47876	48871	-	C5959_00755	tRNA dihydrouridine(20/20a) synthase DusA	PVCH01000002.1	44044	44982	-	C5967_00750	malate dehydrogenase	PVCI01000001.1	145756	146385	-	C5969_00720	lipase	PVCJ01000001.1	150020	150430	-	C5963_00770	nucleoside diphosphate kinase regulator	PVCK01000001.1	152749	153846	-	C5965_00710	microcin C ABC transporter permease YejB	PVCA01000001.1	137439	137720	-	C5932_00710	DUF1496 domain-containing protein	PVCB01000002.1	106999	107544	-	C5934_00740	elongation factor P hydroxylase	PVCC01000001.1	149065	150063	-	C5930_00715	sulfonate ABC transporter substrate-binding protein	PVCD01000001.1	155742
PVCL01000002.1	49002	49262	-	C5959_00760	envelope stress response protein PspG	PVCH01000002.1	45043	46110	-	C5967_00755	serine endoprotease DegS	PVCI01000001.1	146542	147744	-	C5969_00730	oxalate/formate antiport family MFS transporter	PVCJ01000001.1	150498	151739	-	C5963_00775	glutathione-dependent formaldehyde dehydrogenase	PVCK01000001.1	153843	154868	-	C5965_00715	microcin ABC transporter permease	PVCA01000001.1	137680	138093	-	C5932_00715	(deoxy)nucleoside triphosphate pyrophosphohydrolase	PVCB01000002.1	107544	108341	-	C5934_00745	hypothetical protein C5934_00745	PVCC01000001.1	150238	151284	-	C5930_00720	DUF1176 domain-containing protein	PVCD01000001.1	157678
PVCL01000002.1	49441	50424	-	C5959_00765	quinone oxidoreductase	PVCH01000002.1	46201	47568	-	C5967_00760	serine endoprotease DegQ	PVCI01000001.1	147863	148294	-	C5969_00735	organic hydroperoxide resistance protein	PVCJ01000001.1	151982	152410	-	C5963_00780	universal stress protein UspG	PVCK01000001.1	154870	156459	-	C5965_00720	microcin C ABC transporter ATP-binding protein YejF	PVCA01000001.1	138142	138948	-	C5932_00720	exodeoxyribonuclease III	PVCB01000002.1	108363	109187	-	C5934_00750	penicillin-insensitive murein endopeptidase	PVCC01000001.1	151407	152864	-	C5930_00725	L-asparagine permease	PVCD01000001.1	158607
PVCL01000002.1	50545	51951	-	C5959_00770	replicative DNA helicase DnaB	PVCH01000002.1	47741	48139	-	C5967_00765	hypothetical protein C5967_00765	PVCI01000001.1	148508	150187	-	C5969_00740	kdo(2)-lipid A phosphoethanolamine 7\'\'-transferase	PVCJ01000001.1	152585	154150	-	C5963_00785	alkyl hydroperoxide reductase subunit F	PVCK01000001.1	156463	156807	-	C5965_00725	hypothetical protein C5965_00725	PVCA01000001.1	139390	140610	-	C5932_00725	aspartate aminotransferase family protein	PVCB01000002.1	109192	110277	-	C5934_00755	chorismate synthase	PVCC01000001.1	153226	154353	-	C5930_00730	class C beta-lactamase	PVCD01000001.1	159527
PVCL01000002.1	52112	53191	alr	C5959_00775	alanine racemase	PVCH01000002.1	48343	49479	-	C5967_00770	cell division protein ZapE	PVCI01000001.1	150582	151040	-	C5969_00755	DUF1311 domain-containing protein	PVCJ01000001.1	154408	154971	-	C5963_00790	alkyl hydroperoxide reductase subunit C	PVCK01000001.1	157142	158338	-	C5965_00730	Bcr/CflA family drug resistance efflux transporter	PVCA01000001.1	140607	141644	-	C5932_00730	arginine N-succinyltransferase	PVCB01000002.1	110342	111274	-	C5934_00760	50S ribosomal protein L3 N(5)-glutamine methyltransferase	PVCC01000001.1	154406	155050	-	C5930_00735	oxygen-insensitive NAD(P)H nitroreductase	PVCD01000001.1	160597
PVCL01000002.1	53423	54616	-	C5959_00780	aromatic amino acid transaminase	PVCH01000002.1	49476	49706	-	C5967_00775	hypothetical protein C5967_00775	PVCI01000001.1	151030	151959	-	C5969_00760	hypothetical protein C5969_00760	PVCJ01000001.1	155463	156425	-	C5963_00795	LysR family transcriptional regulator	PVCK01000001.1	158354	159061	-	C5965_00735	16S rRNA pseudouridine(516) synthase RsuA	PVCA01000001.1	141641	143119	astD	C5932_00735	succinylglutamate-semialdehyde dehydrogenase	PVCB01000002.1	111436	111987	-	C5934_00765	endonuclease SmrB	PVCC01000001.1	155313	155543	-	C5930_00740	Tautomerase PptA	PVCD01000001.1	162560
PVCL01000002.1	55037	56719	-	C5959_00785	ShlB/FhaC/HecB family hemolysin secretion/activation protein	PVCH01000002.1	49730	50158	-	C5967_00780	50S ribosomal protein L13	PVCI01000001.1	152717	154324	-	C5969_00765	ABC transporter substrate-binding protein	PVCJ01000001.1	156420	157580	-	C5963_00800	pyridoxal phosphate-dependent aminotransferase	PVCK01000001.1	159232	160992	-	C5965_00740	ATP-dependent helicase	PVCA01000001.1	143116	144441	astB	C5932_00740	N-succinylarginine dihydrolase	PVCB01000002.1	112058	112546	sixA	C5934_00770	phosphohistidine phosphatase SixA	PVCC01000001.1	155589	156494	-	C5930_00745	Mn-containing catalase	PVCD01000001.1	162672
PVCL01000002.1	56830	57252	-	C5959_00790	thiamine phosphate synthase	PVCH01000002.1	50173	50565	-	C5967_00785	30S ribosomal protein S9	PVCI01000001.1	154520	155539	-	C5969_00770	dipeptide ABC transporter permease DppB	PVCJ01000001.1	157717	158331	-	C5963_00805	methylthioribulose 1-phosphate dehydratase	PVCK01000001.1	161119	161403	-	C5965_00745	50S ribosomal protein L25	PVCA01000001.1	144451	145416	astE	C5932_00745	succinylglutamate desuccinylase	PVCB01000002.1	112751	114904	fadJ	C5934_00775	fatty acid oxidation complex subunit alpha FadJ	PVCC01000001.1	156568	157077	-	C5930_00750	ferritin-like domain-containing protein	PVCD01000001.1	163030
PVCL01000002.1	57249	57602	-	C5959_00795	hypothetical protein C5959_00795	PVCH01000002.1	50879	51520	-	C5967_00795	stringent starvation protein A	PVCI01000001.1	155549	156451	-	C5969_00775	dipeptide ABC transporter permease DppC	PVCJ01000001.1	158328	159017	mtnC	C5963_00810	acireductone synthase	PVCK01000001.1	161504	162508	-	C5965_00750	nucleoid-associated protein	PVCA01000001.1	145711	146193	-	C5932_00750	ATP-independent periplasmic protein-refolding chaperone	PVCB01000002.1	114904	116214	fadI	C5934_00780	acetyl-CoA C-acyltransferase FadI	PVCC01000001.1	157552	158373	-	C5930_00755	N-hydroxyarylamine O-acetyltransferase	PVCD01000001.1	165090
PVCL01000002.1	57644	57988	-	C5959_00800	hypothetical protein C5959_00800	PVCH01000002.1	51526	52017	-	C5967_00800	ClpXP protease specificity-enhancing factor	PVCI01000001.1	156463	157458	-	C5969_00780	dipeptide ABC transporter ATP-binding protein	PVCJ01000001.1	159014	159556	-	C5963_00815	acireductone dioxygenase	PVCK01000001.1	162643	162870	-	C5965_00755	hypothetical protein C5965_00755	PVCA01000001.1	146470	147015	-	C5932_00755	hypothetical protein C5932_00755	PVCB01000002.1	116382	116666	-	C5934_00785	DUF406 domain-containing protein	PVCC01000001.1	158370	159284	-	C5930_00760	AraC family transcriptional regulator	PVCD01000001.1	166004
PVCL01000002.1	58001	58447	-	C5959_00805	hypothetical protein C5959_00805	PVCH01000002.1	52117	52908	nanR	C5967_00805	transcriptional regulator NanR	PVCI01000001.1	157445	158458	dppF	C5969_00785	dipeptide ABC transporter ATP-binding protein	PVCJ01000001.1	159784	163665	entF	C5963_00820	enterobactin synthase subunit F	PVCK01000001.1	162890	164653	-	C5965_00760	DUF3413 domain-containing protein	PVCA01000001.1	147006	147887	-	C5932_00760	excinuclease Cho	PVCB01000002.1	116708	116989	-	C5934_00790	hypothetical protein C5934_00790	PVCC01000001.1	159404	159940	-	C5930_00765	carboxymuconolactone decarboxylase family protein	PVCD01000001.1	166832
PVCL01000002.1	58602	61427	-	C5959_00810	excinuclease ABC subunit UvrA	PVCH01000002.1	53043	53945	nanA	C5967_00810	N-acetylneuraminate lyase	PVCI01000001.1	158677	160362	bcsG	C5969_00790	cellulose biosynthesis protein BcsG	PVCJ01000001.1	163691	163912	-	C5963_00825	MbtH family protein	PVCK01000001.1	165057	165962	-	C5965_00770	NmrA/HSCARG family protein	PVCA01000001.1	147955	148845	-	C5932_00765	drug/metabolite DMT transporter permease	PVCB01000002.1	117025	118386	-	C5934_00795	long-chain fatty acid transporter FadL	PVCC01000001.1	160102	161187	-	C5930_00770	NAD(P)-dependent alcohol dehydrogenase	PVCD01000001.1	168694
PVCL01000002.1	61658	62194	-	C5959_00820	single-stranded DNA-binding protein SSB1	PVCH01000002.1	54042	55532	-	C5967_00815	MFS transporter	PVCI01000001.1	160355	160552	bcsF	C5969_00795	cellulose biosynthesis protein BcsF	PVCJ01000001.1	163916	165160	-	C5963_00830	enterochelin esterase	PVCK01000001.1	166103	167020	-	C5965_00775	LysR family transcriptional regulator	PVCA01000001.1	148938	149765	nadE	C5932_00770	NAD(+) synthetase	PVCB01000002.1	118512	119267	-	C5934_00800	phospholipid-binding lipoprotein MlaA	PVCC01000001.1	161241	162005	-	C5930_00775	NAD(P)-dependent oxidoreductase	PVCD01000001.1	169647
PVCL01000002.1	62544	63590	-	C5959_00825	GGDEF domain-containing protein	PVCH01000002.1	55687	56562	-	C5967_00820	N-acetylmannosamine kinase	PVCI01000001.1	160549	162123	bcsE	C5969_00800	cellulose biosynthesis protein BcsE	PVCJ01000001.1	165221	165448	-	C5963_00835	hypothetical protein C5963_00835	PVCK01000001.1	167355	167879	-	C5965_00780	DUF4142 domain-containing protein	PVCA01000001.1	149997	150338	-	C5932_00775	outer membrane protein assembly factor BamE	PVCB01000002.1	119291	120490	ccmI	C5934_00805	c-type cytochrome biogenesis protein CcmI	PVCC01000001.1	162204	162386	-	C5930_00780	hypothetical protein C5930_00780	PVCD01000001.1	169956
PVCL01000002.1	63767	64111	-	C5959_00830	hypothetical protein C5959_00830	PVCH01000002.1	56559	57023	-	C5967_00825	YhcH/YjgK/YiaL family protein	PVCI01000001.1	162296	162499	-	C5969_00805	hypothetical protein C5969_00805	PVCJ01000001.1	165441	167714	-	C5963_00840	TonB-dependent siderophore receptor	PVCK01000001.1	168540	169559	-	C5965_00785	iron-containing redox enzyme family protein	PVCA01000001.1	150457	152712	-	C5932_00780	catalase HPII	PVCB01000002.1	120487	120948	-	C5934_00810	cytochrome c-type biogenesis protein CcmH	PVCC01000001.1	162458	162850	-	C5930_00785	TfoX-like protein	PVCD01000001.1	171868
PVCL01000002.1	64174	64452	-	C5959_00835	hypothetical protein C5959_00835	PVCH01000002.1	59968	61386	-	C5967_00835	FAD-dependent oxidoreductase	PVCI01000001.1	162496	163224	yhjQ	C5969_00810	cellulose synthase operon protein YhjQ	PVCJ01000001.1	167717	168421	-	C5963_00845	enterobactin synthase subunit EntD	PVCK01000001.1	169621	170538	-	C5965_00790	EamA/RhaT family transporter	PVCA01000001.1	152924	153154	-	C5932_00785	cell division activator CedA	PVCB01000002.1	120945	121502	-	C5934_00815	DsbE family thiol:disulfide interchange protein	PVCC01000001.1	163033	163626	-	C5930_00790	flavin reductase	PVCD01000001.1	173202
PVCL01000002.1	65086	66645	-	C5959_00840	EAL domain-containing protein	PVCH01000002.1	61400	65860	-	C5967_00840	glutamate synthase large subunit	PVCI01000001.1	163221	165839	bcsA	C5969_00815	UDP-forming cellulose synthase catalytic subunit	PVCJ01000001.1	168390	169103	-	C5963_00850	N-acetyltransferase	PVCK01000001.1	170617	170829	-	C5965_00795	KTSC domain-containing protein	PVCA01000001.1	153317	153619	-	C5932_00790	hypothetical protein C5932_00790	PVCB01000002.1	121499	123448	-	C5934_00820	heme lyase CcmF/NrfE family subunit	PVCC01000001.1	163690	164454	-	C5930_00795	hypothetical protein C5930_00795	PVCD01000001.1	176574
PVCL01000002.1	66633	66956	-	C5959_00845	DNA-binding transcriptional regulator SoxS	PVCH01000002.1	65759	66178	-	C5967_00845	hypothetical protein C5967_00845	PVCI01000001.1	165850	168282	-	C5969_00820	cellulose biosynthesis cyclic di-GMP-binding regulatory protein BcsB	PVCJ01000001.1	169286	170401	-	C5963_00855	glutamate--cysteine ligase	PVCK01000001.1	170935	172428	-	C5965_00800	SulP family inorganic anion transporter	PVCA01000001.1	153646	153987	higA	C5932_00795	addiction module antidote protein, HigA family	PVCB01000002.1	123445	123924	-	C5934_00825	cytochrome c maturation protein CcmE	PVCC01000001.1	164456	164653	-	C5930_00800	hypothetical protein C5930_00800	PVCD01000001.1	177660
PVCL01000002.1	67043	67501	-	C5959_00850	redox-sensitive transcriptional activator SoxR	PVCH01000002.1	66543	67478	-	C5967_00850	TIGR01212 family radical SAM protein	PVCI01000001.1	168289	169404	-	C5969_00825	cellulase	PVCJ01000001.1	170666	172573	-	C5963_00860	methyl-accepting chemotaxis protein	PVCK01000001.1	172505	174151	-	C5965_00805	multidrug ABC transporter permease/ATP-binding protein	PVCA01000001.1	154099	155490	-	C5932_00800	L-cystine transporter	PVCB01000002.1	123921	124115	ccmD	C5934_00830	heme exporter protein CcmD	PVCC01000001.1	164705	164947	-	C5930_00805	hypothetical protein C5930_00805	PVCD01000001.1	178897
PVCL01000002.1	67579	68247	-	C5959_00855	glutathione S-transferase	PVCH01000002.1	67590	69929	-	C5967_00855	aerobic respiration two-component sensor histidine kinase ArcB	PVCI01000001.1	169386	172889	-	C5969_00830	cellulose biosynthesis protein BcsC	PVCJ01000001.1	173404	173979	tssJ	C5963_00875	type VI secretion system lipoprotein TssJ	PVCK01000001.1	174230	174874	-	C5965_00810	DNA oxidative demethylase AlkB	PVCA01000001.1	155626	156216	-	C5932_00805	metal-dependent hydrolase	PVCB01000002.1	124112	124843	-	C5934_00835	heme ABC transporter permease	PVCC01000001.1	164950	165687	-	C5930_00810	SDR family NAD(P)-dependent oxidoreductase	PVCD01000001.1	179482
PVCL01000002.1	68561	69910	-	C5959_00860	NCS2 family permease	PVCH01000002.1	70166	70819	-	C5967_00860	isoprenoid biosynthesis protein ElbB	PVCI01000001.1	173046	174971	-	C5969_00835	HAMP domain-containing protein	PVCJ01000001.1	174117	174602	-	C5963_00880	type VI secretion system tube protein Hcp	PVCK01000001.1	174874	175938	-	C5965_00815	bifunctional DNA-binding transcriptional regulator/O6-methylguanine-DNA methyltransferase Ada	PVCA01000001.1	156330	157085	kduD	C5932_00810	2-deoxy-D-gluconate 3-dehydrogenase	PVCB01000002.1	124883	125542	ccmB	C5934_00840	heme exporter protein CcmB	PVCC01000001.1	165873	166808	-	C5930_00815	AraC family transcriptional regulator	PVCD01000001.1	180212
PVCL01000002.1	70050	71696	-	C5959_00865	Na+/H+ antiporter	PVCH01000002.1	70816	71541	-	C5967_00865	monofunctional biosynthetic peptidoglycan transglycosylase	PVCI01000001.1	175152	176438	-	C5969_00840	C4-dicarboxylate transporter	PVCJ01000001.1	174761	176257	tssC	C5963_00885	type VI secretion system contractile sheath large subunit	PVCK01000001.1	176011	177042	-	C5965_00820	FAD:protein FMN transferase ApbE	PVCA01000001.1	157273	157941	-	C5932_00815	hexitol phosphatase HxpB	PVCB01000002.1	125539	126153	-	C5934_00845	cytochrome c biogenesis heme-transporting ATPase CcmA	PVCC01000001.1	167008	167982	uvdE	C5930_00820	UV DNA damage repair endonuclease UvsE	PVCD01000001.1	180663
PVCL01000002.1	71729	73024	-	C5959_00870	dehydrogenase	PVCH01000002.1	71553	71825	-	C5967_00870	HPr family phosphocarrier protein	PVCI01000001.1	176638	178128	-	C5969_00845	insulinase family protein	PVCJ01000001.1	176280	176810	tssB	C5963_00890	type VI secretion system contractile sheath small subunit	PVCK01000001.1	177139	178278	-	C5965_00825	phosphoporin PhoE	PVCA01000001.1	158100	158636	-	C5932_00820	hypothetical protein C5932_00820	PVCB01000002.1	126152	126391	-	C5934_00850	hypothetical protein C5934_00850	PVCC01000001.1	168130	168465	-	C5930_00825	hypothetical protein C5930_00825	PVCD01000001.1	181752
PVCL01000002.1	73173	74822	actP	C5959_00875	cation/acetate symporter ActP	PVCH01000002.1	71822	72676	-	C5967_00875	RNase adaptor protein RapZ	PVCI01000001.1	178215	179147	-	C5969_00850	sugar kinase	PVCJ01000001.1	176900	177496	-	C5963_00895	type 1 fimbrial protein	PVCK01000001.1	179115	181769	-	C5965_00830	phosphotransferase RcsD	PVCA01000001.1	158662	159522	-	C5932_00825	fructosamine kinase family protein	PVCB01000002.1	126351	127301	-	C5934_00855	hypothetical protein C5934_00855	PVCC01000001.1	168481	168801	-	C5930_00830	hypothetical protein C5930_00830	PVCD01000001.1	182979
PVCL01000002.1	74816	75130	-	C5959_00880	DUF485 domain-containing protein	PVCH01000002.1	72741	73226	-	C5967_00880	PTS IIA-like nitrogen regulatory protein PtsN	PVCI01000001.1	179380	180153	-	C5969_00855	cyclic-guanylate-specific phosphodiesterase	PVCJ01000001.1	177481	180081	-	C5963_00900	fimbrial biogenesis outer membrane usher protein	PVCK01000001.1	181786	182436	-	C5965_00835	DNA-binding response regulator	PVCA01000001.1	159620	159910	-	C5932_00830	endoribonuclease GhoS	PVCB01000002.1	128101	128796	-	C5934_00865	aquaporin Z	PVCC01000001.1	168986	170200	-	C5930_00835	HDOD domain-containing protein	PVCD01000001.1	183387
PVCL01000002.1	75224	77182	acs	C5959_00885	acetate--CoA ligase	PVCH01000002.1	73309	73596	-	C5967_00885	ribosome hibernation promoting factor	PVCI01000001.1	180218	182275	-	C5969_00860	AsmA family protein	PVCJ01000001.1	180169	180927	-	C5963_00905	pilus assembly protein	PVCK01000001.1	182608	185457	-	C5965_00840	two-component system sensor histidine kinase RcsC	PVCA01000001.1	159965	160894	-	C5932_00835	6-phosphofructokinase II	PVCB01000002.1	129081	129851	-	C5934_00870	3-oxoacyl-ACP reductase	PVCC01000001.1	170369	170794	-	C5930_00840	DUF2231 domain-containing protein	PVCD01000001.1	183632
PVCL01000002.1	77607	78920	-	C5959_00890	glutamate/aspartate:proton symporter GltP	PVCH01000002.1	73619	75058	-	C5967_00890	RNA polymerase sigma-54 factor	PVCI01000001.1	182564	183892	-	C5969_00865	MFS transporter	PVCJ01000001.1	181014	181544	-	C5963_00910	type 1 fimbrial protein	PVCK01000001.1	185643	188279	-	C5965_00845	DNA topoisomerase (ATP-hydrolyzing) subunit A	PVCA01000001.1	161188	161946	-	C5932_00840	DUF481 domain-containing protein	PVCB01000002.1	129872	131551	alsS	C5934_00875	acetolactate synthase AlsS	PVCC01000001.1	170807	172108	-	C5930_00845	sorbosone dehydrogenase family protein	PVCD01000001.1	184071
PVCL01000002.1	79071	79223	-	C5959_00895	Hok/Gef family protein	PVCH01000002.1	75154	75879	-	C5967_00895	lipopolysaccharide ABC transporter ATP-binding protein	PVCI01000001.1	184167	185201	yhjD	C5969_00875	inner membrane protein YhjD	PVCJ01000001.1	181608	184301	clpV	C5963_00915	type VI secretion system ATPase TssH	PVCK01000001.1	188439	189170	-	C5965_00850	bifunctional 2-polyprenyl-6-hydroxyphenol methylase/3-demethylubiquinol 3-O-methyltransferase UbiG	PVCA01000001.1	162217	162444	-	C5932_00845	hypothetical protein C5932_00845	PVCB01000002.1	131573	132352	budA	C5934_00880	acetolactate decarboxylase	PVCC01000001.1	172201	172560	-	C5930_00850	hypothetical protein C5930_00850	PVCD01000001.1	185427
PVCL01000002.1	79594	79746	-	C5959_00900	type I toxin-antitoxin system hok family toxin	PVCH01000002.1	75886	76443	-	C5967_00900	lipopolysaccharide ABC transporter substrate-binding protein LptA	PVCI01000001.1	185254	186153	-	C5969_00880	LysR family transcriptional regulator	PVCJ01000001.1	184832	186712	vasA	C5963_00920	type VI secretion system baseplate subunit TssF	PVCK01000001.1	189220	189411	-	C5965_00855	hypothetical protein C5965_00855	PVCA01000001.1	162968	164473	-	C5932_00850	proline/glycine betaine transporter ProP	PVCB01000002.1	132459	133331	-	C5934_00885	LysR family transcriptional regulator	PVCC01000001.1	172598	173167	-	C5930_00855	lipoprotein nlpC	PVCD01000001.1	186598
PVCL01000002.1	80286	82142	-	C5959_00905	molecular chaperone HtpG	PVCH01000002.1	76412	76987	lptC	C5967_00905	LPS export ABC transporter periplasmic protein LptC	PVCI01000001.1	186272	187030	-	C5969_00885	KR domain-containing protein	PVCJ01000001.1	186712	187740	tssG	C5963_00925	type VI secretion system baseplate subunit TssG	PVCK01000001.1	189523	191808	-	C5965_00860	ribonucleoside-diphosphate reductase subunit alpha	PVCA01000001.1	164632	165081	-	C5932_00855	hypothetical protein C5932_00855	PVCB01000002.1	133425	134393	-	C5934_00890	magnesium and cobalt transport protein CorA	PVCC01000001.1	173609	173986	-	C5930_00860	MerR family transcriptional regulator	PVCD01000001.1	186733
PVCL01000002.1	82142	84457	-	C5959_00910	hypothetical protein C5959_00910	PVCH01000002.1	76984	77550	kdsC	C5967_00910	3-deoxy-manno-octulosonate-8-phosphatase KdsC	PVCI01000001.1	187075	187473	-	C5969_00890	TIGR00156 family protein	PVCJ01000001.1	187795	188841	-	C5963_00930	hypothetical protein C5963_00930	PVCK01000001.1	191983	193113	-	C5965_00865	ribonucleotide-diphosphate reductase subunit beta	PVCA01000001.1	165288	165797	-	C5932_00860	ecotin	PVCB01000002.1	134371	134727	-	C5934_00895	cupin domain-containing protein	PVCC01000001.1	174069	174980	-	C5930_00865	alpha/beta hydrolase	PVCD01000001.1	187650
PVCL01000002.1	84565	84885	-	C5959_00915	hypothetical protein C5959_00915	PVCH01000002.1	77566	78552	-	C5967_00915	arabinose-5-phosphate isomerase KdsD	PVCI01000001.1	187788	188354	-	C5969_00895	N-acetyltransferase	PVCJ01000001.1	188846	189841	-	C5963_00935	fimbrial protein	PVCK01000001.1	193115	193369	-	C5965_00870	2Fe-2S ferredoxin-like protein	PVCA01000001.1	165969	166415	-	C5932_00865	N-acetyltransferase	PVCB01000002.1	135070	135141	ypdK	C5934_00900	membrane protein YpdK	PVCC01000001.1	175669	176730	-	C5930_00875	MFS transporter	PVCD01000001.1	188405
PVCL01000002.1	84882	85478	-	C5959_00920	phosphonate C-P lyase system protein PhnH	PVCH01000002.1	78567	79544	-	C5967_00920	calcium/sodium antiporter	PVCI01000001.1	188385	188567	-	C5969_00900	hypothetical protein C5969_00900	PVCJ01000001.1	189853	191190	-	C5963_00940	glycosyltransferase	PVCK01000001.1	193460	194518	-	C5965_00875	glycerophosphodiester phosphodiesterase	PVCA01000001.1	166426	167346	-	C5932_00870	alpha/beta hydrolase	PVCB01000002.1	135188	136429	-	C5934_00905	alanine transaminase	PVCC01000001.1	176690	177022	-	C5930_00880	DUF1493 domain-containing protein	PVCD01000001.1	188676
PVCL01000002.1	86189	86524	-	C5959_00925	hypothetical protein C5959_00925	PVCH01000002.1	79778	80593	-	C5967_00925	phospholipid ABC transporter ATP-binding protein MlaF	PVCI01000001.1	188625	190226	-	C5969_00905	hypothetical protein C5969_00905	PVCJ01000001.1	191184	191783	-	C5963_00945	hypothetical protein C5963_00945	PVCK01000001.1	194528	195880	-	C5965_00880	glycerol-3-phosphate transporter	PVCA01000001.1	167568	168488	-	C5932_00875	LysR family transcriptional regulator	PVCB01000002.1	136671	137912	-	C5934_00910	DUF1479 domain-containing protein	PVCC01000001.1	177019	177537	-	C5930_00885	GrpB family protein	PVCD01000001.1	189809
PVCL01000002.1	87085	89448	-	C5959_00930	clamp-binding protein CrfC	PVCH01000002.1	80601	81383	-	C5967_00930	ABC transporter permease	PVCI01000001.1	190304	191656	-	C5969_00910	glutathione-disulfide reductase	PVCJ01000001.1	191904	193397	-	C5963_00950	OmpA family protein	PVCK01000001.1	196217	197413	-	C5965_00885	competence/damage-inducible protein CinA	PVCA01000001.1	168580	169056	-	C5932_00880	N-acetyltransferase	PVCB01000002.1	137991	139682	-	C5934_00915	sensor histidine kinase	PVCC01000001.1	177557	178246	-	C5930_00890	hypothetical protein C5930_00890	PVCD01000001.1	192164
PVCL01000002.1	89454	90311	-	C5959_00935	methyl-accepting chemotaxis protein	PVCH01000002.1	81387	81938	mlaD	C5967_00935	outer membrane lipid asymmetry maintenance protein MlaD	PVCI01000001.1	191731	192573	-	C5969_00915	23S rRNA (adenine(2030)-N(6))-methyltransferase RlmJ	PVCJ01000001.1	193390	193875	-	C5963_00955	DUF1795 domain-containing protein	PVCK01000001.1	197507	198049	-	C5965_00890	hypothetical protein C5965_00890	PVCA01000001.1	169385	171313	-	C5932_00885	threonine--tRNA ligase	PVCB01000002.1	139695	140426	-	C5934_00920	DNA-binding response regulator	PVCC01000001.1	178290	178889	-	C5930_00895	XRE family transcriptional regulator	PVCD01000001.1	193877
PVCL01000002.1	90363	91364	kdgT	C5959_00940	2-keto-3-deoxygluconate transporter	PVCH01000002.1	81954	82589	-	C5967_00940	phospholipid-binding protein MlaC	PVCI01000001.1	192766	194808	-	C5969_00920	oligopeptidase A	PVCJ01000001.1	193939	194892	-	C5963_00960	MarR family transcriptional regulator	PVCK01000001.1	198191	199627	-	C5965_00895	sensor histidine kinase	PVCA01000001.1	171317	171859	-	C5932_00890	translation initiation factor IF-3	PVCB01000002.1	140463	141428	-	C5934_00925	glucokinase	PVCC01000001.1	178907	179320	-	C5930_00900	ATP-binding protein	PVCD01000001.1	195116
PVCL01000002.1	91758	92594	-	C5959_00945	5-keto-4-deoxyuronate isomerase	PVCH01000002.1	82589	82891	-	C5967_00945	STAS domain-containing protein	PVCI01000001.1	194817	195569	-	C5969_00925	16S rRNA (guanine(1516)-N(2))-methyltransferase RsmJ	PVCJ01000001.1	194959	195495	-	C5963_00965	DUF2892 domain-containing protein	PVCK01000001.1	199608	200288	-	C5965_00900	transcriptional regulator TctD	PVCA01000001.1	171957	172154	-	C5932_00895	50S ribosomal protein L35	PVCB01000002.1	141582	143246	-	C5934_00930	indolepyruvate decarboxylase	PVCC01000001.1	179325	179666	-	C5930_00905	anti-sigma factor antagonist	PVCD01000001.1	195500
PVCL01000002.1	92643	93509	-	C5959_00950	glutathione-dependent disulfide-bond oxidoreductase	PVCH01000002.1	83016	83273	-	C5967_00950	BolA family transcriptional regulator	PVCI01000001.1	195631	195906	-	C5969_00930	type II toxin-antitoxin system RelE/ParE family toxin	PVCJ01000001.1	195497	195802	-	C5963_00970	ArsR family transcriptional regulator	PVCK01000001.1	200422	201402	-	C5965_00905	tripartite tricarboxylate transporter substrate binding protein	PVCA01000001.1	172202	172558	-	C5932_00900	50S ribosomal protein L20	PVCB01000002.1	143467	144456	-	C5934_00935	L-glyceraldehyde 3-phosphate reductase	PVCC01000001.1	179656	180876	-	C5930_00910	response regulator	PVCD01000001.1	197107
PVCL01000002.1	93621	94583	-	C5959_00955	nickel transporter	PVCH01000002.1	83326	84585	murA	C5967_00955	UDP-N-acetylglucosamine 1-carboxyvinyltransferase	PVCI01000001.1	195906	196097	-	C5969_00935	stability determinant	PVCJ01000001.1	196008	197201	-	C5963_00975	MFS transporter	PVCK01000001.1	201417	201848	-	C5965_00910	tripartite tricarboxylate transporter TctB family protein	PVCA01000001.1	172944	173927	-	C5932_00905	phenylalanine--tRNA ligase subunit alpha	PVCB01000002.1	144592	144948	-	C5934_00940	DUF2502 domain-containing protein	PVCC01000001.1	180886	181800	-	C5930_00915	hypothetical protein C5930_00915	PVCD01000001.1	197630
PVCL01000002.1	95498	96106	-	C5959_00960	hypothetical protein C5959_00960	PVCH01000002.1	84699	84962	-	C5967_00960	transcriptional regulator	PVCI01000001.1	196272	196709	-	C5969_00940	universal stress protein UspA	PVCJ01000001.1	197313	197666	-	C5963_00980	DUF1304 domain-containing protein	PVCK01000001.1	201860	203377	-	C5965_00915	tripartite tricarboxylate transporter permease	PVCA01000001.1	173943	176330	-	C5932_00910	phenylalanine--tRNA ligase subunit beta	PVCB01000002.1	145013	146251	-	C5934_00945	divalent metal cation transporter	PVCC01000001.1	181815	183035	-	C5930_00920	OpgC protein	PVCD01000001.1	199614
PVCL01000002.1	98522	99577	-	C5959_00970	hypothetical protein C5959_00970	PVCH01000002.1	85267	86238	-	C5967_00965	octaprenyl diphosphate synthase	PVCI01000001.1	197104	197439	-	C5969_00945	universal stress protein UspB	PVCJ01000001.1	197671	198150	-	C5963_00985	RES domain-containing protein	PVCK01000001.1	203484	204107	-	C5965_00920	DUF2238 domain-containing protein	PVCA01000001.1	176335	176634	ihfA	C5932_00915	integration host factor subunit alpha	PVCB01000002.1	146608	147792	-	C5934_00950	NupC/NupG family nucleoside CNT transporter	PVCC01000001.1	183008	183268	-	C5930_00925	hypothetical protein C5930_00925	PVCD01000001.1	200049
PVCL01000002.1	99627	102185	-	C5959_00975	hypothetical protein C5959_00975	PVCH01000002.1	86496	86807	rplU	C5967_00970	50S ribosomal protein L21	PVCI01000001.1	197490	198992	-	C5969_00950	inorganic phosphate transporter	PVCJ01000001.1	198201	198584	-	C5963_00990	transcriptional regulator	PVCK01000001.1	204084	205478	-	C5965_00925	o-succinylbenzoate--CoA ligase	PVCA01000001.1	176712	177713	-	C5932_00920	vitamin B12 ABC transporter permease BtuC	PVCB01000002.1	147833	150022	-	C5934_00955	sensor domain-containing phosphodiesterase	PVCC01000001.1	183363	185177	-	C5930_00930	cellulose synthase	PVCD01000001.1	201192
PVCL01000002.1	102182	103183	-	C5959_00980	hypothetical protein C5959_00980	PVCH01000002.1	86827	87084	rpmA	C5967_00975	50S ribosomal protein L27	PVCI01000001.1	199222	200412	-	C5969_00955	NAD(P)/FAD-dependent oxidoreductase	PVCJ01000001.1	198684	199412	-	C5963_00995	SDR family NAD(P)-dependent oxidoreductase	PVCK01000001.1	205475	206440	-	C5965_00930	o-succinylbenzoate synthase	PVCA01000001.1	177743	178294	-	C5932_00925	glutathione peroxidase	PVCB01000002.1	150623	150967	-	C5934_00970	hypothetical protein C5934_00970	PVCC01000001.1	185174	186514	-	C5930_00935	DUF3131 domain-containing protein	PVCD01000001.1	201551
PVCL01000002.1	103250	104251	-	C5959_00985	hypothetical protein C5959_00985	PVCH01000002.1	87180	88145	-	C5967_00980	EamA family transporter	PVCI01000001.1	200550	201965	-	C5969_00960	glutamine synthetase	PVCJ01000001.1	199595	200104	-	C5963_01000	AraC family transcriptional regulator	PVCK01000001.1	206440	207297	-	C5965_00935	1,4-dihydroxy-2-naphthoyl-CoA synthase	PVCA01000001.1	178297	179040	-	C5932_00930	vitamin B12 ABC transporter ATP-binding protein BtuD	PVCB01000002.1	150971	151360	-	C5934_00975	negative regulator	PVCC01000001.1	186511	188061	-	C5930_00940	hypothetical protein C5930_00940	PVCD01000001.1	202474
PVCL01000002.1	104306	104575	-	C5959_00990	PAAR domain-containing protein	PVCH01000002.1	88162	89334	obgE	C5967_00985	GTPase ObgE	PVCI01000001.1	202260	202772	-	C5969_00965	hypothetical protein C5969_00965	PVCJ01000001.1	200461	200853	-	C5963_01005	nuclear transport factor 2 family protein	PVCK01000001.1	207310	208074	-	C5965_00940	2-succinyl-6-hydroxy-2,4-cyclohexadiene-1-carboxylate synthase	PVCA01000001.1	179118	179582	-	C5932_00935	endopeptidase	PVCB01000002.1	151386	152801	-	C5934_00980	glutamate--tRNA ligase	PVCC01000001.1	188046	189443	-	C5930_00945	DUF3131 domain-containing protein	PVCD01000001.1	206143
PVCL01000002.1	104581	105717	-	C5959_00995	hypothetical protein C5959_00995	PVCH01000002.1	89396	90460	-	C5967_00990	two-component system sensor histidine kinase BasS	PVCI01000001.1	202777	203841	-	C5969_00970	AI-2E family transporter	PVCJ01000001.1	200926	201612	-	C5963_01010	hypothetical protein C5963_01010	PVCK01000001.1	208074	209741	-	C5965_00945	2-succinyl-5-enolpyruvyl-6-hydroxy-3-cyclohexene-1-carboxylic-acid synthase	PVCA01000001.1	179775	181112	-	C5932_00940	PTS sugar transporter subunit IIC	PVCB01000002.1	153794	154126	-	C5934_01005	FlxA protein	PVCC01000001.1	189440	189877	-	C5930_00950	globin	PVCD01000001.1	208946
PVCL01000002.1	106076	109027	-	C5959_01000	protein ImpG/VasA	PVCH01000002.1	90457	91119	-	C5967_00995	two-component system response regulator BasR	PVCI01000001.1	203989	205179	-	C5969_00975	MFS transporter	PVCJ01000001.1	201916	202782	-	C5963_01020	bifunctional methylenetetrahydrofolate dehydrogenase/methenyltetrahydrofolate cyclohydrolase FolD	PVCK01000001.1	209826	211115	-	C5965_00950	isochorismate synthase MenF	PVCA01000001.1	181109	182425	-	C5932_00945	6-phospho-beta-glucosidase	PVCB01000002.1	154207	154422	-	C5934_01010	hypothetical protein C5934_01010	PVCC01000001.1	192554	194761	-	C5930_00960	glycoside hydrolase family 2	PVCD01000001.1	209443
PVCL01000002.1	109028	110788	vasA	C5959_01005	type VI secretion system baseplate subunit TssF	PVCH01000002.1	91122	92555	-	C5967_01000	serine-type D-Ala-D-Ala carboxypeptidase	PVCI01000001.1	205219	205776	-	C5969_00980	DUF1795 domain-containing protein	PVCJ01000001.1	202784	202996	-	C5963_01025	ribosome-associated protein	PVCK01000001.1	211219	211530	-	C5965_00955	DUF883 domain-containing protein	PVCA01000001.1	182489	183478	-	C5932_00950	LacI family transcriptional regulator	PVCB01000002.1	154424	156442	ligA	C5934_01015	NAD-dependent DNA ligase LigA	PVCC01000001.1	194907	196547	treF	C5930_00965	alpha,alpha-trehalase	PVCD01000001.1	212140
PVCL01000002.1	110752	111852	tssG	C5959_01010	type VI secretion system baseplate subunit TssG	PVCH01000002.1	92803	93279	-	C5967_01005	transcription elongation factor GreA	PVCI01000001.1	205850	206515	-	C5969_00985	7-cyano-7-deazaguanine/7-aminomethyl-7-deazaguanine transporter	PVCJ01000001.1	203287	204786	-	C5963_01030	PTS N-acetylglucosamine transporter subunit IICB	PVCK01000001.1	211580	212050	-	C5965_00960	GNAT family N-acetyltransferase	PVCA01000001.1	183630	184349	-	C5932_00955	cyclic di-GMP regulator CdgR	PVCB01000002.1	156511	157470	-	C5934_01020	cell division protein ZipA	PVCC01000001.1	196612	198591	-	C5930_00970	autotransporter domain-containing esterase	PVCD01000001.1	212793
PVCL01000002.1	111860	112378	tssJ	C5959_01015	type VI secretion system lipoprotein TssJ	PVCH01000002.1	93500	93793	-	C5967_01010	ribosome assembly RNA-binding protein YhbY	PVCI01000001.1	206721	206966	-	C5969_00990	sulfurtransferase TusA	PVCJ01000001.1	204851	205867	-	C5963_01035	Mal regulon transcriptional regulator MalI	PVCK01000001.1	212124	213038	rnz	C5965_00965	ribonuclease Z	PVCA01000001.1	184411	185859	-	C5932_00960	YdiU family protein	PVCB01000002.1	157701	158462	-	C5934_01025	sulfate transporter CysZ	PVCC01000001.1	198862	200313	-	C5930_00975	tagaturonate reductase	PVCD01000001.1	213249
PVCL01000002.1	113019	113594	-	C5959_01025	transcriptional regulator	PVCH01000002.1	93918	94547	-	C5967_01015	23S rRNA (uridine(2552)-2\'-O)-methyltransferase	PVCI01000001.1	207154	208137	-	C5969_00995	C4-dicarboxylate ABC transporter	PVCJ01000001.1	206075	207460	cysS	C5963_01040	cysteine--tRNA ligase	PVCK01000001.1	213091	214548	-	C5965_00970	NADH-quinone oxidoreductase subunit N	PVCA01000001.1	185931	186977	-	C5932_00965	3-deoxy-7-phosphoheptulonate synthase	PVCB01000002.1	158609	159580	cysK	C5934_01030	cysteine synthase A	PVCC01000001.1	200431	200958	-	C5930_00980	N-acetyltransferase	PVCD01000001.1	213923
PVCL01000002.1	113645	115369	dipZ	C5959_01030	protein-disulfide reductase DsbD	PVCH01000002.1	94604	96538	-	C5967_01020	ATP-dependent zinc metalloprotease FtsH	PVCI01000001.1	208186	208695	-	C5969_01000	TRAP transporter small permease	PVCJ01000001.1	207637	208131	-	C5963_01045	peptidylprolyl isomerase	PVCK01000001.1	214555	216084	-	C5965_00975	NADH-quinone oxidoreductase subunit M	PVCA01000001.1	187132	187965	-	C5932_00970	phosphoenolpyruvate synthase regulatory protein	PVCB01000002.1	159964	160221	-	C5934_01035	phosphocarrier protein HPr	PVCC01000001.1	201046	202017	-	C5930_00985	sensor domain-containing diguanylate cyclase	PVCD01000001.1	216107
PVCL01000002.1	115345	115692	-	C5959_01035	divalent cation tolerance protein CutA	PVCH01000002.1	96629	97477	-	C5967_01025	dihydropteroate synthase	PVCI01000001.1	208707	209993	-	C5969_01005	TRAP transporter large permease	PVCJ01000001.1	208135	208857	lpxH	C5963_01050	UDP-2,3-diacylglucosamine diphosphatase	PVCK01000001.1	216240	218078	-	C5965_00980	NADH-quinone oxidoreductase subunit L	PVCA01000001.1	188298	190676	-	C5932_00975	phosphoenolpyruvate synthase	PVCB01000002.1	160265	161992	-	C5934_01040	phosphoenolpyruvate-protein phosphotransferase PtsI	PVCC01000001.1	202087	203079	-	C5930_00990	diguanylate cyclase AdrA	PVCD01000001.1	217469
PVCL01000002.1	115816	117117	-	C5959_01040	anaerobic C4-dicarboxylate transporter	PVCH01000002.1	97470	98807	-	C5967_01030	phosphoglucosamine mutase	PVCI01000001.1	210274	212490	zntA	C5969_01010	zinc/cadmium/mercury/lead-transporting ATPase	PVCJ01000001.1	208990	209499	purE	C5963_01055	5-(carboxyamino)imidazole ribonucleotide mutase	PVCK01000001.1	218075	218377	-	C5965_00985	NADH-quinone oxidoreductase subunit K	PVCA01000001.1	190895	192283	-	C5932_00980	MFS transporter	PVCB01000002.1	162036	162539	-	C5934_01045	PTS glucose transporter subunit IIA	PVCC01000001.1	203303	204745	-	C5930_00995	sensor domain-containing diguanylate cyclase	PVCD01000001.1	218733
PVCL01000002.1	117230	118666	aspA	C5959_01045	aspartate ammonia-lyase	PVCH01000002.1	98768	98965	-	C5967_01035	hypothetical protein C5967_01035	PVCI01000001.1	212598	213224	-	C5969_01015	lysoplasmalogenase	PVCJ01000001.1	209496	210563	-	C5963_01060	5-(carboxyamino)imidazole ribonucleotide synthase	PVCK01000001.1	218374	218937	-	C5965_00990	NADH-quinone oxidoreductase subunit J	PVCA01000001.1	192287	194656	-	C5932_00985	beta-glucosidase	PVCB01000002.1	162735	163646	cysM	C5934_01050	cysteine synthase CysM	PVCC01000001.1	204874	205221	-	C5930_01000	DUF4186 domain-containing protein	PVCD01000001.1	220128
PVCL01000002.1	119004	119480	-	C5959_01050	membrane protein FxsA	PVCH01000002.1	99032	99364	-	C5967_01040	preprotein translocase subunit SecG	PVCI01000001.1	213365	213730	-	C5969_01020	DUF2500 domain-containing protein	PVCJ01000001.1	210836	211981	-	C5963_01065	PLP-dependent transferase	PVCK01000001.1	218948	219490	-	C5965_00995	NADH-quinone oxidoreductase subunit I	PVCA01000001.1	194963	196081	-	C5932_00995	AI-2E family transporter	PVCB01000002.1	163766	164860	-	C5934_01055	sulfate/thiosulfate ABC transporter ATP-binding protein CysA	PVCC01000001.1	205231	206157	-	C5930_01005	glutaminase	PVCD01000001.1	221320
PVCL01000002.1	119617	119910	groES	C5959_01055	co-chaperone GroES	PVCH01000002.1	99813	100295	-	C5967_01055	ribosome maturation factor	PVCI01000001.1	213910	214179	-	C5969_01025	DUF1145 domain-containing protein	PVCJ01000001.1	211993	213363	-	C5963_01070	CBS domain-containing protein	PVCK01000001.1	219505	220485	-	C5965_01000	NADH-quinone oxidoreductase subunit NuoH	PVCA01000001.1	196296	199352	-	C5932_01000	FAD-binding oxidoreductase	PVCB01000002.1	164850	165719	cysW	C5934_01060	sulfate ABC transporter permease subunit CysW	PVCC01000001.1	206209	207798	-	C5930_01010	methyl-accepting chemotaxis protein	PVCD01000001.1	221767
PVCL01000002.1	119960	121603	groL	C5959_01060	molecular chaperone GroEL	PVCH01000002.1	100323	101810	nusA	C5967_01060	transcription termination/antitermination protein NusA	PVCI01000001.1	214169	214765	rsmD	C5969_01030	16S rRNA (guanine(966)-N(2))-methyltransferase	PVCJ01000001.1	213699	214832	-	C5963_01075	tRNA 2-selenouridine(34) synthase MnmH	PVCK01000001.1	220482	223214	-	C5965_01005	NADH-quinone oxidoreductase subunit NuoG	PVCA01000001.1	199349	199759	-	C5932_01005	thioesterase	PVCB01000002.1	165719	166549	-	C5934_01065	sulfate/thiosulfate ABC transporter permease CysT	PVCC01000001.1	207897	208076	-	C5930_01015	hypothetical protein C5930_01015	PVCD01000001.1	223122
PVCL01000002.1	121845	122198	-	C5959_01065	DUF4156 domain-containing protein	PVCH01000002.1	101835	104546	-	C5967_01065	translation initiation factor IF-2	PVCI01000001.1	214955	216514	-	C5969_01035	signal recognition particle-docking protein FtsY	PVCJ01000001.1	214822	217236	-	C5963_01080	ABC transporter permease	PVCK01000001.1	223263	224600	-	C5965_01010	NADH-quinone oxidoreductase subunit NuoF	PVCA01000001.1	200195	201511	-	C5932_01010	AppA family phytase/histidine-type acid phosphatase	PVCB01000002.1	166549	167565	-	C5934_01070	sulfate ABC transporter substrate-binding protein	PVCC01000001.1	208058	209446	-	C5930_01020	succinate-semialdehyde dehydrogenase	PVCD01000001.1	223841
PVCL01000002.1	122520	123548	epmB	C5959_01070	EF-P beta-lysylation protein EpmB	PVCH01000002.1	104682	105083	-	C5967_01070	30S ribosome-binding factor RbfA	PVCI01000001.1	216517	217185	ftsE	C5969_01040	cell division ATP-binding protein FtsE	PVCJ01000001.1	217233	217919	-	C5963_01085	ABC transporter ATP-binding protein	PVCK01000001.1	224597	225097	-	C5965_01015	NADH-quinone oxidoreductase subunit NuoE	PVCA01000001.1	202022	202399	-	C5932_01015	Fe-S cluster assembly scaffold SufA	PVCB01000002.1	167725	168627	-	C5934_01075	peroxidase	PVCC01000001.1	209589	210461	-	C5930_01025	LysR family transcriptional regulator	PVCD01000001.1	225470
PVCL01000002.1	123589	124155	efp	C5959_01075	elongation factor P	PVCH01000002.1	105083	106027	-	C5967_01075	tRNA pseudouridine(55) synthase TruB	PVCI01000001.1	217163	218233	-	C5969_01045	cell division protein FtsX	PVCJ01000001.1	217857	218516	-	C5963_01090	multifunctional acyl-CoA thioesterase I/protease I/lysophospholipase L1	PVCK01000001.1	225100	226911	-	C5965_01020	NADH-quinone oxidoreductase subunit C/D	PVCA01000001.1	202402	203892	-	C5932_01020	Fe-S cluster assembly protein SufB	PVCB01000002.1	168718	169302	-	C5934_01080	RpoE-regulated lipoprotein	PVCC01000001.1	210421	210894	-	C5930_01030	GNAT family N-acetyltransferase	PVCD01000001.1	226084
PVCL01000002.1	124214	124345	-	C5959_01080	entericidin, EcnA/B family	PVCH01000002.1	106171	106440	-	C5967_01080	30S ribosomal protein S15	PVCI01000001.1	218495	219352	rpoH	C5969_01050	RNA polymerase sigma factor RpoH	PVCJ01000001.1	218545	219315	-	C5963_01095	oxidoreductase	PVCK01000001.1	226999	227673	-	C5965_01025	NADH-quinone oxidoreductase subunit B	PVCA01000001.1	203913	204659	-	C5932_01025	Fe-S cluster assembly ATPase SufC	PVCB01000002.1	169365	169799	-	C5934_01085	DUF2919 domain-containing protein	PVCC01000001.1	211064	212008	-	C5930_01035	L-lactate dehydrogenase	PVCD01000001.1	227556
PVCL01000002.1	124448	124594	-	C5959_01085	entericidin, EcnA/B family	PVCH01000002.1	106685	108820	pnp	C5967_01090	polyribonucleotide nucleotidyltransferase	PVCI01000001.1	219401	220894	-	C5969_01055	PLP-dependent aminotransferase family protein	PVCJ01000001.1	219374	220228	-	C5963_01100	co-chaperone YbbN	PVCK01000001.1	227689	228138	nuoA	C5965_01030	NADH-quinone oxidoreductase subunit A	PVCA01000001.1	204634	205908	-	C5932_01030	signal peptide peptidase SppA	PVCB01000002.1	169898	170296	-	C5934_01090	TIGR00156 family protein	PVCC01000001.1	212044	212841	-	C5930_01040	PhzF family phenazine biosynthesis protein	PVCD01000001.1	228867
PVCL01000002.1	124635	125240	-	C5959_01090	helix-turn-helix transcriptional regulator	PVCH01000002.1	108937	109821	-	C5967_01095	lipoprotein NlpI	PVCI01000001.1	221013	222278	-	C5969_01060	4-aminobutyrate--2-oxoglutarate transaminase	PVCJ01000001.1	220338	221255	-	C5963_01105	SPFH/Band 7/PHB domain protein	PVCK01000001.1	228757	229692	-	C5965_01040	transcriptional regulator LrhA	PVCA01000001.1	205905	207125	-	C5932_01035	cysteine desulfurase SufS	PVCB01000002.1	170335	170868	-	C5934_01095	GNAT family acetyltransferase	PVCC01000001.1	212976	213128	-	C5930_01045	sugar transporter	PVCD01000001.1	229575
PVCL01000002.1	125518	125835	-	C5959_01095	quaternary ammonium compound-resistance protein SugE	PVCH01000002.1	109929	110009	yrbN	C5967_01100	protein YrbN	PVCI01000002.1	672	1019	-	C5969_01065	hypothetical protein C5969_01065	PVCJ01000001.1	221252	221707	-	C5963_01110	NfeD family protein	PVCK01000001.1	230644	231858	-	C5965_01045	pyridoxal phosphate-dependent aminotransferase	PVCA01000001.1	207137	207553	-	C5932_01040	cysteine desulfuration protein SufE	PVCB01000002.1	170975	171850	-	C5934_01100	N-acetylmuramoyl-L-alanine amidase AmiA	PVCC01000001.1	213052	214251	-	C5930_01050	sugar transporter	PVCD01000001.1	230431
PVCL01000002.1	125832	126365	-	C5959_01100	hypothetical protein C5959_01100	PVCH01000002.1	110002	111909	-	C5967_01105	DEAD/DEAH family ATP-dependent RNA helicase	PVCI01000002.1	1143	1994	-	C5969_01070	polyamine aminopropyltransferase	PVCJ01000001.1	221801	223945	-	C5963_01115	hypothetical protein C5963_01115	PVCK01000001.1	231939	232538	-	C5965_01050	5\'-deoxynucleotidase	PVCA01000001.1	207647	208681	-	C5932_01045	LysM peptidoglycan-binding domain-containing protein	PVCB01000002.1	171853	172758	-	C5934_01105	coproporphyrinogen III oxidase	PVCC01000001.1	214498	214932	-	C5930_01055	multiple antibiotic resistance transcriptional regulator MarR	PVCD01000001.1	231241
PVCL01000002.1	126488	126847	-	C5959_01105	fumarate reductase subunit FrdD	PVCH01000002.1	112189	113433	-	C5967_01115	tryptophan permease	PVCI01000002.1	2009	2803	-	C5969_01075	S-adenosylmethionine decarboxylase proenzyme	PVCJ01000001.1	223915	224634	-	C5963_01120	DUF3142 domain-containing protein	PVCK01000001.1	232544	234376	-	C5965_01055	SLC13 family permease	PVCA01000001.1	208833	209069	-	C5932_01050	major outer membrane lipoprotein	PVCB01000002.1	172789	173808	mtnA	C5934_01110	S-methyl-5-thioribose-1-phosphate isomerase	PVCC01000001.1	214951	215325	-	C5930_01060	MDR efflux pump AcrAB transcriptional activator MarA	PVCD01000001.1	233792
PVCL01000002.1	126858	127253	-	C5959_01110	fumarate reductase subunit FrdC	PVCH01000002.1	113477	114487	-	C5967_01120	LLM class flavin-dependent oxidoreductase	PVCI01000002.1	2832	3197	-	C5969_01080	hypothetical protein C5969_01080	PVCJ01000001.1	224637	225047	-	C5963_01125	HTH-type transcriptional regulator CueR	PVCK01000001.1	234482	235141	-	C5965_01060	sugar phosphatase	PVCA01000001.1	209382	210794	-	C5932_01055	pyruvate kinase PykF	PVCB01000002.1	173914	175113	-	C5934_01115	S-methyl-5-thioribose kinase	PVCC01000001.1	215396	215608	-	C5930_01065	multiple antibiotic resistance protein MarB	PVCD01000001.1	234901
PVCL01000002.1	127253	127999	-	C5959_01115	succinate dehydrogenase/fumarate reductase iron-sulfur subunit	PVCH01000002.1	114640	115518	-	C5967_01125	U32 family peptidase	PVCI01000002.1	3381	3761	-	C5969_01085	hypothetical protein C5969_01085	PVCJ01000001.1	225220	225447	-	C5963_01130	hypothetical protein C5963_01130	PVCK01000001.1	235154	235648	-	C5965_01065	YfbU family protein	PVCA01000001.1	211800	213062	-	C5932_01060	autotransporter strand-loop-strand O-heptosyltransferase	PVCB01000002.1	175279	176523	-	C5934_01120	hypothetical protein C5934_01120	PVCC01000001.1	215636	216532	-	C5930_01070	O-acetylserine/cysteine exporter	PVCD01000001.1	236313
PVCL01000002.1	127992	129782	-	C5959_01120	fumarate reductase (quinol) flavoprotein subunit	PVCH01000002.1	115529	116524	-	C5967_01130	U32 family peptidase	PVCI01000002.1	3847	6444	acnB	C5969_01090	bifunctional aconitate hydratase 2/2-methylisocitrate dehydratase	PVCJ01000001.1	225724	228231	copA	C5963_01135	copper-exporting P-type ATPase CopA	PVCK01000001.1	235735	236190	-	C5965_01070	DUF412 domain-containing protein	PVCA01000001.1	213094	220132	-	C5932_01065	autotransporter outer membrane beta-barrel domain-containing protein, partial	PVCB01000002.1	176523	177587	-	C5934_01125	sugar ABC transporter substrate-binding protein	PVCC01000001.1	216740	217933	-	C5930_01075	transporter	PVCD01000001.1	237097
PVCL01000002.1	130086	131063	-	C5959_01125	elongation factor P--(R)-beta-lysine ligase	PVCH01000002.1	116773	117297	-	C5967_01135	SCP2 domain-containing protein	PVCI01000002.1	7351	8838	-	C5969_01100	DUF3300 domain-containing protein	PVCJ01000001.1	228500	229300	-	C5963_01140	conjugal transfer protein TraB	PVCK01000001.1	236525	237727	-	C5965_01075	acetate kinase	PVCA01000002.1	113	691	-	C5932_01070	electron transport complex subunit B	PVCB01000002.1	177611	178606	-	C5934_01130	ABC transporter permease	PVCC01000001.1	217972	218382	-	C5930_01080	hypothetical protein C5930_01080	PVCD01000001.1	237570
PVCL01000002.1	131671	131988	-	C5959_01135	DUF2645 domain-containing protein	PVCH01000002.1	117291	117794	-	C5967_01140	N-acetyltransferase	PVCI01000002.1	8822	9646	-	C5969_01105	DUF2950 domain-containing protein	PVCJ01000001.1	229502	229981	-	C5963_01145	Cys-tRNA(Pro) deacylase	PVCK01000001.1	237810	239948	-	C5965_01080	phosphate acetyltransferase	PVCA01000002.1	691	1272	-	C5932_01075	electron transport complex subunit A	PVCB01000002.1	178603	180108	-	C5934_01135	sugar ABC transporter ATP-binding protein	PVCC01000001.1	218464	218778	-	C5930_01085	DUF1493 domain-containing protein	PVCD01000001.1	238319
PVCL01000002.1	132231	135563	-	C5959_01140	miniconductance mechanosensitive channel MscM	PVCH01000002.1	117797	118084	-	C5967_01145	GIY-YIG nuclease family protein	PVCI01000002.1	9701	10432	-	C5969_01110	complement resistance protein TraT	PVCJ01000001.1	229983	231635	ushA	C5963_01150	bifunctional UDP-sugar hydrolase/5\'-nucleotidase	PVCK01000001.1	240014	240265	-	C5965_01085	DUF1158 domain-containing protein	PVCA01000002.1	1347	1790	-	C5932_01080	DUF2569 domain-containing protein	PVCB01000002.1	180369	181457	-	C5934_01140	oxidoreductase	PVCC01000001.1	218955	219653	urtE	C5930_01090	urea ABC transporter ATP-binding subunit UrtE	PVCD01000001.1	239146
PVCL01000002.1	135580	136542	psd	C5959_01145	phosphatidylserine decarboxylase	PVCH01000002.1	118150	118584	-	C5967_01150	hypothetical protein C5967_01150	PVCI01000002.1	10746	12170	lpdA	C5969_01115	dihydrolipoyl dehydrogenase	PVCJ01000001.1	231874	232095	-	C5963_01155	hypothetical protein C5963_01155	PVCK01000001.1	240334	240678	ramA	C5965_01090	RamA family antibiotic efflux transcriptional regulator	PVCA01000002.1	1885	2100	-	C5932_01085	transcription modulator YdgT	PVCB01000002.1	181572	182807	-	C5934_01145	MFS transporter	PVCC01000001.1	219663	220460	urtD	C5930_01095	urea ABC transporter ATP-binding protein UrtD	PVCD01000001.1	240581
PVCL01000002.1	136639	137718	-	C5959_01150	small ribosomal subunit biogenesis GTPase RsgA	PVCH01000002.1	118564	119082	-	C5967_01155	type 1 glutamine amidotransferase	PVCI01000002.1	12377	14275	aceF	C5969_01120	pyruvate dehydrogenase complex dihydrolipoyllysine-residue acetyltransferase	PVCJ01000001.1	232156	233838	-	C5963_01160	Kef family K(+) transporter	PVCK01000001.1	240951	241538	-	C5965_01095	TetR/AcrR family transcriptional regulator	PVCA01000002.1	2734	3777	-	C5932_01090	oxidoreductase	PVCB01000002.1	182989	183252	-	C5934_01150	hypothetical protein C5934_01150	PVCC01000001.1	220460	221533	urtC	C5930_01100	urea ABC transporter permease subunit UrtC	PVCD01000001.1	241422
PVCL01000002.1	137797	138342	-	C5959_01155	oligoribonuclease	PVCH01000002.1	119227	119877	-	C5967_01160	oxidoreductase	PVCI01000002.1	14290	16953	aceE	C5969_01125	pyruvate dehydrogenase (acetyl-transferring), homodimeric type	PVCJ01000001.1	234231	235535	-	C5963_01165	inosine/guanosine kinase	PVCK01000001.1	241594	242178	-	C5965_01100	NUDIX hydrolase	PVCA01000002.1	3928	4926	-	C5932_01095	hypothetical protein C5932_01095	PVCB01000002.1	183267	183647	-	C5934_01155	XRE family transcriptional regulator	PVCC01000001.1	221530	223095	urtB	C5930_01105	urea ABC transporter permease subunit UrtB	PVCD01000001.1	242443
PVCL01000002.1	138982	139182	-	C5959_01175	hypothetical protein C5959_01175	PVCH01000002.1	119954	120997	-	C5967_01165	permease	PVCI01000002.1	17209	17973	-	C5969_01130	pyruvate dehydrogenase complex transcriptional repressor PdhR	PVCJ01000001.1	235599	236561	-	C5963_01170	ferrochelatase	PVCK01000001.1	242233	242784	-	C5965_01105	phosphodiesterase	PVCA01000002.1	4941	5972	-	C5932_01100	adenosine deaminase	PVCB01000002.1	183658	183855	-	C5934_01160	DUF466 domain-containing protein	PVCC01000001.1	223094	223282	-	C5930_01110	hypothetical protein C5930_01110	PVCD01000001.1	243348
PVCL01000002.1	139195	140349	queG	C5959_01180	tRNA epoxyqueuosine(34) reductase QueG	PVCH01000002.1	121206	121781	-	C5967_01170	osmotically-inducible protein OsmY	PVCI01000002.1	18311	18490	-	C5969_01135	hypothetical protein C5969_01135	PVCJ01000001.1	236682	237836	-	C5963_01175	glycerate kinase	PVCK01000001.1	242844	243488	-	C5965_01110	glutathione transferase	PVCA01000002.1	6048	7217	-	C5932_01105	pyridoxal phosphate-dependent aminotransferase	PVCB01000002.1	184276	186381	-	C5934_01165	carbon starvation protein CstA	PVCC01000001.1	223279	224550	urtA	C5930_01115	urea ABC transporter substrate-binding protein	PVCD01000002.1	330
PVCL01000002.1	140333	141862	-	C5959_01185	bifunctional ADP-dependent NAD(P)H-hydrate dehydratase/NAD(P)H-hydrate epimerase	PVCH01000002.1	121791	122381	-	C5967_01175	DnaA initiator-associating protein DiaA	PVCI01000002.1	18516	19886	-	C5969_01140	aromatic amino acid transporter AroP	PVCJ01000001.1	237847	239112	-	C5963_01180	GntP family permease	PVCK01000001.1	243633	244259	-	C5965_01115	thiol:disulfide oxidoreductase	PVCA01000002.1	7231	8820	-	C5932_01110	PTS sugar transporter subunit IIBC	PVCB01000002.1	186894	187307	-	C5934_01170	proofreading thioesterase EntH	PVCC01000001.1	224586	225287	-	C5930_01120	GntR family transcriptional regulator	PVCD01000002.1	1081
PVCL01000002.1	141855	142313	-	C5959_01190	tRNA (adenosine(37)-N6)-threonylcarbamoyltransferase complex ATPase subunit type 1 TsaE	PVCH01000002.1	122408	122803	-	C5967_01180	YraN family protein	PVCI01000002.1	20043	21443	-	C5969_01145	MFS transporter	PVCJ01000001.1	239232	240365	-	C5963_01185	XRE family transcriptional regulator	PVCK01000001.1	244401	245303	-	C5965_01120	TIGR01777 family protein	PVCA01000002.1	8995	10023	-	C5932_01115	Mal regulon transcriptional regulator MalI	PVCB01000002.1	187308	188060	-	C5934_01175	2,3-dihydro-2,3-dihydroxybenzoate dehydrogenase	PVCC01000001.1	225521	229129	uca	C5930_01125	urea carboxylase	PVCD01000002.1	2105
PVCL01000002.1	142330	143676	-	C5959_01195	N-acetylmuramoyl-L-alanine amidase AmiB	PVCH01000002.1	122761	124821	-	C5967_01185	penicillin-binding protein activator	PVCI01000002.1	21453	22406	-	C5969_01150	alpha-N-arabinofuranosidase	PVCJ01000001.1	240500	241144	-	C5963_01190	adenylate kinase	PVCK01000001.1	245442	246146	-	C5965_01125	DUF2384 domain-containing protein	PVCA01000002.1	10066	11619	-	C5932_01120	DUF945 domain-containing protein	PVCB01000002.1	188057	188926	-	C5934_01180	isochorismatase	PVCC01000001.1	229140	230954	atzF	C5930_01130	allophanate hydrolase	PVCD01000002.1	2801
PVCL01000002.1	143686	145593	-	C5959_01200	DNA mismatch repair endonuclease MutL	PVCH01000002.1	124884	125744	-	C5967_01190	16S rRNA (cytidine(1402)-2\'-O)-methyltransferase	PVCI01000002.1	22426	23280	-	C5969_01155	beta-lactamase regulator AmpE	PVCJ01000001.1	241535	243409	-	C5963_01195	molecular chaperone HtpG	PVCK01000001.1	246139	246783	-	C5965_01130	RES domain-containing protein	PVCA01000002.1	11719	12897	-	C5932_01125	mannose-6-phosphate isomerase	PVCB01000002.1	188936	190540	entE	C5934_01185	2,3-dihydroxybenzoate-AMP ligase	PVCC01000001.1	231487	231708	-	C5930_01135	hypothetical protein C5930_01135	PVCD01000002.1	3729
PVCL01000002.1	145586	146536	-	C5959_01205	tRNA (adenosine(37)-N6)-dimethylallyltransferase MiaA	PVCH01000002.1	126402	126695	-	C5967_01200	hypothetical protein C5967_01200	PVCI01000002.1	23277	23840	-	C5969_01160	1,6-anhydro-N-acetylmuramyl-L-alanine amidase AmpD	PVCJ01000001.1	243567	244172	-	C5963_01200	recombination protein RecR	PVCK01000001.1	246811	247584	-	C5965_01135	histidine ABC transporter ATP-binding protein HisP	PVCA01000002.1	13103	14749	-	C5932_01130	fumarate hydratase	PVCB01000002.1	190551	191717	-	C5934_01190	isochorismate synthase EntC	PVCC01000001.1	231773	232876	-	C5930_01140	5-methyltetrahydropteroyltriglutamate--homocysteine S-methyltransferase	PVCD01000002.1	4130
PVCL01000002.1	146637	146945	-	C5959_01210	RNA-binding protein Hfq	PVCH01000002.1	127373	128074	-	C5967_01205	pirin family protein	PVCI01000002.1	23928	24818	-	C5969_01165	carboxylating nicotinate-nucleotide diphosphorylase	PVCJ01000001.1	244247	245350	-	C5963_01205	type 1 fimbrial protein	PVCK01000001.1	247595	248311	-	C5965_01140	histidine ABC transporter permease HisM	PVCA01000002.1	14905	16302	fumC	C5932_01135	class II fumarate hydratase	PVCB01000002.1	191904	192863	-	C5934_01195	Fe2+-enterobactin ABC transporter substrate-binding protein	PVCC01000001.1	233086	233859	-	C5930_01145	DUF1264 domain-containing protein	PVCD01000002.1	4951
PVCL01000002.1	147019	148299	-	C5959_01215	GTPase HflX	PVCH01000002.1	128177	129076	-	C5967_01210	LysR family transcriptional regulator	PVCI01000002.1	25071	25505	-	C5969_01170	prepilin peptidase-dependent pilin	PVCJ01000001.1	245381	245956	-	C5963_01210	fimbrial protein	PVCK01000001.1	248308	248994	-	C5965_01145	histidine ABC transporter permease HisQ	PVCA01000002.1	16303	17232	-	C5932_01140	DNA replication terminus site-binding protein	PVCB01000002.1	192889	194133	-	C5934_01200	enterobactin transporter EntS	PVCC01000001.1	233973	234143	-	C5930_01150	stress-induced protein	PVCD01000002.1	6739
PVCL01000002.1	148471	149715	-	C5959_01220	FtsH protease activity modulator HflK	PVCH01000002.1	129073	130086	-	C5967_01215	LacI family DNA-binding transcriptional regulator	PVCI01000002.1	25520	26902	-	C5969_01175	type II secretion system protein GspE	PVCJ01000001.1	245985	248474	-	C5963_01215	fimbrial biogenesis outer membrane usher protein	PVCK01000001.1	249068	249850	-	C5965_01150	histidine ABC transporter substrate-binding protein HisJ	PVCA01000002.1	17350	17562	-	C5932_01145	hypothetical protein C5932_01145	PVCB01000002.1	194241	195248	-	C5934_01205	Fe(3+)-siderophore ABC transporter permease	PVCC01000001.1	234702	235613	-	C5930_01155	chloride channel protein	PVCD01000002.1	7465
PVCL01000002.1	149718	150722	-	C5959_01225	protease modulator HflC	PVCH01000002.1	130115	131524	-	C5967_01220	glycosyl hydrolase family 32	PVCI01000002.1	26895	28094	-	C5969_01180	type IV pilin biogenesis protein	PVCJ01000001.1	248570	249247	-	C5963_01220	fimbrial assembly protein	PVCK01000001.1	250086	250868	-	C5965_01155	lysine/arginine/ornithine ABC transporter substrate-binding protein ArgT	PVCA01000002.1	17732	19024	-	C5932_01150	two-component system sensor histidine kinase RstB	PVCB01000002.1	195245	196237	-	C5934_01210	iron-enterobactin ABC transporter permease	PVCC01000001.1	235777	236580	-	C5930_01160	MerR family DNA-binding transcriptional regulator	PVCD01000002.1	7884
PVCL01000002.1	150785	150982	-	C5959_01230	DUF2065 domain-containing protein	PVCH01000002.1	131524	132894	-	C5967_01225	PTS sucrose transporter subunit IIBC	PVCI01000002.1	28134	29177	-	C5969_01185	GMP reductase	PVCJ01000001.1	249287	249823	-	C5963_01225	fimbrial protein	PVCK01000001.1	251145	251714	-	C5965_01160	UbiX family flavin prenyltransferase	PVCA01000002.1	19051	19956	-	C5932_01155	LysR family transcriptional regulator	PVCB01000002.1	196240	197025	-	C5934_01215	iron-enterobactin transporter ATP-binding protein	PVCC01000001.1	236903	238948	-	C5930_01165	peptidyl-dipeptidase Dcp	PVCD01000002.1	8636
PVCL01000002.1	151085	152383	-	C5959_01235	adenylosuccinate synthetase	PVCH01000002.1	132967	134484	-	C5967_01230	porin	PVCI01000002.1	29442	30062	-	C5969_01190	dephospho-CoA kinase	PVCJ01000001.1	250187	250519	-	C5963_01230	YbaB/EbfC family nucleoid-associated protein	PVCK01000001.1	251885	254914	-	C5965_01165	glycosyl hydrolase	PVCA01000002.1	20067	20819	-	C5932_01160	3-oxoacyl-ACP reductase	PVCB01000002.1	197245	199524	-	C5934_01220	NADP-dependent oxaloacetate-decarboxylating malate dehydrogenase	PVCC01000001.1	239108	239854	-	C5930_01170	bifunctional NADP-dependent 3-hydroxy acid dehydrogenase/3-hydroxypropionate dehydrogenase YdfG	PVCD01000002.1	8823
PVCL01000002.1	152538	152963	-	C5959_01240	HTH-type transcriptional repressor NsrR	PVCH01000002.1	134651	135574	-	C5967_01235	aminoimidazole riboside kinase	PVCI01000002.1	30062	30805	-	C5969_01195	cell division protein ZapD	PVCJ01000001.1	250602	252575	-	C5963_01235	DNA polymerase III subunit gamma/tau	PVCK01000001.1	254963	256480	-	C5965_01170	amidophosphoribosyltransferase	PVCA01000002.1	20855	21586	-	C5932_01165	two-component system response regulator RstA	PVCB01000002.1	199806	200756	tal	C5934_01225	transaldolase	PVCC01000001.1	239943	240629	-	C5930_01175	GntR family transcriptional regulator	PVCD01000002.1	9131
PVCL01000002.1	153000	155465	-	C5959_01245	ribonuclease R	PVCH01000002.1	135709	136074	-	C5967_01240	DUF805 domain-containing protein	PVCI01000002.1	30815	31015	-	C5969_01200	DNA gyrase inhibitor YacG	PVCJ01000001.1	252666	253217	-	C5963_01240	adenine phosphoribosyltransferase	PVCK01000001.1	256520	257005	-	C5965_01175	colicin V production protein	PVCA01000002.1	21662	22384	-	C5932_01170	dihydromonapterin reductase	PVCB01000002.1	200777	202771	tkt	C5934_01230	transketolase	PVCC01000001.1	240669	241562	-	C5930_01180	hypothetical protein C5930_01180	PVCD01000002.1	9438
PVCL01000002.1	155547	156278	-	C5959_01250	23S rRNA (guanosine(2251)-2\'-O)-methyltransferase RlmB	PVCH01000002.1	136230	137216	-	C5967_01245	glutathione S-transferase family protein	PVCI01000002.1	31012	31404	-	C5969_01205	8-oxo-dGTP diphosphatase MutT	PVCJ01000001.1	253369	253746	-	C5963_01245	DUF454 domain-containing protein	PVCK01000001.1	257238	257960	-	C5965_01180	cell division protein DedD	PVCA01000002.1	22414	23796	-	C5932_01175	amino acid permease	PVCB01000002.1	202965	203462	-	C5934_01235	DUF3828 domain-containing protein	PVCC01000001.1	241687	241890	ydfZ	C5930_01185	putative selenium delivery protein YdfZ	PVCD01000002.1	10807
PVCL01000002.1	156435	156833	-	C5959_01255	DUF350 domain-containing protein	PVCH01000002.1	137292	137684	-	C5967_01250	DoxX family protein	PVCI01000002.1	31465	34170	-	C5969_01210	protein translocase subunit SecA	PVCJ01000001.1	253813	254328	-	C5963_01250	primosomal protein	PVCK01000001.1	257950	259218	-	C5965_01185	bifunctional tetrahydrofolate synthase/dihydrofolate synthase	PVCA01000002.1	23981	24925	-	C5932_01180	DUF1471 domain-containing protein	PVCB01000002.1	203462	203830	-	C5934_01240	hypothetical protein C5934_01240	PVCC01000001.1	242094	243560	-	C5930_01190	fructuronate reductase	PVCD01000002.1	11254
PVCL01000002.1	156855	157511	-	C5959_01260	hypothetical protein C5959_01260	PVCH01000002.1	138286	138975	-	C5967_01255	DUF1120 domain-containing protein	PVCI01000002.1	34228	34731	-	C5969_01215	secA regulator SecM	PVCJ01000001.1	254351	254503	-	C5963_01255	DUF2496 domain-containing protein	PVCK01000001.1	259289	260263	-	C5965_01190	acetyl-CoA carboxylase, carboxyltransferase subunit beta	PVCA01000002.1	25451	26986	pntA	C5932_01185	Re/Si-specific NAD(P)(+) transhydrogenase subunit alpha	PVCB01000002.1	204051	204998	-	C5934_01245	hypothetical protein C5934_01245	PVCC01000001.1	243726	245003	-	C5930_01195	MFS transporter	PVCD01000002.1	13540
PVCL01000002.1	157512	158699	-	C5959_01265	hypothetical protein C5959_01265	PVCH01000002.1	139108	139803	-	C5967_01260	DUF1120 domain-containing protein	PVCI01000002.1	35009	35926	lpxC	C5969_01220	UDP-3-O	PVCJ01000001.1	254543	257998	-	C5963_01260	mechanosensitive channel MscK	PVCK01000001.1	260360	261019	-	C5965_01195	DedA family protein	PVCA01000002.1	26997	28385	-	C5932_01190	Re/Si-specific NAD(P)(+) transhydrogenase subunit beta	PVCB01000002.1	205074	206117	-	C5934_01250	DUF1176 domain-containing protein	PVCC01000001.1	245062	246276	-	C5930_01200	D-galactonate dehydratase family protein	PVCD01000002.1	15467
PVCL01000002.1	158790	160424	-	C5959_01270	isovaleryl-CoA dehydrogenase	PVCH01000002.1	139873	140565	-	C5967_01265	DUF1120 domain-containing protein	PVCI01000002.1	36028	37179	ftsZ	C5969_01225	cell division protein FtsZ	PVCJ01000001.1	258031	258696	-	C5963_01265	DNA-binding transcriptional repressor AcrR	PVCK01000001.1	261045	261857	-	C5965_01200	tRNA pseudouridine(38-40) synthase TruA	PVCA01000002.1	28501	29457	-	C5932_01195	universal stress protein UspE	PVCB01000002.1	206247	206822	-	C5934_01255	GDP-mannose pyrophosphatase NudK	PVCC01000001.1	246432	246758	-	C5930_01205	YnfA family protein	PVCD01000002.1	16530
PVCL01000002.1	160425	162356	-	C5959_01275	methyl-accepting chemotaxis protein	PVCH01000002.1	140634	141281	-	C5967_01270	DUF1120 domain-containing protein	PVCI01000002.1	37243	38499	-	C5969_01230	cell division protein FtsA	PVCJ01000001.1	258841	260046	-	C5963_01270	MexE family multidrug efflux RND transporter periplasmic adaptor subunit	PVCK01000001.1	261857	262870	-	C5965_01205	aspartate-semialdehyde dehydrogenase	PVCA01000002.1	29594	30346	-	C5932_01200	transcriptional regulator FNR	PVCB01000002.1	207019	207663	-	C5934_01260	DNA-binding response regulator	PVCC01000001.1	246874	247203	-	C5930_01210	hypothetical protein C5930_01210	PVCD01000002.1	20042
PVCL01000002.1	162504	162779	-	C5959_01280	DUF1471 domain-containing protein	PVCH01000002.1	141394	142077	-	C5967_01275	DUF1120 domain-containing protein	PVCI01000002.1	38496	39326	-	C5969_01235	cell division protein FtsQ	PVCJ01000001.1	260068	263217	-	C5963_01275	multidrug efflux RND transporter permease subunit	PVCK01000001.1	262937	264073	-	C5965_01210	4-phosphoerythronate dehydrogenase PdxB	PVCA01000002.1	30524	31039	-	C5932_01205	methylated-DNA-	PVCB01000002.1	207798	210914	-	C5934_01265	hydrophobe/amphiphile efflux-1 family RND transporter	PVCC01000001.1	247270	247830	-	C5930_01215	spermidine N1-acetyltransferase	PVCD01000002.1	20635
PVCL01000002.1	162915	163223	-	C5959_01285	biofilm peroxide resistance protein BsmA	PVCH01000002.1	142245	142946	-	C5967_01280	fimbrial chaperone protein	PVCI01000002.1	39328	40248	ddl	C5969_01240	D-alanine--D-alanine ligase	PVCJ01000001.1	263680	264054	-	C5963_01280	Hha toxicity attenuator	PVCK01000001.1	264196	265200	-	C5965_01215	flagella biosynthesis regulator Flk	PVCA01000002.1	31639	32202	smrA	C5932_01210	DNA endonuclease SmrA	PVCB01000002.1	211022	211081	-	C5934_01270	hypothetical protein C5934_01270	PVCC01000001.1	247883	248590	-	C5930_01220	YnfC family lipoprotein	PVCD01000002.1	21777
PVCL01000002.1	163426	164154	-	C5959_01290	esterase	PVCH01000002.1	142968	145400	-	C5967_01285	fimbrial biogenesis outer membrane usher protein	PVCI01000002.1	40241	41707	-	C5969_01245	UDP-N-acetylmuramate--L-alanine ligase	PVCJ01000001.1	264081	264299	-	C5963_01285	hemolysin expression modulator Hha	PVCK01000001.1	265254	267977	-	C5965_01220	autotransporter domain-containing protein	PVCA01000002.1	32403	33221	-	C5932_01215	HAD family hydrolase	PVCB01000002.1	211277	211708	-	C5934_01275	N-acetyltransferase	PVCC01000001.1	248707	249003	-	C5930_01225	DUF1161 domain-containing protein	PVCD01000002.1	22569
PVCL01000002.1	164326	164721	-	C5959_01295	30S ribosomal protein S6	PVCH01000002.1	145397	145942	-	C5967_01290	hypothetical protein C5967_01290	PVCI01000002.1	41775	42842	murG	C5969_01250	undecaprenyldiphospho-muramoylpentapeptide beta-N-acetylglucosaminyltransferase	PVCJ01000001.1	264506	265057	-	C5963_01290	maltose O-acetyltransferase	PVCK01000001.1	268598	269815	-	C5965_01230	beta-ketoacyl	PVCA01000002.1	33249	34343	-	C5932_01220	alkylhydroperoxidase domain protein	PVCB01000002.1	211813	212169	-	C5934_01280	ArsC family reductase	PVCC01000001.1	249284	251719	-	C5930_01230	dimethyl sulfoxide reductase subunit A	PVCD01000002.1	23141
PVCL01000002.1	164727	165041	-	C5959_01300	primosomal replication protein N	PVCH01000002.1	146057	146707	-	C5967_01295	DUF1120 domain-containing protein	PVCI01000002.1	42839	44083	-	C5969_01255	cell division protein FtsW	PVCJ01000001.1	265178	265687	-	C5963_01295	hypothetical protein C5963_01295	PVCK01000001.1	269973	271985	-	C5965_01235	bifunctional tRNA (5-methylaminomethyl-2-thiouridine)(34)-methyltransferase MnmD/FAD-dependent 5-carboxymethylaminomethyl-2-thiouridine(34) oxidoreductase MnmC	PVCA01000002.1	34340	35389	-	C5932_01225	putative FMN-dependent luciferase-like monooxygenase	PVCB01000002.1	212174	213301	-	C5934_01285	succinyl-diaminopimelate desuccinylase	PVCC01000001.1	251729	252346	dmsB	C5930_01235	dimethylsulfoxide reductase, chain B	PVCD01000002.1	24170
PVCL01000002.1	165046	165273	rpsR	C5959_01305	30S ribosomal protein S18	PVCH01000002.1	146726	147376	-	C5967_01300	DUF1120 domain-containing protein	PVCI01000002.1	44083	45399	-	C5969_01260	UDP-N-acetylmuramoyl-L-alanine--D-glutamate ligase	PVCJ01000001.1	265716	265856	-	C5963_01300	50S ribosomal protein L36	PVCK01000001.1	272070	272348	-	C5965_01240	YfcL family protein	PVCA01000002.1	35386	36996	-	C5932_01230	ABC transporter ATP-binding protein	PVCB01000002.1	213330	213518	-	C5934_01290	hypothetical protein C5934_01290	PVCC01000001.1	252348	253196	-	C5930_01240	dimethylsulfoxide reductase	PVCD01000002.1	24787
PVCL01000002.1	165315	165764	-	C5959_01310	50S ribosomal protein L9	PVCH01000002.1	147501	147797	-	C5967_01305	hypothetical protein C5967_01305	PVCI01000002.1	45402	46484	-	C5969_01265	phospho-N-acetylmuramoyl-pentapeptide-transferase	PVCJ01000001.1	265860	266120	-	C5963_01305	type B 50S ribosomal protein L31	PVCK01000001.1	272377	272922	-	C5965_01245	elongation factor P hydroxylase	PVCA01000002.1	36996	37844	-	C5932_01235	ABC transporter permease	PVCB01000002.1	213578	214276	-	C5934_01295	esterase	PVCC01000001.1	253242	253850	-	C5930_01245	Tat proofreading chaperone DmsD	PVCD01000002.1	27232
PVCL01000002.1	165837	166415	-	C5959_01315	cell envelope opacity-associated protein A	PVCH01000002.1	147794	148192	-	C5967_01310	hypothetical protein C5967_01310	PVCI01000002.1	46478	47836	-	C5969_01270	UDP-N-acetylmuramoyl-tripeptide--D-alanyl-D-alanine ligase	PVCJ01000001.1	266259	268160	-	C5963_01310	methyl-accepting chemotaxis protein	PVCK01000001.1	272922	273719	-	C5965_01250	hypothetical protein C5965_01250	PVCA01000002.1	37844	38788	-	C5932_01240	ABC transporter permease	PVCB01000002.1	214350	216377	-	C5934_01300	tRNA(Met) cytidine acetyltransferase	PVCC01000001.1	253847	254182	-	C5930_01250	GlpM family protein	PVCD01000002.1	28596
PVCL01000002.1	166433	166618	-	C5959_01320	hypothetical protein C5959_01320	PVCH01000002.1	148195	148497	-	C5967_01315	DUF883 domain-containing protein	PVCI01000002.1	47833	49320	-	C5969_01275	UDP-N-acetylmuramoyl-L-alanyl-D-glutamate--2,6-diaminopimelate ligase	PVCJ01000001.1	268518	269555	-	C5963_01315	isopenicillin N synthase family oxygenase	PVCK01000001.1	273741	274565	-	C5965_01255	penicillin-insensitive murein endopeptidase	PVCA01000002.1	38788	40404	-	C5932_01245	TIGR04028 family ABC transporter substrate-binding protein	PVCB01000002.1	216393	217253	-	C5934_01305	neutral zinc metallopeptidase	PVCC01000001.1	254511	255224	osmY	C5930_01255	osmoprotectant ABC transporter permease OsmY	PVCD01000002.1	29466
PVCL01000002.1	166617	167237	-	C5959_01325	peptidylprolyl isomerase	PVCH01000002.1	148533	148901	-	C5967_01320	DUF1090 domain-containing protein	PVCI01000002.1	49307	51073	-	C5969_01280	peptidoglycan glycosyltransferase FtsI	PVCJ01000001.1	269577	270380	-	C5963_01320	metal ABC transporter substrate-binding protein	PVCK01000001.1	274570	275655	-	C5965_01260	chorismate synthase	PVCA01000002.1	40551	41738	-	C5932_01250	porin	PVCB01000002.1	217382	218095	-	C5934_01310	phosphoribosylaminoimidazolesuccinocarboxamide synthase	PVCC01000001.1	255241	256146	osmX	C5930_01260	osmoprotectant ABC transporter substrate-binding protein OsmX	PVCD01000002.1	30413
PVCL01000002.1	167527	168939	-	C5959_01330	D-serine/D-alanine/glycine transporter	PVCH01000002.1	149054	149437	-	C5967_01325	modulator protein MzrA	PVCI01000002.1	51089	51454	-	C5969_01285	cell division protein FtsL	PVCJ01000001.1	270377	271168	-	C5963_01325	ABC transporter	PVCK01000001.1	275720	276652	-	C5965_01265	50S ribosomal protein L3 N(5)-glutamine methyltransferase	PVCA01000002.1	41852	43372	-	C5932_01255	alpha-N-arabinofuranosidase	PVCB01000002.1	218225	219259	-	C5934_01315	outer membrane protein assembly factor BamC	PVCC01000001.1	256156	256803	osmW	C5930_01265	osmoprotectant ABC transporter permease OsmW	PVCD01000002.1	31734
PVCL01000002.1	169008	169673	-	C5959_01335	iron-sulfur cluster repair protein YtfE	PVCH01000002.1	149441	150103	-	C5967_01330	DedA family protein	PVCI01000002.1	51451	52392	-	C5969_01290	16S rRNA (cytosine(1402)-N(4))-methyltransferase	PVCJ01000001.1	271153	271824	-	C5963_01330	ABC transporter permease	PVCK01000001.1	276814	277365	-	C5965_01270	endonuclease SmrB	PVCA01000002.1	43385	44788	-	C5932_01260	MFS transporter	PVCB01000002.1	219276	220154	-	C5934_01320	4-hydroxy-tetrahydrodipicolinate synthase	PVCC01000001.1	256803	257948	osmV	C5930_01270	osmoprotectant ABC transporter ATP-binding protein OsmV	PVCD01000002.1	32460
PVCL01000002.1	170969	171940	-	C5959_01345	EamA/RhaT family transporter	PVCH01000002.1	150419	151198	-	C5967_01335	transcriptional regulator ExuR	PVCI01000002.1	52396	52854	-	C5969_01295	transcriptional regulator MraZ	PVCJ01000001.1	271989	273545	-	C5963_01335	EAL domain-containing protein	PVCK01000001.1	277436	277924	sixA	C5965_01275	phosphohistidine phosphatase SixA	PVCA01000002.1	45196	45525	-	C5932_01265	QacE family quaternary ammonium compound efflux SMR transporter	PVCB01000002.1	220302	220871	-	C5934_01325	glycine cleavage system transcriptional repressor	PVCC01000001.1	258103	258795	-	C5930_01275	ATP-dependent dethiobiotin synthetase BioD	PVCD01000002.1	33332
PVCL01000002.1	172017	172598	-	C5959_01350	DUF1349 domain-containing protein	PVCH01000002.1	151312	152613	-	C5967_01340	MFS transporter	PVCI01000002.1	53434	54438	-	C5969_01300	catabolite repressor/activator	PVCJ01000001.1	273538	274365	-	C5963_01340	GNAT family N-acetyltransferase	PVCK01000001.1	278129	280282	fadJ	C5965_01280	fatty acid oxidation complex subunit alpha FadJ	PVCA01000002.1	45530	46099	-	C5932_01270	TetR/AcrR family transcriptional regulator	PVCB01000002.1	220874	221344	-	C5934_01330	thioredoxin-dependent thiol peroxidase	PVCC01000001.1	258911	260128	-	C5930_01280	ROK family transcriptional regulator	PVCD01000002.1	34340
PVCL01000002.1	172611	173468	-	C5959_01355	AraC family transcriptional regulator	PVCH01000002.1	152869	153081	-	C5967_01345	hypothetical protein C5967_01345	PVCI01000002.1	54616	55107	-	C5969_01305	acetolactate synthase small subunit	PVCJ01000001.1	274422	275039	-	C5963_01345	hypothetical protein C5963_01345	PVCK01000001.1	280282	281592	fadI	C5965_01285	acetyl-CoA C-acyltransferase FadI	PVCA01000002.1	46222	46359	-	C5932_01275	DUF2474 domain-containing protein	PVCB01000002.1	221390	222454	-	C5934_01335	AI-2E family transporter	PVCC01000001.1	260223	261155	-	C5930_01285	LysR family transcriptional regulator	PVCD01000002.1	35375
PVCL01000002.1	173554	173925	-	C5959_01360	DUF1311 domain-containing protein	PVCH01000002.1	153085	154497	-	C5967_01350	glucuronate isomerase	PVCI01000002.1	55110	56834	-	C5969_01310	acetolactate synthase 3 large subunit	PVCJ01000001.1	275126	276547	-	C5963_01350	PLP-dependent aminotransferase family protein	PVCK01000001.1	281760	282044	-	C5965_01290	DUF406 domain-containing protein	PVCA01000002.1	46359	47369	cydB	C5932_01280	cytochrome d ubiquinol oxidase subunit II	PVCB01000002.1	222678	224144	-	C5934_01345	beta-barrel assembly-enhancing protease	PVCC01000001.1	261275	262525	-	C5930_01290	MFS transporter	PVCD01000002.1	36213
PVCL01000002.1	174023	174877	-	C5959_01365	SDR family NAD(P)-dependent oxidoreductase	PVCH01000002.1	154515	156002	-	C5967_01355	altronate dehydratase	PVCI01000002.1	56973	57185	-	C5969_01315	hypothetical protein C5969_01315	PVCJ01000001.1	276923	277144	-	C5963_01355	hypothetical protein C5963_01355	PVCK01000001.1	282086	282367	-	C5965_01295	hypothetical protein C5965_01295	PVCA01000002.1	47369	48778	-	C5932_01285	cytochrome ubiquinol oxidase subunit I	PVCB01000002.1	224156	224512	arsC	C5934_01350	arsenate reductase (glutaredoxin)	PVCC01000001.1	262599	264083	-	C5930_01295	carboxypeptidase M32	PVCD01000002.1	38931
PVCL01000002.1	174966	175346	-	C5959_01370	transcriptional regulator	PVCH01000002.1	156074	156616	-	C5967_01360	YgjV family protein	PVCI01000002.1	57234	58178	-	C5969_01320	transcriptional regulator LeuO	PVCJ01000001.1	277141	277392	-	C5963_01360	hypothetical protein C5963_01360	PVCK01000001.1	282403	283764	-	C5965_01300	long-chain fatty acid transporter FadL	PVCA01000002.1	48976	50397	-	C5932_01290	PLP-dependent aminotransferase family protein	PVCB01000002.1	224563	225264	-	C5934_01355	DnaA inactivator Hda	PVCC01000001.1	264475	265296	-	C5930_01300	serine protease	PVCD01000002.1	39865
PVCL01000002.1	175431	177374	cpdB	C5959_01375	bifunctional 2\',3\'-cyclic-nucleotide 2\'-phosphodiesterase/3\'-nucleotidase	PVCH01000002.1	156649	157896	-	C5967_01365	serine/threonine transporter SstT	PVCI01000002.1	58794	58880	-	C5969_01325	leu operon leader peptide	PVCJ01000001.1	278066	278524	-	C5963_01370	DUF3828 domain-containing protein	PVCK01000001.1	283890	284645	-	C5965_01305	phospholipid-binding lipoprotein MlaA	PVCA01000002.1	50787	51932	-	C5932_01295	spermidine/putrescine ABC transporter substrate-binding protein	PVCB01000002.1	225360	226649	-	C5934_01360	uracil permease	PVCC01000001.1	265337	265666	-	C5930_01305	spermidine export protein MdtI	PVCD01000002.1	40333
PVCL01000002.1	177596	178339	-	C5959_01380	3\'(2\'),5\'-bisphosphate nucleotidase CysQ	PVCH01000002.1	158191	159159	-	C5967_01370	TerC family protein	PVCI01000002.1	58978	60549	-	C5969_01330	2-isopropylmalate synthase	PVCJ01000001.1	279793	280086	-	C5963_01375	type I-E CRISPR-associated endoribonuclease Cas2	PVCK01000001.1	284669	285868	ccmI	C5965_01310	c-type cytochrome biogenesis protein CcmI	PVCA01000002.1	51946	52959	-	C5932_01300	ABC transporter ATP-binding protein	PVCB01000002.1	226731	227357	-	C5934_01365	uracil phosphoribosyltransferase	PVCC01000001.1	265653	266012	-	C5930_01310	multidrug transporter subunit MdtJ	PVCD01000002.1	41901
PVCL01000002.1	178329	178886	-	C5959_01385	YtfJ family protein	PVCH01000002.1	159425	160423	-	C5967_01375	gfo/Idh/MocA family oxidoreductase	PVCI01000002.1	60549	61640	leuB	C5969_01335	3-isopropylmalate dehydrogenase	PVCJ01000001.1	280086	281003	-	C5963_01380	type I-E CRISPR-associated endonuclease Cas1	PVCK01000001.1	285865	286326	-	C5965_01315	cytochrome c-type biogenesis protein CcmH	PVCA01000002.1	52961	53905	-	C5932_01305	ABC transporter permease	PVCB01000002.1	227591	228628	-	C5934_01375	phosphoribosylformylglycinamidine cyclo-ligase	PVCC01000001.1	266519	266926	-	C5930_01315	ASCH domain-containing protein	PVCD01000002.1	43508
PVCL01000002.1	179214	179420	-	C5959_01390	DUF1107 domain-containing protein	PVCH01000002.1	160507	161199	-	C5967_01380	SanA protein	PVCI01000002.1	61643	63043	leuC	C5969_01340	3-isopropylmalate dehydratase large subunit	PVCJ01000001.1	281000	281650	cas6e	C5963_01385	type I-E CRISPR-associated protein Cas6/Cse3/CasE	PVCK01000001.1	286323	286880	-	C5965_01320	DsbE family thiol:disulfide interchange protein	PVCA01000002.1	53895	54701	-	C5932_01310	ABC transporter permease	PVCB01000002.1	228628	229269	-	C5934_01380	phosphoribosylglycinamide formyltransferase	PVCC01000001.1	267040	268308	-	C5930_01320	translesion error-prone DNA polymerase V subunit UmuC	PVCD01000002.1	44199
PVCL01000002.1	179484	180815	-	C5959_01395	HlyC/CorC family transporter	PVCH01000002.1	161224	161736	-	C5967_01385	M48 family peptidase	PVCI01000002.1	63054	63659	leuD	C5969_01345	3-isopropylmalate dehydratase small subunit	PVCJ01000001.1	281632	282384	cas5e	C5963_01390	type I-E CRISPR-associated protein Cas5/CasD	PVCK01000001.1	286877	288826	-	C5965_01325	heme lyase CcmF/NrfE family subunit	PVCA01000002.1	54719	56143	patD	C5932_01315	aminobutyraldehyde dehydrogenase	PVCB01000002.1	229508	231568	ppk1	C5934_01385	polyphosphate kinase 1	PVCC01000001.1	268310	268729	-	C5930_01325	translesion error-prone DNA polymerase V subunit UmuD	PVCD01000002.1	45016
PVCL01000002.1	181014	182429	-	C5959_01400	DUF1996 domain-containing protein	PVCH01000002.1	161822	162952	-	C5967_01390	ribosomal RNA large subunit methyltransferase G	PVCI01000002.1	63777	64955	-	C5969_01350	MFS transporter	PVCJ01000001.1	282394	283467	cas7e	C5963_01395	type I-E CRISPR-associated protein Cas7/Cse4/CasC	PVCK01000001.1	288823	289302	-	C5965_01330	cytochrome c maturation protein CcmE	PVCA01000002.1	56235	56504	-	C5932_01320	hypothetical protein C5932_01320	PVCB01000002.1	231572	233113	-	C5934_01390	exopolyphosphatase	PVCC01000001.1	268931	270895	-	C5930_01330	collagenase-like protease	PVCD01000002.1	45690
PVCL01000002.1	182535	183173	-	C5959_01405	peptide-methionine (S)-S-oxide reductase	PVCH01000002.1	163510	165531	fadH	C5967_01395	NADPH-dependent 2,4-dienoyl-CoA reductase	PVCI01000002.1	65075	65239	-	C5969_01355	glucose uptake inhibitor SgrT	PVCJ01000001.1	283479	284084	casB	C5963_01400	type I-E CRISPR-associated protein Cse2/CasB	PVCK01000001.1	289299	289493	ccmD	C5965_01335	heme exporter protein CcmD	PVCA01000002.1	56573	57226	-	C5932_01325	acyltransferase	PVCB01000002.1	233147	235384	-	C5934_01395	sensor domain-containing phosphodiesterase	PVCC01000001.1	271131	271661	-	C5930_01335	XRE family transcriptional regulator	PVCD01000002.1	46116
PVCL01000002.1	183398	185131	tamA	C5959_01410	autotransporter assembly complex protein TamA	PVCH01000002.1	165707	167104	ygjG	C5967_01400	putrescine aminotransferase	PVCI01000002.1	65326	66990	-	C5969_01360	transcriptional regulator SgrR	PVCJ01000001.1	284085	285656	casA	C5963_01405	type I-E CRISPR-associated protein Cse1/CasA	PVCK01000001.1	289490	290221	-	C5965_01340	heme ABC transporter permease	PVCA01000002.1	57719	58777	-	C5932_01330	acyltransferase	PVCB01000002.1	235740	235943	-	C5934_01400	DUF2633 domain-containing protein	PVCC01000001.1	271713	272918	-	C5930_01340	benzoate transporter	PVCD01000002.1	47691
PVCL01000002.1	185128	188904	-	C5959_01415	translocation and assembly module TamB	PVCH01000002.1	167515	168402	-	C5967_01405	diguanylate cyclase	PVCI01000002.1	67160	68143	-	C5969_01365	thiamine ABC transporter substrate binding subunit	PVCJ01000001.1	286088	288721	-	C5963_01410	CRISPR-associated helicase Cas3\'	PVCK01000001.1	290261	290920	ccmB	C5965_01345	heme exporter protein CcmB	PVCA01000002.1	59330	59785	-	C5932_01335	GNAT family N-acetyltransferase	PVCB01000002.1	237398	238729	-	C5934_01410	hypothetical protein C5934_01410	PVCC01000001.1	272950	273618	-	C5930_01345	DUF3313 domain-containing protein	PVCD01000002.1	49182
PVCL01000002.1	188907	189242	-	C5959_01420	gamma-glutamylcyclotransferase	PVCH01000002.1	168594	170117	-	C5967_01410	PAS domain S-box protein	PVCI01000002.1	68119	69729	thiP	C5969_01370	thiamine/thiamine pyrophosphate ABC transporter permease ThiP	PVCJ01000001.1	288927	289238	-	C5963_01415	cysteine methyltransferase	PVCK01000001.1	290917	291531	-	C5965_01350	cytochrome c biogenesis heme-transporting ATPase CcmA	PVCA01000002.1	59782	60105	-	C5932_01340	GNAT family N-acetyltransferase	PVCB01000002.1	239438	241015	-	C5934_01415	GMP synthase (glutamine-hydrolyzing)	PVCC01000001.1	273834	274427	-	C5930_01350	tellurite resistance methyltransferase TehB	PVCD01000002.1	51164
PVCL01000002.1	189640	190173	-	C5959_01425	fimbria A protein	PVCH01000002.1	170562	172109	-	C5967_01415	methyl-accepting chemotaxis protein	PVCI01000002.1	69713	70414	thiQ	C5969_01375	thiamine ABC transporter ATP-binding protein ThiQ	PVCJ01000001.1	289280	289852	-	C5963_01420	hypothetical protein C5963_01420	PVCK01000001.1	291530	291769	-	C5965_01355	hypothetical protein C5965_01355	PVCA01000002.1	60329	60667	-	C5932_01345	hypothetical protein C5932_01345	PVCB01000002.1	241082	242548	-	C5934_01420	IMP dehydrogenase	PVCC01000001.1	274575	275555	-	C5930_01355	hypothetical protein C5930_01355	PVCD01000002.1	52060
PVCL01000002.1	190368	190805	-	C5959_01430	type 1 fimbrial protein	PVCH01000002.1	172145	172678	-	C5967_01420	PadR family transcriptional regulator	PVCI01000002.1	70408	71178	-	C5969_01380	DedA family protein	PVCJ01000001.1	290077	290937	-	C5963_01425	acyl-CoA thioesterase II	PVCK01000001.1	291729	292679	-	C5965_01360	hypothetical protein C5965_01360	PVCA01000002.1	60723	60923	-	C5932_01350	hypothetical protein C5932_01350	PVCB01000002.1	242719	244092	-	C5934_01425	exodeoxyribonuclease VII large subunit	PVCC01000001.1	275552	276112	-	C5930_01360	50S ribosomal protein L7/L12-serine acetyltransferase	PVCD01000002.1	52905
PVCL01000002.1	190936	193386	-	C5959_01435	outer membrane usher protein	PVCH01000002.1	172918	173682	-	C5967_01425	siderophore-interacting protein	PVCI01000002.1	71295	72140	-	C5969_01385	arabinose operon transcriptional regulator AraC	PVCJ01000001.1	291098	292384	-	C5963_01430	ammonium transporter AmtB	PVCK01000001.1	293491	294186	-	C5965_01370	aquaporin Z	PVCA01000002.1	61026	62924	-	C5932_01355	NAD(P)/FAD-dependent oxidoreductase	PVCB01000002.1	244175	245200	-	C5934_01430	peptidase M4 family protein	PVCC01000001.1	276266	277921	mdoD	C5930_01365	glucan biosynthesis protein D	PVCD01000002.1	55366
PVCL01000002.1	193427	194185	-	C5959_01440	molecular chaperone	PVCH01000002.1	173806	175959	-	C5967_01430	YgiQ family radical SAM protein	PVCI01000002.1	72480	74192	araB	C5969_01390	ribulokinase	PVCJ01000001.1	292416	292754	-	C5963_01435	P-II family nitrogen regulator	PVCK01000001.1	294472	295242	-	C5965_01375	3-oxoacyl-ACP reductase	PVCA01000002.1	62921	64117	-	C5932_01360	alcohol dehydrogenase	PVCB01000002.1	245200	245550	-	C5934_01435	hypothetical protein C5934_01435	PVCC01000001.1	278484	279995	-	C5930_01370	carboxylesterase/lipase family protein	PVCD01000002.1	58001
PVCL01000002.1	194229	194783	-	C5959_01445	type 1 fimbrial protein	PVCH01000002.1	176012	176398	-	C5967_01435	2-iminobutanoate/2-iminopropanoate deaminase	PVCI01000002.1	74203	75705	-	C5969_01395	L-arabinose isomerase	PVCJ01000001.1	292986	294764	-	C5963_01440	multidrug ABC transporter permease/ATP-binding protein	PVCK01000001.1	295263	296942	alsS	C5965_01380	acetolactate synthase AlsS	PVCA01000002.1	64290	66674	-	C5932_01365	dimethyl sulfoxide reductase subunit A	PVCB01000002.1	245547	245768	-	C5934_01440	hypothetical protein C5934_01440	PVCC01000001.1	280040	281383	-	C5930_01375	DUF1338 domain-containing protein	PVCD01000002.1	60502
PVCL01000002.1	194813	195742	-	C5959_01450	MrfF	PVCH01000002.1	176472	176933	-	C5967_01440	aspartate carbamoyltransferase regulatory subunit	PVCI01000002.1	75791	76486	araD	C5969_01400	L-ribulose-5-phosphate 4-epimerase	PVCJ01000001.1	294757	296532	-	C5963_01445	multidrug ABC transporter permease/ATP-binding protein	PVCK01000001.1	296964	297743	budA	C5965_01385	acetolactate decarboxylase	PVCA01000002.1	66661	67290	dmsB	C5932_01370	dimethylsulfoxide reductase, chain B	PVCB01000002.1	245819	247297	der	C5934_01445	ribosome biogenesis GTPase Der	PVCC01000001.1	281399	281728	-	C5930_01380	hypothetical protein C5930_01380	PVCD01000002.1	61042
PVCL01000002.1	195817	196230	-	C5959_01455	pilus assembly protein	PVCH01000002.1	176944	177879	-	C5967_01445	aspartate carbamoyltransferase	PVCI01000002.1	76620	78980	-	C5969_01405	DNA polymerase II	PVCJ01000001.1	296590	297051	-	C5963_01450	Lrp/AsnC family transcriptional regulator	PVCK01000001.1	297850	298722	-	C5965_01390	LysR family transcriptional regulator	PVCA01000002.1	67283	68119	-	C5932_01375	Anaerobic dimethyl sulfoxide reductase chain C	PVCB01000002.1	247418	248599	-	C5934_01450	outer membrane protein assembly factor BamB	PVCC01000001.1	281737	282666	-	C5930_01385	LysR family transcriptional regulator	PVCD01000002.1	61925
PVCL01000002.1	196314	196766	-	C5959_01460	type 1 fimbrial protein	PVCH01000002.1	178133	178612	-	C5967_01455	ArgR family transcriptional regulator	PVCI01000002.1	79114	82020	-	C5969_01410	RNA polymerase-associated protein RapA	PVCJ01000001.1	297167	298213	-	C5963_01455	PLP-dependent cysteine synthase family protein	PVCK01000001.1	298816	299784	-	C5965_01395	magnesium and cobalt transport protein CorA	PVCA01000002.1	68119	68973	-	C5932_01380	4Fe-4S dicluster domain-containing protein	PVCB01000002.1	248610	249230	-	C5934_01455	hypothetical protein C5934_01455	PVCC01000001.1	282780	283847	-	C5930_01390	alkene reductase	PVCD01000002.1	62450
PVCL01000002.1	197010	198629	-	C5959_01465	lipid A core--O-antigen ligase	PVCH01000002.1	178781	180184	-	C5967_01460	YfcC family protein	PVCI01000002.1	82033	82689	-	C5969_01415	bifunctional tRNA pseudouridine(32) synthase/23S rRNA pseudouridine(746) synthase RluA	PVCJ01000001.1	298607	299044	-	C5963_01460	hypothetical protein C5963_01460	PVCK01000001.1	299762	300118	-	C5965_01400	cupin domain-containing protein	PVCA01000002.1	69074	70429	-	C5932_01385	hypothetical protein C5932_01385	PVCB01000002.1	249266	250540	-	C5934_01460	histidine--tRNA ligase	PVCC01000001.1	283972	284472	-	C5930_01395	ferritin-like domain-containing protein	PVCD01000002.1	63378
PVCL01000002.1	198794	200389	-	C5959_01470	methyl-accepting chemotaxis protein	PVCH01000002.1	180233	181237	argF	C5967_01465	ornithine carbamoyltransferase	PVCI01000002.1	82773	83585	-	C5969_01420	co-chaperone DjlA	PVCJ01000001.1	301171	301725	-	C5963_01465	hypothetical protein C5963_01465	PVCK01000001.1	300462	300533	ypdK	C5965_01405	membrane protein YpdK	PVCA01000002.1	70481	72019	-	C5932_01390	HAMP domain-containing protein	PVCB01000002.1	250655	251773	-	C5934_01465	4-hydroxy-3-methylbut-2-en-1-yl diphosphate synthase (flavodoxin)	PVCC01000001.1	284668	286365	-	C5930_01400	methyl-accepting chemotaxis protein	PVCD01000002.1	64796
PVCL01000002.1	200441	200968	-	C5959_01475	inorganic diphosphatase	PVCH01000002.1	181274	182185	arcC	C5967_01470	carbamate kinase	PVCI01000002.1	83769	86132	-	C5969_01425	LPS assembly protein LptD	PVCJ01000001.1	301765	302583	cof	C5963_01470	HMP-PP phosphatase	PVCK01000001.1	300581	301822	-	C5965_01410	alanine transaminase	PVCA01000002.1	72247	73308	-	C5932_01395	sugar phosphate isomerase/epimerase	PVCB01000002.1	251800	252816	-	C5934_01470	cytoskeleton protein RodZ	PVCC01000001.1	286540	287658	-	C5930_01405	S-(hydroxymethyl)glutathione dehydrogenase/class III alcohol dehydrogenase	PVCD01000002.1	65363
PVCL01000002.1	201370	202326	-	C5959_01480	sugar ABC transporter substrate-binding protein	PVCH01000002.1	182196	183416	arcA	C5967_01475	arginine deiminase	PVCI01000002.1	86186	87472	-	C5969_01430	peptidylprolyl isomerase SurA	PVCJ01000001.1	302675	304405	-	C5963_01475	peptide ABC transporter substrate-binding protein	PVCK01000001.1	302064	303305	-	C5965_01415	DUF1479 domain-containing protein	PVCA01000002.1	73355	73846	-	C5932_01400	hypothetical protein C5932_01400	PVCB01000002.1	252969	253163	-	C5934_01475	hypothetical protein C5934_01475	PVCC01000001.1	287690	287965	-	C5930_01410	metal/formaldehyde-sensitive transcriptional repressor	PVCD01000002.1	66170
PVCL01000002.1	202527	204029	-	C5959_01485	sugar ABC transporter ATP-binding protein	PVCH01000002.1	183785	184108	-	C5967_01480	hypothetical protein C5967_01480	PVCI01000002.1	87472	88467	pdxA	C5969_01435	4-hydroxythreonine-4-phosphate dehydrogenase PdxA	PVCJ01000001.1	304435	305130	-	C5963_01480	7-cyano-7-deazaguanine synthase QueC	PVCK01000001.1	303384	305075	-	C5965_01420	sensor histidine kinase	PVCA01000002.1	74148	76346	-	C5932_01410	virulence factor	PVCB01000002.1	253235	254401	-	C5934_01480	bifunctional tRNA (adenosine(37)-C2)-methyltransferase TrmG/ribosomal RNA large subunit methyltransferase RlmN	PVCC01000001.1	288345	288827	-	C5930_01415	hypothetical protein C5930_01415	PVCD01000002.1	67122
PVCL01000002.1	204040	205065	-	C5959_01490	ABC transporter permease	PVCH01000002.1	184088	184540	-	C5967_01485	YhcH/YjgK/YiaL family protein	PVCI01000002.1	88464	89285	ksgA	C5969_01440	ribosomal RNA small subunit methyltransferase A	PVCJ01000001.1	305123	305920	-	C5963_01485	MBL fold metallo-hydrolase	PVCK01000001.1	305088	305819	-	C5965_01425	DNA-binding response regulator	PVCA01000002.1	76343	79330	-	C5932_01415	virulence factor SrfB	PVCB01000002.1	254582	255013	-	C5934_01485	nucleoside-diphosphate kinase	PVCC01000001.1	288842	289054	-	C5930_01420	hypothetical protein C5930_01420	PVCD01000002.1	67547
PVCL01000002.1	205052	206041	-	C5959_01495	sugar ABC transporter permease YjfF	PVCH01000002.1	184786	185790	argF	C5967_01490	ornithine carbamoyltransferase	PVCI01000002.1	89288	89665	-	C5969_01445	Co2+/Mg2+ efflux protein ApaG	PVCJ01000001.1	308998	309396	-	C5963_01490	thioesterase	PVCK01000001.1	305856	306821	-	C5965_01430	glucokinase	PVCA01000002.1	79334	80746	-	C5932_01420	ssrAB-activated protein	PVCB01000002.1	255181	257511	-	C5934_01490	penicillin-binding protein 1C	PVCC01000001.1	289184	289408	-	C5930_01425	hypothetical protein C5930_01425	PVCD01000002.1	68959
PVCL01000002.1	206152	207717	-	C5959_01500	HAMP domain-containing protein	PVCH01000002.1	185954	186373	-	C5967_01495	ribonuclease E inhibitor RraB	PVCI01000002.1	89670	90521	apaH	C5969_01450	bis(5\'-nucleosyl)-tetraphosphatase (symmetrical)	PVCJ01000001.1	309521	309889	-	C5963_01495	competence protein ComEA	PVCK01000001.1	306975	308642	-	C5965_01435	indolepyruvate decarboxylase	PVCA01000002.1	81060	82655	-	C5932_01425	ABC transporter substrate-binding protein	PVCB01000002.1	257525	262474	-	C5934_01495	alpha-2-macroglobulin family protein	PVCC01000001.1	289760	290119	-	C5930_01430	hypothetical protein C5930_01430	PVCD01000002.1	69726
PVCL01000002.1	208000	209091	-	C5959_01505	class 1 fructose-bisphosphatase	PVCH01000002.1	186421	187185	-	C5967_01500	tRNA-(m	PVCI01000002.1	90704	91183	-	C5969_01455	type 3 dihydrofolate reductase	PVCJ01000001.1	310036	311913	-	C5963_01500	peptidylprolyl isomerase	PVCK01000001.1	308863	309852	-	C5965_01440	L-glyceraldehyde 3-phosphate reductase	PVCA01000002.1	82703	82948	-	C5932_01430	DUF2526 domain-containing protein	PVCB01000002.1	262798	264342	-	C5934_01500	PTS glucose transporter subunit IIBC	PVCC01000001.1	290141	291466	-	C5930_01435	MFS transporter	PVCD01000002.1	70761
PVCL01000002.1	209174	210553	mpl	C5959_01510	UDP-N-acetylmuramate:L-alanyl-gamma-D-glutamyl-meso-diaminopimelate ligase	PVCH01000002.1	187230	188036	-	C5967_01505	hypothetical protein C5967_01505	PVCI01000002.1	91449	92063	-	C5969_01460	lysine transporter LysE	PVCJ01000001.1	312129	312401	-	C5963_01505	DNA-binding protein HU-beta	PVCK01000001.1	309988	310344	-	C5965_01445	DUF2502 domain-containing protein	PVCA01000002.1	82965	83849	-	C5932_01435	NAD(P)-dependent oxidoreductase	PVCB01000002.1	264355	265719	-	C5934_01505	6-phospho-alpha-glucosidase	PVCC01000001.1	291628	292158	-	C5930_01440	cytochrome B	PVCD01000002.1	71478
PVCL01000002.1	210609	211817	-	C5959_01515	DUF4432 domain-containing protein	PVCH01000002.1	188083	188586	-	C5967_01510	N-acetyltransferase	PVCI01000002.1	92115	93977	-	C5969_01465	glutathione-regulated potassium-efflux system protein KefC	PVCJ01000001.1	312611	314965	-	C5963_01510	endopeptidase La	PVCK01000001.1	310408	311646	-	C5965_01450	divalent metal cation transporter	PVCA01000002.1	83853	84302	-	C5932_01440	hypothetical protein C5932_01440	PVCB01000002.1	265812	266660	-	C5934_01510	3-mercaptopyruvate sulfurtransferase	PVCC01000001.1	292259	293179	-	C5930_01445	alpha/beta hydrolase	PVCD01000002.1	72207
PVCL01000002.1	212140	212691	-	C5959_01520	ribosome-associated protein	PVCH01000002.1	188781	189983	-	C5967_01515	DUF898 domain-containing protein	PVCI01000002.1	93970	94500	-	C5969_01470	glutathione-regulated potassium-efflux system oxidoreductase KefF	PVCJ01000001.1	315152	316426	clpX	C5963_01515	ATP-dependent Clp protease ATP-binding subunit ClpX	PVCK01000001.1	312003	313187	-	C5965_01455	NupC/NupG family nucleoside CNT transporter	PVCA01000002.1	84299	84817	-	C5932_01445	N-acetyltransferase	PVCB01000002.1	266660	267433	-	C5934_01515	MurR/RpiR family transcriptional regulator	PVCC01000001.1	293214	294653	-	C5930_01450	aldehyde dehydrogenase	PVCD01000002.1	74991
PVCL01000002.1	212799	214151	-	C5959_01525	metalloprotease PmbA	PVCH01000002.1	190101	192956	-	C5967_01520	valine--tRNA ligase	PVCI01000002.1	94714	94947	-	C5969_01475	YgdI/YgdR family lipoprotein	PVCJ01000001.1	316550	317173	clpP	C5963_01520	ATP-dependent Clp endopeptidase, proteolytic subunit ClpP	PVCK01000001.1	313228	315417	-	C5965_01460	sensor domain-containing phosphodiesterase	PVCA01000002.1	84856	85431	-	C5932_01450	XRE family transcriptional regulator	PVCB01000002.1	267463	269589	-	C5934_01520	hypothetical protein C5934_01520	PVCC01000001.1	294858	295661	-	C5930_01455	YdcF family protein	PVCD01000002.1	76772
PVCL01000002.1	214209	214595	-	C5959_01530	cytochrome b562	PVCH01000002.1	192959	193420	-	C5967_01525	DNA polymerase III subunit chi	PVCI01000002.1	95080	95943	-	C5969_01480	hypothetical protein C5969_01480	PVCJ01000001.1	317474	318772	-	C5963_01525	trigger factor	PVCK01000001.1	316018	316362	-	C5965_01475	hypothetical protein C5965_01475	PVCA01000002.1	85480	86520	-	C5932_01455	NADP-dependent oxidoreductase	PVCB01000002.1	269702	271810	-	C5934_01525	hypothetical protein C5934_01525	PVCC01000001.1	295798	296208	-	C5930_01460	FosA family fosfomycin resistance glutathione transferase	PVCD01000002.1	77237
PVCL01000002.1	214675	214866	-	C5959_01535	hypothetical protein C5959_01535	PVCH01000002.1	193617	195128	-	C5967_01530	leucyl aminopeptidase	PVCI01000002.1	96103	99327	carB	C5969_01485	carbamoyl-phosphate synthase large subunit	PVCJ01000001.1	319123	319440	-	C5963_01530	BolA family transcriptional regulator	PVCK01000001.1	316366	316755	-	C5965_01480	negative regulator	PVCA01000002.1	86596	88209	-	C5932_01460	ABC transporter ATP-binding protein	PVCB01000002.1	272020	272817	-	C5934_01530	enhanced serine sensitivity protein SseB	PVCC01000001.1	296189	296677	-	C5930_01465	N-acetyltransferase	PVCD01000002.1	78103
PVCL01000002.1	214900	215241	-	C5959_01540	PRD domain-containing protein	PVCH01000002.1	195319	195408	-	C5967_01535	ubiquinol oxidase subunit II	PVCI01000002.1	99345	100493	-	C5969_01490	carbamoyl-phosphate synthase small subunit	PVCJ01000001.1	319739	320317	-	C5963_01535	hypothetical protein C5963_01535	PVCK01000001.1	316781	318196	-	C5965_01485	glutamate--tRNA ligase	PVCA01000002.1	88206	89183	-	C5932_01465	ornithine cyclodeaminase	PVCB01000002.1	273063	274349	-	C5934_01535	aminopeptidase PepB	PVCC01000001.1	296866	297297	-	C5930_01470	MarR family transcriptional regulator	PVCD01000002.1	78926
PVCL01000002.1	215258	215620	-	C5959_01545	hypothetical protein C5959_01545	PVCH01000002.1	195398	196510	-	C5967_01540	LPS export ABC transporter permease LptF	PVCI01000002.1	100961	101782	-	C5969_01495	4-hydroxy-tetrahydrodipicolinate reductase	PVCJ01000001.1	320372	321856	ampG	C5963_01540	muropeptide transporter AmpG	PVCK01000001.1	319189	319521	-	C5965_01510	FlxA protein	PVCA01000002.1	89202	90548	-	C5932_01470	peptidase M20	PVCB01000002.1	274413	274613	-	C5934_01540	Fe-S assembly protein IscX	PVCC01000001.1	297297	298952	-	C5930_01475	MFS transporter	PVCD01000002.1	79475
PVCL01000002.1	215624	215926	-	C5959_01550	cytoplasmic protein	PVCH01000002.1	196497	197579	-	C5967_01545	LPS export ABC transporter permease LptG	PVCI01000002.1	102232	102891	-	C5969_01500	MurR/RpiR family transcriptional regulator	PVCJ01000001.1	321845	323182	-	C5963_01545	J domain-containing protein	PVCK01000001.1	319602	319817	-	C5965_01515	hypothetical protein C5965_01515	PVCA01000002.1	90545	91459	-	C5932_01475	ABC transporter permease	PVCB01000002.1	274615	274950	fdx	C5934_01545	ISC system 2Fe-2S type ferredoxin	PVCC01000001.1	298990	300072	-	C5930_01480	HlyD family secretion protein	PVCD01000002.1	79942
PVCL01000002.1	215949	216725	-	C5959_01555	hypothetical protein C5959_01555	PVCH01000002.1	197644	198111	-	C5967_01550	hypothetical protein C5967_01550	PVCI01000002.1	102904	103599	-	C5969_01505	hypothetical protein C5969_01505	PVCJ01000001.1	323182	324882	-	C5963_01550	molecular chaperone HscC	PVCK01000001.1	319819	321837	ligA	C5965_01520	NAD-dependent DNA ligase LigA	PVCA01000002.1	91459	92304	-	C5932_01480	ABC transporter permease	PVCB01000002.1	274953	276803	hscA	C5934_01550	Fe-S protein assembly chaperone HscA	PVCC01000001.1	300072	301496	-	C5930_01485	transporter	PVCD01000002.1	83446
PVCL01000002.1	216736	217380	-	C5959_01560	hypothetical protein C5959_01560	PVCH01000002.1	198172	199815	-	C5967_01555	DAK2 domain-containing protein	PVCI01000002.1	104057	106015	-	C5969_01510	PTS fructose transporter subunit IIABC	PVCJ01000001.1	325403	326350	-	C5963_01555	cytochrome o ubiquinol oxidase subunit II	PVCK01000001.1	321906	322865	-	C5965_01525	cell division protein ZipA	PVCA01000002.1	92301	93794	-	C5932_01485	ABC transporter substrate-binding protein	PVCB01000002.1	276819	277334	hscB	C5934_01555	co-chaperone HscB	PVCC01000001.1	301536	302192	-	C5930_01490	O-methyltransferase	PVCD01000002.1	84917
PVCL01000002.1	217421	218554	-	C5959_01565	amidohydrolase/deacetylase family metallohydrolase	PVCH01000002.1	200169	201833	-	C5967_01560	hypothetical protein C5967_01560	PVCI01000002.1	106033	108696	-	C5969_01515	alpha-mannosidase	PVCJ01000001.1	326370	328361	-	C5963_01560	cytochrome o ubiquinol oxidase subunit I	PVCK01000001.1	323096	323857	-	C5965_01530	sulfate transporter CysZ	PVCA01000002.1	93972	94631	-	C5932_01490	FCD domain-containing protein	PVCB01000002.1	277416	277739	-	C5934_01560	iron-sulfur cluster assembly accessory protein	PVCC01000001.1	302370	302876	-	C5930_01495	transposase	PVCD01000002.1	85797
PVCL01000002.1	218538	219656	-	C5959_01570	DgaE family pyridoxal phosphate-dependent ammonia lyase	PVCH01000002.1	202037	203056	-	C5967_01565	NAD(P)-dependent alcohol dehydrogenase	PVCI01000002.1	108689	110437	-	C5969_01520	mannose-6-phosphate isomerase	PVCJ01000001.1	328351	328968	-	C5963_01565	cytochrome o ubiquinol oxidase subunit III	PVCK01000001.1	324004	324975	cysK	C5965_01535	cysteine synthase A	PVCA01000002.1	94741	94920	-	C5932_01495	hypothetical protein C5932_01495	PVCB01000002.1	277764	278150	-	C5934_01565	iron-sulfur cluster scaffold-like protein	PVCC01000001.1	303224	307129	-	C5930_01500	ATP-dependent RNA helicase HrpA	PVCD01000002.1	86842
PVCL01000002.1	219653	220393	-	C5959_01575	oxo-acid lyase	PVCH01000002.1	203308	203970	-	C5967_01570	DUF2589 domain-containing protein	PVCI01000002.1	110546	111178	-	C5969_01525	alanyl-tRNA editing protein	PVCJ01000001.1	328968	329297	-	C5963_01570	cytochrome o ubiquinol oxidase subunit IV	PVCK01000001.1	325359	325616	-	C5965_01540	phosphocarrier protein HPr	PVCA01000002.1	95134	97071	-	C5932_01500	HAMP domain-containing protein	PVCB01000002.1	278179	279393	-	C5934_01570	IscS subfamily cysteine desulfurase	PVCC01000001.1	307334	307939	-	C5930_01505	FMN-dependent NADH-azoreductase	PVCD01000002.1	88473
PVCL01000002.1	220507	222417	-	C5959_01580	PRD domain-containing protein	PVCH01000002.1	204020	204730	-	C5967_01575	DUF2589 domain-containing protein	PVCI01000002.1	111273	112169	-	C5969_01530	LysR family transcriptional regulator	PVCJ01000001.1	329309	330196	-	C5963_01575	protoheme IX farnesyltransferase	PVCK01000001.1	325660	327387	-	C5965_01545	phosphoenolpyruvate-protein phosphotransferase PtsI	PVCA01000002.1	97179	98165	-	C5932_01505	KR domain-containing protein	PVCB01000002.1	279510	279998	-	C5934_01575	Fe-S cluster assembly transcriptional regulator IscR	PVCC01000001.1	307999	308325	-	C5930_01510	hypothetical protein C5930_01510	PVCD01000002.1	90380
PVCL01000002.1	222495	222737	-	C5959_01585	type II toxin-antitoxin system antitoxin, RelB/DinJ family	PVCH01000002.1	204723	205175	-	C5967_01580	lysozyme	PVCI01000002.1	112166	113083	-	C5969_01535	ribonucleoside hydrolase RihC	PVCJ01000001.1	330368	331732	-	C5963_01580	MFS transporter	PVCK01000001.1	327431	327934	-	C5965_01550	PTS glucose transporter subunit IIA	PVCA01000002.1	98167	99771	-	C5932_01510	glycosidase	PVCB01000002.1	280130	280867	-	C5934_01580	tRNA (cytosine(32)/uridine(32)-2\'-O)-methyltransferase TrmJ	PVCC01000001.1	308405	308725	-	C5930_01515	DUF1318 domain-containing protein	PVCD01000002.1	93299
PVCL01000002.1	222727	223014	-	C5959_01590	type II toxin-antitoxin system RelE/ParE family toxin	PVCH01000002.1	205199	205681	-	C5967_01585	ribonuclease	PVCI01000002.1	113177	114127	-	C5969_01540	4-hydroxy-3-methylbut-2-enyl diphosphate reductase	PVCJ01000001.1	331797	332288	-	C5963_01585	nucleotide-binding protein	PVCK01000001.1	328535	329449	cysM	C5965_01560	cysteine synthase CysM	PVCA01000002.1	100071	100349	-	C5932_01515	Killer protein	PVCB01000002.1	280989	281792	-	C5934_01585	inositol-1-monophosphatase	PVCC01000001.1	308737	308928	-	C5930_01520	YnbE family lipoprotein	PVCD01000002.1	94401
PVCL01000002.1	223022	223486	-	C5959_01595	anaerobic ribonucleoside-triphosphate reductase-activating protein	PVCH01000002.1	205735	206154	-	C5967_01590	hypothetical protein C5967_01590	PVCI01000002.1	114108	114578	-	C5969_01545	FKBP-type peptidyl-prolyl cis-trans isomerase	PVCJ01000001.1	332441	333355	-	C5963_01590	2-dehydropantoate 2-reductase	PVCK01000001.1	329569	330663	-	C5965_01565	sulfate/thiosulfate ABC transporter ATP-binding protein CysA	PVCA01000002.1	100349	100636	higA	C5932_01520	addiction module antidote protein, HigA family	PVCB01000002.1	282315	283292	-	C5934_01595	nickel transporter	PVCC01000001.1	308925	311567	-	C5930_01525	YdbH family protein	PVCD01000002.1	94606
PVCL01000002.1	224005	226140	-	C5959_01600	anaerobic ribonucleoside-triphosphate reductase	PVCH01000002.1	206154	206534	-	C5967_01595	hypothetical protein C5967_01595	PVCI01000002.1	114682	115179	lspA	C5969_01550	lipoprotein signal peptidase	PVCJ01000001.1	333315	333908	-	C5963_01595	protein deglycase YajL	PVCK01000001.1	330653	331522	cysW	C5965_01570	sulfate ABC transporter permease subunit CysW	PVCA01000002.1	100691	102808	-	C5932_01525	TonB-dependent receptor	PVCB01000002.1	283283	283930	-	C5934_01600	DUF1007 domain-containing protein	PVCC01000001.1	311779	312768	-	C5930_01530	2-hydroxyacid dehydrogenase	PVCD01000002.1	96133
PVCL01000002.1	226437	227318	-	C5959_01605	LysR family transcriptional regulator	PVCH01000002.1	206692	207210	-	C5967_01600	hypothetical protein C5967_01600	PVCI01000002.1	115179	117995	-	C5969_01555	isoleucine--tRNA ligase	PVCJ01000001.1	334000	335448	-	C5963_01600	tRNA 4-thiouridine(8) synthase ThiI	PVCK01000001.1	331522	332352	-	C5965_01575	sulfate/thiosulfate ABC transporter permease CysT	PVCA01000002.1	103086	104144	-	C5932_01530	YncE family protein	PVCB01000002.1	284056	285336	-	C5934_01605	stationary phase inducible protein CsiE	PVCC01000001.1	312822	313244	-	C5930_01535	META domain-containing protein	PVCD01000002.1	97543
PVCL01000002.1	227421	227951	-	C5959_01610	oxidoreductase	PVCH01000002.1	207295	207897	-	C5967_01605	DNA-binding response regulator	PVCI01000002.1	118044	118982	-	C5969_01560	bifunctional riboflavin kinase/FAD synthetase	PVCJ01000001.1	335660	335902	-	C5963_01605	exodeoxyribonuclease 7 small subunit	PVCK01000001.1	332352	333368	-	C5965_01580	sulfate ABC transporter substrate-binding protein	PVCA01000002.1	104174	105040	-	C5932_01535	ABC transporter permease	PVCB01000002.1	285333	286472	-	C5934_01610	3-phenylpropionate MFS transporter	PVCC01000001.1	313245	313511	-	C5930_01540	DUF333 domain-containing protein	PVCD01000002.1	98516
PVCL01000002.1	227962	229623	treC	C5959_01615	alpha,alpha-phosphotrehalase	PVCH01000002.1	208247	208825	-	C5967_01610	class I SAM-dependent methyltransferase	PVCI01000002.1	119300	119563	-	C5969_01570	30S ribosomal protein S20	PVCJ01000001.1	335905	336804	-	C5963_01610	(2E,6E)-farnesyl diphosphate synthase	PVCK01000001.1	333528	334430	-	C5965_01585	peroxidase	PVCA01000002.1	105000	105839	-	C5932_01540	ABC transporter ATP-binding protein	PVCB01000002.1	286596	286973	-	C5934_01615	4-carboxymuconolactone decarboxylase	PVCC01000001.1	313790	317311	nifJ	C5930_01545	pyruvate:ferredoxin (flavodoxin) oxidoreductase	PVCD01000002.1	99367
PVCL01000002.1	229684	231102	-	C5959_01620	PTS trehalose transporter subunit IIBC	PVCH01000002.1	208825	209841	-	C5967_01615	HNH endonuclease	PVCI01000002.1	119640	120536	-	C5969_01575	transcriptional activator NhaR	PVCJ01000001.1	336831	338693	-	C5963_01615	1-deoxy-D-xylulose-5-phosphate synthase	PVCK01000001.1	334521	335105	-	C5965_01590	RpoE-regulated lipoprotein	PVCA01000002.1	105851	106735	-	C5932_01545	TauD/TfdA family dioxygenase	PVCB01000002.1	287029	287391	-	C5934_01620	MerR family transcriptional regulator	PVCC01000001.1	317313	318359	-	C5930_01550	hypothetical protein C5930_01550	PVCD01000002.1	100018
PVCL01000002.1	231236	232183	treR	C5959_01625	trehalose operon repressor	PVCH01000002.1	210374	211624	-	C5967_01625	DUF4102 domain-containing protein	PVCI01000002.1	120608	121780	nhaA	C5969_01580	Na+/H+ antiporter NhaA	PVCJ01000001.1	338763	339737	-	C5963_01620	aldo/keto reductase	PVCK01000001.1	335168	335602	-	C5965_01595	DUF2919 domain-containing protein	PVCA01000002.1	106764	107762	-	C5932_01550	sulfonate ABC transporter substrate-binding protein	PVCB01000002.1	287463	288716	-	C5934_01625	serine hydroxymethyltransferase	PVCC01000001.1	318528	319550	-	C5930_01555	alcohol dehydrogenase AdhP	PVCD01000002.1	101161
PVCL01000002.1	232431	233048	-	C5959_01630	TetR/AcrR family transcriptional regulator	PVCH01000002.1	211736	212545	-	C5967_01630	hypothetical protein C5967_01630	PVCI01000002.1	122015	124102	-	C5969_01585	chitinase	PVCJ01000001.1	339779	340300	-	C5963_01625	phosphatidylglycerophosphatase A	PVCK01000001.1	335701	336099	-	C5965_01600	TIGR00156 family protein	PVCA01000002.1	107937	108983	-	C5932_01555	DUF1176 domain-containing protein	PVCB01000002.1	289039	290229	-	C5934_01630	NO-inducible flavohemoprotein	PVCC01000001.1	319592	321112	-	C5930_01560	aldehyde dehydrogenase	PVCD01000002.1	101610
PVCL01000002.1	233238	233873	-	C5959_01635	glutaredoxin 2	PVCH01000002.1	212712	212927	-	C5967_01635	AlpA family transcriptional regulator	PVCI01000002.1	124505	124951	-	C5969_01590	hypothetical protein C5969_01590	PVCJ01000001.1	340275	341255	-	C5963_01630	thiamine-phosphate kinase	PVCK01000001.1	336138	336563	-	C5965_01605	GNAT family acetyltransferase	PVCA01000002.1	109106	110563	-	C5932_01560	L-asparagine permease	PVCB01000002.1	290567	290905	-	C5934_01635	nitrogen regulatory protein P-II	PVCC01000001.1	321384	323189	-	C5930_01565	sigma-54-dependent Fis family transcriptional regulator	PVCD01000002.1	102985
PVCL01000002.1	233932	234234	-	C5959_01640	antibiotic biosynthesis monooxygenase	PVCH01000002.1	212948	213262	-	C5967_01640	hypothetical protein C5967_01640	PVCI01000002.1	124973	125512	-	C5969_01595	hypothetical protein C5969_01595	PVCJ01000001.1	341442	341861	-	C5963_01635	N utilization substance protein B	PVCK01000001.1	336778	337653	-	C5965_01610	N-acetylmuramoyl-L-alanine amidase AmiA	PVCA01000002.1	110925	112052	-	C5932_01565	class C beta-lactamase	PVCB01000002.1	291004	292341	-	C5934_01640	two-component system response regulator GlrR	PVCC01000001.1	323170	324240	-	C5930_01570	mannose-6-phosphate isomerase	PVCD01000002.1	104224
PVCL01000002.1	234294	234803	-	C5959_01645	DUF3828 domain-containing protein	PVCH01000002.1	213546	214748	-	C5967_01645	integrase	PVCI01000002.1	125560	125898	-	C5969_01600	hypothetical protein C5969_01600	PVCJ01000001.1	341883	342353	-	C5963_01640	6,7-dimethyl-8-ribityllumazine synthase	PVCK01000001.1	337656	338561	-	C5965_01615	oxygen-dependent coproporphyrinogen oxidase	PVCA01000002.1	112105	112749	-	C5932_01570	oxygen-insensitive NAD(P)H nitroreductase	PVCB01000002.1	292338	293111	qseG	C5934_01645	two-component system QseEF-associated lipoprotein QseG	PVCC01000001.1	324257	325114	-	C5930_01575	SDR family NAD(P)-dependent oxidoreductase	PVCD01000002.1	105532
PVCL01000002.1	234880	235707	-	C5959_01650	2,5-didehydrogluconate reductase DkgA	PVCH01000002.1	214741	216051	-	C5967_01650	integrase	PVCI01000002.1	126082	127029	-	C5969_01605	LysR family transcriptional regulator	PVCJ01000001.1	342442	343545	-	C5963_01645	bifunctional diaminohydroxyphosphoribosylaminopyrimidine deaminase/5-amino-6-(5-phosphoribosylamino)uracil reductase RibD	PVCK01000001.1	338592	339611	mtnA	C5965_01620	S-methyl-5-thioribose-1-phosphate isomerase	PVCA01000002.1	113012	113242	-	C5932_01575	Tautomerase PptA	PVCB01000002.1	293108	294544	-	C5934_01650	two-component sensor histidine kinase	PVCC01000001.1	326718	326909	-	C5930_01585	hypothetical protein C5930_01585	PVCD01000002.1	106152
PVCL01000002.1	235813	236976	-	C5959_01655	alcohol dehydrogenase	PVCH01000002.1	216048	217922	-	C5967_01655	DNA-binding protein	PVCI01000002.1	127097	127276	-	C5969_01610	hypothetical protein C5969_01610	PVCJ01000001.1	343549	343998	-	C5963_01650	transcriptional regulator NrdR	PVCK01000001.1	339717	340916	-	C5965_01625	S-methyl-5-thioribose kinase	PVCA01000002.1	113288	114193	-	C5932_01580	Mn-containing catalase	PVCB01000002.1	295120	299010	-	C5934_01655	phosphoribosylformylglycinamidine synthase	PVCC01000001.1	326916	327848	-	C5930_01590	tRNA 2-thiocytidine(32) synthetase TtcA	PVCD01000002.1	106905
PVCL01000002.1	237167	238060	-	C5959_01660	AraC family transcriptional regulator	PVCH01000002.1	217937	218323	-	C5967_01660	hypothetical protein C5967_01660	PVCI01000002.1	127301	128440	dnaJ	C5969_01615	molecular chaperone DnaJ	PVCJ01000001.1	344153	344713	-	C5963_01655	DUF3251 domain-containing protein	PVCK01000002.1	141	674	-	C5965_01630	molybdopterin-guanine dinucleotide biosynthesis protein B	PVCA01000002.1	114267	114776	-	C5932_01585	ferritin-like domain-containing protein	PVCB01000002.1	300710	301249	-	C5934_01665	tRNA adenosine(34) deaminase TadA	PVCC01000001.1	328359	329342	-	C5930_01595	zinc transporter ZntB	PVCD01000002.1	107102
PVCL01000002.1	238089	238742	-	C5959_01665	DedA family protein	PVCH01000002.1	218420	218848	-	C5967_01665	hypothetical protein C5967_01665	PVCI01000002.1	128525	130441	-	C5969_01620	molecular chaperone DnaK	PVCJ01000001.1	345054	345932	-	C5963_01660	nucleoside-specific channel-forming protein Tsx	PVCK01000002.1	674	1252	mobA	C5965_01635	molybdenum cofactor guanylyltransferase MobA	PVCA01000002.1	115251	116072	-	C5932_01590	N-hydroxyarylamine O-acetyltransferase	PVCB01000002.1	301297	301932	-	C5934_01670	acid phosphatase AphA	PVCC01000001.1	329382	329585	-	C5930_01600	hypothetical protein C5930_01600	PVCD01000002.1	107555
PVCL01000002.1	238860	240047	-	C5959_01670	cystathionine beta-lyase	PVCH01000002.1	218930	219631	-	C5967_01670	ankyrin repeat domain-containing protein	PVCI01000002.1	130735	131301	-	C5969_01625	hypothetical protein C5969_01625	PVCJ01000001.1	346125	347096	-	C5963_01665	protein translocase subunit SecF	PVCK01000002.1	1319	1588	-	C5965_01640	DUF1040 domain-containing protein	PVCA01000002.1	116069	116983	-	C5932_01595	AraC family transcriptional regulator	PVCB01000002.1	301936	303303	-	C5934_01675	PTS sugar transporter subunit IIC	PVCC01000001.1	329664	329837	-	C5930_01605	DUF2566 domain-containing protein	PVCD01000002.1	110318
PVCL01000002.1	240046	240252	-	C5959_01675	hypothetical protein C5959_01675	PVCH01000002.1	219706	219918	-	C5967_01675	hypothetical protein C5967_01675	PVCI01000002.1	131359	132660	-	C5969_01630	MFS transporter	PVCJ01000001.1	347107	348954	secD	C5963_01670	protein translocase subunit SecD	PVCK01000002.1	1665	2651	-	C5965_01645	serine/threonine protein kinase	PVCA01000002.1	117103	117639	-	C5932_01600	carboxymuconolactone decarboxylase family protein	PVCB01000002.1	303317	304210	murQ	C5934_01680	N-acetylmuramic acid 6-phosphate etherase	PVCC01000001.1	330039	330362	-	C5930_01610	hypothetical protein C5930_01610	PVCD01000002.1	111099
PVCL01000002.1	240297	241031	-	C5959_01680	biopolymer transporter ExbB	PVCH01000002.1	219973	220290	-	C5967_01680	cell wall-binding protein	PVCI01000002.1	132788	133375	-	C5969_01635	molybdopterin adenylyltransferase	PVCJ01000001.1	348982	349314	-	C5963_01675	preprotein translocase subunit YajC	PVCK01000002.1	2679	3302	-	C5965_01650	thiol:disulfide interchange protein DsbA	PVCA01000002.1	117801	118886	-	C5932_01605	NAD(P)-dependent alcohol dehydrogenase	PVCB01000002.1	304332	305180	-	C5934_01685	MurR/RpiR family transcriptional regulator	PVCC01000001.1	330436	330627	-	C5930_01615	hypothetical protein C5930_01615	PVCD01000002.1	112118
PVCL01000002.1	241036	241461	-	C5959_01685	TonB system transport protein ExbD	PVCH01000002.1	220310	220696	-	C5967_01685	hypothetical protein C5967_01685	PVCI01000002.1	133484	134437	tal	C5969_01640	transaldolase	PVCJ01000001.1	349336	350463	-	C5963_01680	tRNA guanosine(34) transglycosylase Tgt	PVCK01000002.1	3330	4238	-	C5965_01655	acyltransferase	PVCA01000002.1	118940	119704	-	C5932_01610	NAD(P)-dependent oxidoreductase	PVCB01000002.1	305237	305497	-	C5934_01690	ferredoxin	PVCC01000001.1	330829	332580	-	C5930_01620	sensor domain-containing phosphodiesterase	PVCD01000002.1	113333
PVCL01000002.1	241529	242425	-	C5959_01690	NAD(P)-dependent dehydrogenase	PVCH01000002.1	220726	221004	-	C5967_01690	hypothetical protein C5967_01690	PVCI01000002.1	134643	136067	-	C5969_01645	sodium:alanine symporter family protein	PVCJ01000001.1	350575	351645	queA	C5963_01685	tRNA preQ1(34) S-adenosylmethionine ribosyltransferase-isomerase QueA	PVCK01000002.1	4668	7451	-	C5965_01660	DNA polymerase I	PVCA01000002.1	119903	120085	-	C5932_01615	hypothetical protein C5932_01615	PVCB01000002.1	305494	305874	acpS	C5934_01695	holo-ACP synthase	PVCC01000001.1	333302	333541	-	C5930_01625	stress-induced protein	PVCD01000002.1	114586
PVCL01000002.1	242595	243335	-	C5959_01695	HTH domain-containing protein	PVCH01000002.1	221229	222452	-	C5967_01695	relaxase	PVCI01000002.1	136146	136919	-	C5969_01650	peroxide stress protein YaaA	PVCJ01000001.1	351747	352328	-	C5963_01690	ACP phosphodiesterase	PVCK01000002.1	7754	8389	-	C5965_01665	YihA family ribosome biogenesis GTP-binding protein	PVCA01000002.1	120157	120549	-	C5932_01620	TfoX-like protein	PVCB01000002.1	305874	306605	-	C5934_01700	pyridoxine 5\'-phosphate synthase	PVCC01000001.1	334182	334763	-	C5930_01635	hypothetical protein C5930_01635	PVCD01000002.1	115418
PVCL01000002.1	243321	243740	-	C5959_01700	cytoplasmic protein	PVCH01000002.1	222460	222849	-	C5967_01700	hypothetical protein C5967_01700	PVCI01000002.1	136971	138260	-	C5969_01655	threonine synthase	PVCJ01000001.1	352329	353699	-	C5963_01695	DUF3999 domain-containing protein	PVCK01000002.1	8980	9510	-	C5965_01670	GTPase-activating protein	PVCA01000002.1	120732	121325	-	C5932_01625	flavin reductase	PVCB01000002.1	306680	307417	-	C5934_01705	DNA repair protein RecO	PVCC01000001.1	335238	335585	-	C5930_01640	anti-adapter protein IraM	PVCD01000002.1	116331
PVCL01000002.1	243746	244147	-	C5959_01705	hypothetical protein C5959_01705	PVCH01000002.1	223061	225550	-	C5967_01705	helicase	PVCI01000002.1	138264	139193	-	C5969_01660	homoserine kinase	PVCJ01000001.1	353696	356422	-	C5963_01700	DUF2339 domain-containing protein	PVCK01000002.1	9695	11068	hemN	C5965_01675	oxygen-independent coproporphyrinogen III oxidase	PVCA01000002.1	121389	122153	-	C5932_01630	hypothetical protein C5932_01630	PVCB01000002.1	307427	308332	era	C5934_01710	GTPase Era	PVCC01000001.1	335703	336143	-	C5930_01645	DUF1311 domain-containing protein	PVCD01000002.1	117865
PVCL01000002.1	244253	244753	-	C5959_01710	RNA helicase	PVCH01000002.1	226724	226996	hxsD	C5967_01710	His-Xaa-Ser system protein HxsD	PVCI01000002.1	139195	141657	-	C5969_01665	bifunctional aspartate kinase/homoserine dehydrogenase I	PVCJ01000001.1	356507	358324	-	C5963_01705	maltodextrin glucosidase	PVCK01000002.1	11329	12738	-	C5965_01680	nitrogen regulation protein NR(I)	PVCA01000002.1	122155	122352	-	C5932_01635	hypothetical protein C5932_01635	PVCB01000002.1	308329	309009	-	C5934_01715	ribonuclease III	PVCC01000001.1	336202	337818	-	C5930_01650	oligopeptide ABC transporter substrate-binding protein OppA	PVCD01000002.1	118929
PVCL01000002.1	244829	245326	-	C5959_01715	TIGR00645 family protein	PVCH01000002.1	226996	228384	hxsB	C5967_01715	His-Xaa-Ser system radical SAM maturase HxsB	PVCI01000002.1	141739	141807	thrL	C5969_01670	thr operon leader peptide	PVCJ01000001.1	358493	359860	-	C5963_01710	proline-specific permease ProY	PVCK01000002.1	12747	13796	-	C5965_01685	nitrogen regulation protein NR(II)	PVCA01000002.1	122404	122646	-	C5932_01640	hypothetical protein C5932_01640	PVCB01000002.1	309181	310146	-	C5934_01725	signal peptidase I	PVCC01000001.1	338063	338785	-	C5930_01655	murein tripeptide amidase MpaA	PVCD01000002.1	120173
PVCL01000002.1	245490	246620	-	C5959_01720	mechanosensitive ion channel family protein	PVCH01000002.1	228377	229489	hxsC	C5967_01720	His-Xaa-Ser system radical SAM maturase HxsC	PVCI01000002.1	142019	142705	-	C5969_01675	tRNA/rRNA methyltransferase	PVCJ01000001.1	359931	361250	-	C5963_01715	branched-chain amino acid transporter carrier protein BrnQ	PVCK01000002.1	13783	13965	-	C5965_01690	hypothetical protein C5965_01690	PVCA01000002.1	122649	123386	-	C5932_01645	SDR family NAD(P)-dependent oxidoreductase	PVCB01000002.1	310161	311960	-	C5934_01730	elongation factor 4	PVCC01000001.1	338767	339765	-	C5930_01660	L-Ala-D/L-Glu epimerase	PVCD01000002.1	121492
PVCL01000002.1	246693	248072	-	C5959_01725	carbohydrate porin	PVCH01000002.1	229486	230088	hxsA	C5967_01725	His-Xaa-Ser repeat protein HxsA	PVCI01000002.1	143339	144055	-	C5969_01685	two-component system response regulator ArcA	PVCJ01000001.1	361649	362962	phoR	C5963_01720	two-component system sensor histidine kinase PhoR	PVCK01000002.1	13996	15405	glnA	C5965_01695	glutamate--ammonia ligase	PVCA01000002.1	123572	124507	-	C5932_01650	AraC family transcriptional regulator	PVCB01000002.1	311916	312119	-	C5934_01735	hypothetical protein C5934_01735	PVCC01000001.1	339902	340408	-	C5930_01665	thiol peroxidase	PVCD01000002.1	122568
PVCL01000002.1	248233	248538	-	C5959_01730	PTS lactose/cellobiose transporter subunit IIA	PVCH01000002.1	230116	231708	-	C5967_01730	sporadically distributed, TIGR04141 family protein	PVCI01000002.1	144114	145472	-	C5969_01690	cell envelope integrity protein CreD	PVCJ01000001.1	362985	363674	phoB	C5963_01725	phosphate regulon transcriptional regulatory protein PhoB	PVCK01000002.1	15784	17607	-	C5965_01705	translational GTPase TypA	PVCA01000002.1	124707	125681	uvdE	C5932_01655	UV DNA damage repair endonuclease UvsE	PVCB01000002.1	312160	312639	-	C5934_01740	SoxR reducing system protein RseC	PVCC01000001.1	340460	342022	-	C5930_01670	transcriptional regulator TyrR	PVCD01000002.1	123923
PVCL01000002.1	248674	249999	-	C5959_01735	PTS cellobiose transporter subunit IIC	PVCH01000002.1	231798	232688	-	C5967_01735	chromosome partitioning protein ParB	PVCI01000002.1	145552	146976	-	C5969_01695	two-component system sensor histidine kinase CreC	PVCJ01000001.1	363873	365087	-	C5963_01730	exonuclease subunit SbcD	PVCK01000002.1	17692	18378	-	C5965_01710	porin OmpL	PVCA01000002.1	125829	126164	-	C5932_01660	hypothetical protein C5932_01660	PVCB01000002.1	312636	313589	-	C5934_01745	sigma-E factor regulatory protein RseB	PVCC01000001.1	342171	343214	-	C5930_01675	TIGR01620 family protein	PVCD01000002.1	125397
PVCL01000002.1	250016	250330	-	C5959_01740	PTS sugar transporter subunit IIB	PVCH01000002.1	232685	233581	-	C5967_01740	ParB/RepB/Spo0J family partition protein	PVCI01000002.1	146976	147668	-	C5969_01700	two-component system response regulator CreB	PVCJ01000001.1	365084	368233	-	C5963_01735	exonuclease subunit SbcC	PVCK01000002.1	18453	19883	-	C5965_01715	MFS transporter	PVCA01000002.1	126180	126500	-	C5932_01665	hypothetical protein C5932_01665	PVCB01000002.1	313589	314239	-	C5934_01750	anti-sigma-E factor RseA	PVCC01000001.1	343211	344608	-	C5930_01680	hypothetical protein C5930_01680	PVCD01000002.1	127179
PVCL01000002.1	250621	251574	-	C5959_01745	LacI family transcriptional regulator	PVCH01000002.1	233571	235127	-	C5967_01745	recombinase family protein	PVCI01000002.1	147687	148166	-	C5969_01705	hypothetical protein C5969_01705	PVCJ01000001.1	368273	369184	-	C5963_01740	fructokinase	PVCK01000002.1	19932	21338	-	C5965_01720	MFS transporter	PVCA01000002.1	126685	127899	-	C5932_01670	HDOD domain-containing protein	PVCB01000002.1	314271	314846	rpoE	C5934_01755	RNA polymerase sigma factor RpoE	PVCC01000001.1	344774	345766	-	C5930_01685	LacI family transcriptional regulator	PVCD01000002.1	127541
PVCL01000002.1	251605	252225	-	C5959_01750	DUF2238 domain-containing protein	PVCH01000002.1	235331	235720	-	C5967_01750	integrase	PVCI01000002.1	148377	149246	-	C5969_01710	MDR efflux pump AcrAB transcriptional activator RobA	PVCJ01000001.1	369311	370222	-	C5963_01745	recombination-associated protein RdgC	PVCK01000002.1	21371	22243	-	C5965_01725	sulfite exporter TauE/SafE family protein	PVCA01000002.1	128068	128493	-	C5932_01675	DUF2231 domain-containing protein	PVCB01000002.1	315271	316890	-	C5934_01760	L-aspartate oxidase	PVCC01000001.1	345816	346898	-	C5930_01690	ABC transporter ATP-binding protein	PVCD01000002.1	128486
PVCL01000002.1	252779	255070	-	C5959_01755	type VI secretion system tip protein VgrG	PVCH01000002.1	236029	236742	-	C5967_01755	hypothetical protein C5967_01755	PVCI01000002.1	149243	149890	-	C5969_01715	phosphoglycerate mutase	PVCJ01000001.1	370256	370540	-	C5963_01750	pyrimidine/purine nucleoside phosphorylase	PVCK01000002.1	22256	24286	-	C5965_01730	alpha-glucosidase	PVCA01000002.1	128506	129807	-	C5932_01680	sorbosone dehydrogenase family protein	PVCB01000002.1	316875	317612	-	C5934_01765	tRNA1(Val) (adenine(37)-N6)-methyltransferase	PVCC01000001.1	346914	347591	pgmB	C5930_01695	beta-phosphoglucomutase	PVCD01000002.1	129524
PVCL01000002.1	255086	257104	-	C5959_01760	hypothetical protein C5959_01760	PVCH01000002.1	237136	237321	-	C5967_01760	hypothetical protein C5967_01760	PVCI01000002.1	149947	150462	yjjX	C5969_01720	non-canonical purine NTP phosphatase	PVCJ01000001.1	370624	371301	-	C5963_01755	AroM protein	PVCK01000002.1	24336	25202	-	C5965_01735	aldose epimerase	PVCA01000002.1	129900	130259	-	C5932_01685	hypothetical protein C5932_01685	PVCB01000002.1	317741	319075	-	C5934_01770	ATP-dependent RNA helicase SrmB	PVCC01000001.1	347588	349831	-	C5930_01700	glycoside hydrolase family 65 protein	PVCD01000002.1	130706
PVCL01000002.1	257106	257597	-	C5959_01765	hypothetical protein C5959_01765	PVCH01000002.1	237488	238186	-	C5967_01765	hypothetical protein C5967_01765	PVCI01000002.1	150453	150782	-	C5969_01725	trp operon repressor	PVCJ01000001.1	371561	371752	-	C5963_01760	hypothetical protein C5963_01760	PVCK01000002.1	25231	26472	-	C5965_01740	sulfoquinovose isomerase	PVCA01000002.1	130297	130866	-	C5932_01690	lipoprotein nlpC	PVCB01000002.1	319151	319534	-	C5934_01775	autonomous glycyl radical cofactor GrcA	PVCC01000001.1	349828	350880	-	C5930_01705	oxidoreductase	PVCD01000002.1	131200
PVCL01000002.1	257805	258110	-	C5959_01770	hypothetical protein C5959_01770	PVCH01000002.1	238189	238614	-	C5967_01770	hypothetical protein C5967_01770	PVCI01000002.1	150837	152771	-	C5969_01730	murein transglycosylase	PVCJ01000001.1	371805	372329	-	C5963_01765	shikimate kinase	PVCK01000002.1	26487	27362	-	C5965_01745	sulfofructosephosphate aldolase	PVCA01000002.1	131308	131685	-	C5932_01695	MerR family transcriptional regulator	PVCB01000002.1	319841	320530	-	C5934_01780	uracil-DNA glycosylase	PVCC01000001.1	350869	351120	-	C5930_01710	hypothetical protein C5930_01710	PVCD01000002.1	133063
PVCL01000002.1	259384	260580	-	C5959_01780	hypothetical protein C5959_01780	PVCH01000002.1	239217	239543	-	C5967_01780	DUF1493 domain-containing protein	PVCI01000002.1	153006	154673	-	C5969_01740	energy-dependent translational throttle protein EttA	PVCJ01000001.1	372691	373467	-	C5963_01770	DUF2076 domain-containing protein	PVCK01000002.1	27387	28286	-	C5965_01750	sulfolactaldehyde 3-reductase	PVCA01000002.1	131768	132679	-	C5932_01700	alpha/beta hydrolase	PVCB01000002.1	320589	321650	-	C5934_01785	tRNA/rRNA methyltransferase	PVCC01000001.1	351419	351745	-	C5930_01715	four-helix bundle copper-binding protein	PVCD01000002.1	133323
PVCL01000002.1	260631	261827	-	C5959_01785	hypothetical protein C5959_01785	PVCH01000002.1	239670	240773	gldA	C5967_01785	glycerol dehydrogenase	PVCI01000002.1	155198	156313	-	C5969_01745	capsule biosynthesis protein	PVCJ01000001.1	373464	373919	-	C5963_01775	YaiI/YqxD family protein	PVCK01000002.1	28498	29397	-	C5965_01755	sugar kinase	PVCA01000002.1	133368	134429	-	C5932_01710	MFS transporter	PVCB01000002.1	321860	322291	-	C5934_01790	thioredoxin TrxC	PVCC01000001.1	351987	352274	-	C5930_01720	hypothetical protein C5930_01720	PVCD01000002.1	134884
PVCL01000002.1	263000	264403	-	C5959_01790	MBOAT family protein	PVCH01000002.1	240970	241182	-	C5967_01790	MarR family transcriptional regulator	PVCI01000002.1	156342	158006	-	C5969_01750	polysaccharide export protein	PVCJ01000001.1	373919	374374	-	C5963_01780	DUF421 domain-containing protein	PVCK01000002.1	29434	30240	-	C5965_01760	DeoR/GlpR transcriptional regulator	PVCA01000002.1	134389	134721	-	C5932_01715	DUF1493 domain-containing protein	PVCB01000002.1	322361	323062	-	C5934_01795	DTW domain-containing protein	PVCC01000001.1	352872	354053	-	C5930_01725	phage tail protein	PVCD01000002.1	135068
PVCL01000002.1	264390	265493	-	C5959_01795	DUF459 domain-containing protein	PVCH01000002.1	241385	241879	-	C5967_01795	DUF2569 domain-containing protein	PVCI01000002.1	158011	160047	-	C5969_01755	capsular polysaccharide biosynthesis protein	PVCJ01000001.1	374384	374899	-	C5963_01785	hypothetical protein C5963_01785	PVCK01000002.1	30350	30949	-	C5965_01765	glucose-1-phosphatase	PVCA01000002.1	134718	135236	-	C5932_01720	GrpB family protein	PVCB01000002.1	323096	325756	pat	C5934_01800	protein lysine acetyltransferase	PVCC01000001.1	354110	354682	-	C5930_01730	DUF2313 domain-containing protein	PVCD01000002.1	136639
PVCL01000002.1	265665	266693	-	C5959_01800	hypothetical protein C5959_01800	PVCH01000002.1	241886	243151	-	C5967_01800	DUF445 domain-containing protein	PVCI01000002.1	160053	161249	-	C5969_01760	capsular biosynthesis protein	PVCJ01000001.1	375011	375820	-	C5963_01790	pyrroline-5-carboxylate reductase	PVCK01000002.1	30943	31812	-	C5965_01770	virulence factor BrkB family protein	PVCA01000002.1	135256	135945	-	C5932_01725	hypothetical protein C5932_01725	PVCB01000002.1	325869	327224	-	C5934_01805	CDP-diacylglycerol--serine O-phosphatidyltransferase	PVCC01000001.1	354673	356076	-	C5930_01735	phage baseplate protein	PVCD01000002.1	137733
PVCL01000002.1	267148	268842	-	C5959_01805	DUF2138 domain-containing protein	PVCH01000002.1	243205	244623	-	C5967_01805	PLP-dependent aminotransferase family protein	PVCI01000002.1	161244	162473	-	C5969_01765	alpha/beta hydrolase	PVCJ01000001.1	375858	377276	-	C5963_01795	sugar porter family MFS transporter	PVCK01000002.1	31809	32246	dtd	C5965_01775	D-aminoacyl-tRNA deacylase	PVCA01000002.1	135989	136588	-	C5932_01730	XRE family transcriptional regulator	PVCB01000002.1	327278	327601	-	C5934_01810	hypothetical protein C5934_01810	PVCC01000001.1	356069	356485	-	C5930_01740	hypothetical protein C5930_01740	PVCD01000002.1	139144
PVCL01000002.1	268839	269495	-	C5959_01810	DUF1175 domain-containing protein	PVCH01000002.1	244800	244964	-	C5967_01810	DUF1127 domain-containing protein	PVCI01000002.1	162539	166321	-	C5969_01770	beta-1,3-glucosyltransferase	PVCJ01000001.1	377613	377810	-	C5963_01800	hypothetical protein C5963_01800	PVCK01000002.1	32243	33232	-	C5965_01780	GNAT family N-acetyltransferase	PVCA01000002.1	136606	137019	-	C5932_01735	ATP-binding protein	PVCB01000002.1	327598	328899	-	C5934_01815	alpha-ketoglutarate transporter	PVCC01000001.1	356489	357073	-	C5930_01745	phage baseplate assembly protein V	PVCD01000002.1	139867
PVCL01000002.1	269513	274054	-	C5959_01815	hypothetical protein C5959_01815	PVCH01000002.1	244999	245361	-	C5967_01815	endoribonuclease SymE	PVCI01000002.1	166314	167426	-	C5969_01775	capsule biosynthesis protein CapC	PVCJ01000001.1	377930	378190	-	C5963_01805	anti-adapter protein IraP	PVCK01000002.1	33159	33374	-	C5965_01785	hypothetical protein C5965_01785	PVCA01000002.1	137024	137365	-	C5932_01740	anti-sigma factor antagonist	PVCB01000002.1	329062	329472	-	C5934_01820	DUF4385 domain-containing protein	PVCC01000001.1	357073	358131	-	C5930_01750	baseplate protein	PVCD01000002.1	141165
PVCL01000002.1	274058	275704	-	C5959_01820	DUF2300 domain-containing protein	PVCH01000002.1	245499	246608	-	C5967_01820	sn-glycerol-3-phosphate ABC transporter ATP-binding protein UgpC	PVCI01000002.1	167429	168094	-	C5969_01780	ABC transporter ATP-binding protein	PVCJ01000001.1	378414	379607	-	C5963_01810	MFS transporter	PVCK01000002.1	33439	35121	-	C5965_01790	AsmA family protein	PVCA01000002.1	137355	138575	-	C5932_01745	response regulator	PVCB01000002.1	329631	331427	-	C5934_01825	thiamine pyrophosphate-requiring protein	PVCC01000001.1	358128	359447	-	C5930_01755	DNA circularization protein	PVCD01000002.1	141416
PVCL01000002.1	275701	276480	-	C5959_01825	DUF2135 domain-containing protein	PVCH01000002.1	246968	248191	-	C5967_01825	cyclodextrin-binding protein	PVCI01000002.1	168091	168867	-	C5969_01785	polysialic acid transporter	PVCJ01000001.1	379769	380470	-	C5963_01815	extensin	PVCK01000002.1	35243	36643	-	C5965_01795	xanthine permease XanP	PVCA01000002.1	138585	139499	-	C5932_01750	hypothetical protein C5932_01750	PVCB01000002.1	331466	331933	-	C5934_01830	helix-turn-helix domain-containing protein	PVCC01000001.1	359483	361408	-	C5930_01760	phage tail tape measure protein	PVCD01000002.1	143250
PVCL01000002.1	277021	277740	-	C5959_01835	DUF554 domain-containing protein	PVCH01000002.1	248301	249584	-	C5967_01830	sugar ABC transporter permease	PVCI01000002.1	169199	170116	-	C5969_01790	LysR family transcriptional regulator	PVCJ01000001.1	380615	381715	-	C5963_01820	D-alanine--D-alanine ligase	PVCK01000002.1	36914	37489	-	C5965_01800	hypothetical protein C5965_01800	PVCA01000002.1	139514	140734	-	C5932_01755	OpgC protein	PVCB01000003.1	547	2265	-	C5934_01835	GNAT family N-acetyltransferase	PVCC01000001.1	361496	361822	-	C5930_01765	phage tail assembly protein	PVCD01000002.1	144209
PVCL01000002.1	278286	280424	-	C5959_01840	ornithine decarboxylase	PVCH01000002.1	249594	250445	-	C5967_01835	sugar ABC transporter permease	PVCI01000002.1	170232	171233	-	C5969_01795	zinc-binding alcohol dehydrogenase family protein	PVCJ01000001.1	381726	381941	-	C5963_01825	DUF2754 domain-containing protein	PVCK01000002.1	37547	38107	-	C5965_01805	hypothetical protein C5965_01805	PVCA01000002.1	140707	140967	-	C5932_01760	hypothetical protein C5932_01760	PVCB01000003.1	2403	3380	-	C5934_01840	porphobilinogen synthase	PVCC01000001.1	361819	362175	-	C5930_01770	phage tail protein	PVCD01000002.1	145803
PVCL01000002.1	280583	281281	dpiA	C5959_01845	response regulator	PVCH01000002.1	250450	251649	-	C5967_01840	galactosidase	PVCI01000002.1	171350	172582	-	C5969_01800	multifunctional transcriptional regulator/nicotinamide-nucleotide adenylyltransferase/ribosylnicotinamide kinase NadR	PVCJ01000001.1	382297	382602	-	C5963_01830	DUF2755 domain-containing protein	PVCK01000002.1	38805	39368	-	C5965_01810	type 1 fimbrial protein	PVCA01000002.1	142873	144213	-	C5932_01770	DUF3131 domain-containing protein	PVCB01000003.1	3527	4024	-	C5934_01845	CinA family protein	PVCC01000001.1	362168	364009	-	C5930_01775	phage tail protein	PVCD01000002.1	146498
PVCL01000002.1	281271	282905	-	C5959_01850	sensor histidine kinase	PVCH01000002.1	251746	253806	-	C5967_01845	beta-galactosidase	PVCI01000002.1	172668	174050	-	C5969_01805	DNA repair protein RadA	PVCJ01000001.1	382599	383705	-	C5963_01835	DUF1615 domain-containing protein	PVCK01000002.1	39487	40461	-	C5965_01815	fimbrial protein	PVCA01000002.1	144210	145760	-	C5932_01775	DUF3131 domain-containing protein	PVCB01000003.1	4423	7200	-	C5934_01850	autotransporter outer membrane beta-barrel domain-containing protein	PVCC01000001.1	364010	364165	-	C5930_01780	DUF2635 domain-containing protein	PVCD01000002.1	147385
PVCL01000002.1	283243	284607	-	C5959_01855	malate permease	PVCH01000002.1	253876	254193	-	C5967_01850	PTS sugar transporter	PVCI01000002.1	174062	175033	serB	C5969_01810	phosphoserine phosphatase	PVCJ01000001.1	383802	385022	-	C5963_01840	peptide antibiotic transporter SbmA	PVCK01000002.1	40467	42929	-	C5965_01820	fimbrial biogenesis outer membrane usher protein	PVCA01000002.1	145745	147142	-	C5932_01780	DUF3131 domain-containing protein	PVCB01000003.1	7282	7908	-	C5934_01855	hypothetical protein C5934_01855	PVCC01000001.1	364171	364731	-	C5930_01785	hypothetical protein C5930_01785	PVCD01000002.1	148567
PVCL01000002.1	284626	285489	-	C5959_01860	5-oxopent-3-ene-1,2,5-tricarboxylate decarboxylase	PVCH01000002.1	254400	255668	-	C5967_01855	maltoporin LamB	PVCI01000002.1	175140	175802	-	C5969_01815	hypothetical protein C5969_01815	PVCJ01000001.1	385198	385731	-	C5963_01845	isochorismatase	PVCK01000002.1	42943	43650	-	C5965_01825	molecular chaperone	PVCA01000002.1	147139	147576	-	C5932_01785	globin	PVCB01000003.1	7943	9100	-	C5934_01860	D-alanyl-D-alanine-carboxypeptidase/endopeptidase AmpH	PVCC01000001.1	364728	365246	-	C5930_01790	hypothetical protein C5930_01790	PVCD01000002.1	150290
PVCL01000002.1	285507	286538	citC	C5959_01865	[citrate (pro-3S)-lyase] ligase [Cronobacter sakazakii]	PVCH01000002.1	255941	257014	lacI	C5967_01860	LacI family DNA-binding transcriptional regulator	PVCI01000002.1	175851	176867	lplA	C5969_01820	lipoate-protein ligase LplA	PVCJ01000001.1	385930	387087	-	C5963_01850	D-alanyl-D-alanine-carboxypeptidase/endopeptidase AmpH	PVCK01000002.1	43735	44274	-	C5965_01830	type 1 fimbrial protein	PVCA01000002.1	147573	150254	-	C5932_01790	hybrid sensor histidine kinase/response regulator	PVCB01000003.1	9299	9832	-	C5934_01865	isochorismatase	PVCC01000001.1	365239	365634	-	C5930_01795	head-tail adaptor protein	PVCD01000002.1	151878
PVCL01000002.1	286565	286858	citD	C5959_01870	citrate lyase ACP	PVCH01000002.1	257154	257624	-	C5967_01865	MarR family transcriptional regulator	PVCI01000002.1	177031	177750	deoD	C5969_01825	purine-nucleoside phosphorylase	PVCJ01000001.1	387122	387748	-	C5963_01855	hypothetical protein C5963_01855	PVCK01000002.1	44835	46916	-	C5965_01835	DNA helicase RecG	PVCA01000002.1	150254	152461	-	C5932_01795	glycoside hydrolase family 2	PVCB01000003.1	10008	11228	-	C5934_01870	peptide antibiotic transporter SbmA	PVCC01000001.1	365631	365948	-	C5930_01800	phage gp6-like head-tail connector protein	PVCD01000002.1	152707
PVCL01000002.1	286855	287730	citE	C5959_01875	citrate (pro-3S)-lyase subunit beta	PVCH01000002.1	257627	258694	-	C5967_01870	HlyD family secretion protein	PVCI01000002.1	177824	179047	deoB	C5969_01830	phosphopentomutase	PVCJ01000001.1	387830	390607	-	C5963_01860	autotransporter outer membrane beta-barrel domain-containing protein	PVCK01000002.1	46920	47609	-	C5965_01840	tRNA (guanosine(18)-2\'-O)-methyltransferase TrmH	PVCA01000002.1	152607	154247	treF	C5932_01800	alpha,alpha-trehalase	PVCB01000003.1	11325	12431	-	C5934_01875	DUF1615 domain-containing protein	PVCC01000001.1	365983	366249	-	C5930_01805	phage tail protein	PVCD01000002.1	155201
PVCL01000002.1	287741	289258	citF	C5959_01880	citrate lyase subunit alpha	PVCH01000002.1	258697	259767	-	C5967_01875	DUF2955 domain-containing protein	PVCI01000002.1	179100	180422	deoA	C5969_01835	thymidine phosphorylase	PVCJ01000001.1	391006	391503	-	C5963_01865	CinA family protein	PVCK01000002.1	47614	49734	-	C5965_01845	bifunctional GTP diphosphokinase/guanosine-3\',5\'-bis(diphosphate) 3\'-diphosphatase	PVCA01000002.1	154312	156291	-	C5932_01805	autotransporter domain-containing esterase	PVCB01000003.1	12428	12733	-	C5934_01880	DUF2755 domain-containing protein	PVCC01000001.1	366255	367475	-	C5930_01810	phage major capsid protein	PVCD01000002.1	158120
PVCL01000002.1	289262	289801	citX	C5959_01885	citrate lyase holo	PVCH01000002.1	259816	260838	-	C5967_01880	LacI family DNA-binding transcriptional regulator	PVCI01000002.1	180526	181305	-	C5969_01840	deoxyribose-phosphate aldolase	PVCJ01000001.1	391650	392627	-	C5963_01870	porphobilinogen synthase	PVCK01000002.1	49754	50029	-	C5965_01850	DNA-directed RNA polymerase subunit omega	PVCA01000002.1	156562	158013	-	C5932_01810	tagaturonate reductase	PVCB01000003.1	13089	13304	-	C5934_01885	DUF2754 domain-containing protein	PVCC01000001.1	367545	368168	-	C5930_01815	HK97 family phage prohead protease	PVCD01000002.1	158860
PVCL01000002.1	289779	290621	citG	C5959_01890	triphosphoribosyl-dephospho-CoA synthase CitG	PVCH01000002.1	261150	262613	-	C5967_01885	PTS cellobiose/arbutin/salicin transporter subunit IIBC	PVCI01000002.1	181643	182920	-	C5969_01845	NupC/NupG family nucleoside CNT transporter	PVCJ01000001.1	392765	394483	-	C5963_01875	GNAT family N-acetyltransferase	PVCK01000002.1	50084	50707	-	C5965_01855	guanylate kinase	PVCA01000002.1	158131	158658	-	C5932_01815	N-acetyltransferase	PVCB01000003.1	13315	14415	-	C5934_01890	D-alanine--D-alanine ligase	PVCC01000001.1	368161	369402	-	C5930_01820	phage portal protein	PVCD01000002.1	159856
PVCL01000002.1	290847	291929	-	C5959_01895	lytic murein transglycosylase	PVCH01000002.1	262627	264057	-	C5967_01890	6-phospho-beta-glucosidase	PVCI01000002.1	183044	183829	-	C5969_01850	metal-dependent hydrolase	PVCJ01000001.1	394698	395090	-	C5963_01880	acid-shock protein	PVCK01000002.1	50706	50897	-	C5965_01860	hypothetical protein C5965_01860	PVCA01000002.1	158746	159717	-	C5932_01820	sensor domain-containing diguanylate cyclase	PVCB01000003.1	14560	15261	-	C5934_01895	extensin	PVCC01000001.1	369548	371275	-	C5930_01825	terminase	PVCD01000002.1	162273
PVCL01000002.1	291974	292249	-	C5959_01900	oxidative damage protection protein	PVCH01000002.1	264282	265550	-	C5967_01895	cytosine permease	PVCI01000002.1	183826	184959	-	C5969_01855	patatin family protein	PVCJ01000001.1	395247	396098	-	C5963_01885	taurine dioxygenase	PVCK01000002.1	50965	52650	-	C5965_01865	NAD-dependent DNA ligase LigB	PVCA01000002.1	159787	160779	-	C5932_01825	sensor domain-containing diguanylate cyclase	PVCB01000003.1	15423	16616	-	C5934_01900	MFS transporter	PVCC01000001.1	371279	371707	-	C5930_01830	phage terminase small subunit P27 family	PVCD01000002.1	163559
PVCL01000002.1	292252	293337	-	C5959_01905	adenine DNA glycosylase	PVCH01000002.1	265584	266819	-	C5967_01900	cytosine deaminase	PVCI01000002.1	185075	185254	-	C5969_01860	DUF1328 domain-containing protein	PVCJ01000001.1	396095	396922	-	C5963_01890	taurine ABC transporter permease TauC	PVCK01000002.1	52680	53297	-	C5965_01870	trimeric intracellular cation channel family protein	PVCA01000002.1	161003	162445	-	C5932_01830	sensor domain-containing diguanylate cyclase	PVCB01000003.1	16840	17100	-	C5934_01905	anti-adapter protein IraP	PVCC01000001.1	371873	372232	-	C5930_01835	HNH endonuclease	PVCD01000002.1	164551
PVCL01000002.1	293490	294209	-	C5959_01910	tRNA (guanosine(46)-N7)-methyltransferase TrmB	PVCH01000002.1	267488	270535	-	C5967_01905	autotransporter outer membrane beta-barrel domain-containing protein	PVCI01000002.1	185364	185978	-	C5969_01865	molecular chaperone OsmY	PVCJ01000001.1	396906	397685	-	C5963_01895	taurine ABC transporter ATP-binding subunit	PVCK01000002.1	53470	54333	-	C5965_01875	YicC family protein	PVCA01000002.1	162574	162921	-	C5932_01835	DUF4186 domain-containing protein	PVCB01000003.1	17220	17417	-	C5934_01910	hypothetical protein C5934_01910	PVCC01000001.1	374030	374281	-	C5930_01840	hypothetical protein C5930_01840	PVCD01000002.1	165375
PVCL01000002.1	294209	294535	-	C5959_01915	DUF469 domain-containing protein	PVCH01000002.1	270700	271899	-	C5967_01910	hypothetical protein C5967_01910	PVCI01000002.1	186385	187974	prfC	C5969_01870	peptide chain release factor 3	PVCJ01000001.1	397695	398672	-	C5963_01900	taurine ABC transporter substrate-binding protein	PVCK01000002.1	54459	55175	-	C5965_01880	ribonuclease PH	PVCA01000002.1	162931	163857	-	C5932_01840	glutaminase	PVCB01000003.1	17754	19172	-	C5934_01915	sugar porter family MFS transporter	PVCC01000001.1	374819	375169	-	C5930_01845	hypothetical protein C5930_01845	PVCD01000002.1	165757
PVCL01000002.1	294586	295302	-	C5959_01920	DUF2884 domain-containing protein	PVCH01000002.1	272195	273862	-	C5967_01915	methyl-accepting chemotaxis protein	PVCI01000002.1	188066	188743	-	C5969_01875	dUMP phosphatase	PVCJ01000001.1	399529	400461	-	C5963_01905	homocysteine S-methyltransferase	PVCK01000002.1	55240	55881	-	C5965_01885	orotate phosphoribosyltransferase	PVCA01000002.1	163909	165498	-	C5932_01845	HAMP domain-containing protein	PVCB01000003.1	19210	20019	-	C5934_01920	pyrroline-5-carboxylate reductase	PVCC01000001.1	375166	375654	-	C5930_01850	lysozyme	PVCD01000002.1	166877
PVCL01000002.1	295455	295805	-	C5959_01925	hypothetical protein C5959_01925	PVCH01000002.1	274102	275889	-	C5967_01920	HAMP domain-containing protein	PVCI01000002.1	188764	189201	-	C5969_01880	ribosomal-protein-alanine N-acetyltransferase	PVCJ01000001.1	400448	401848	-	C5963_01910	S-methylmethionine permease	PVCK01000002.1	55933	56529	-	C5965_01890	nucleoid occlusion factor SlmA	PVCA01000002.1	165597	165776	-	C5932_01850	hypothetical protein C5932_01850	PVCB01000003.1	20131	20646	-	C5934_01925	hypothetical protein C5934_01925	PVCC01000001.1	375654	375869	-	C5930_01855	holin	PVCD01000002.1	167622
PVCL01000002.1	295925	296173	-	C5959_01930	DUF4160 domain-containing protein	PVCH01000002.1	276063	277022	-	C5967_01925	sensor domain-containing diguanylate cyclase	PVCI01000002.1	189176	189586	-	C5969_01885	DNA polymerase III subunit psi	PVCJ01000001.1	402131	405103	-	C5963_01915	formate dehydrogenase subunit alpha	PVCK01000002.1	56655	57110	-	C5965_01895	dUTP diphosphatase	PVCA01000002.1	165758	167146	-	C5932_01855	succinate-semialdehyde dehydrogenase	PVCB01000003.1	20656	21111	-	C5934_01930	DUF421 domain-containing protein	PVCC01000001.1	376359	376592	-	C5930_01860	hypothetical protein C5930_01860	PVCD01000002.1	168288
PVCL01000002.1	296157	296405	-	C5959_01935	DUF2442 domain-containing protein	PVCH01000002.1	277032	279323	-	C5967_01930	phosphatidylglycerol--membrane-oligosaccharide glycerophosphotransferase	PVCI01000002.1	189692	190720	-	C5969_01890	16S rRNA (guanine(1207)-N(2))-methyltransferase RsmC	PVCJ01000001.1	405103	405591	-	C5963_01920	hypothetical protein C5963_01920	PVCK01000002.1	57091	58302	coaBC	C5965_01900	bifunctional phosphopantothenoylcysteine decarboxylase/phosphopantothenate--cysteine ligase CoaBC	PVCA01000002.1	167289	168161	-	C5932_01860	LysR family transcriptional regulator	PVCB01000003.1	21111	21566	-	C5934_01935	YaiI/YqxD family protein	PVCC01000001.1	376727	377422	-	C5930_01865	antiterminator	PVCD01000002.1	170143
PVCL01000002.1	296425	297390	-	C5959_01940	GTPase	PVCH01000002.1	279691	280428	-	C5967_01935	DNA replication protein DnaC	PVCI01000002.1	191250	191531	-	C5969_01910	DUF1435 domain-containing protein	PVCJ01000001.1	405594	407006	-	C5963_01925	cytochrome ubiquinol oxidase subunit I	PVCK01000002.1	58479	59138	-	C5965_01905	JAB domain-containing protein	PVCA01000002.1	168121	168594	-	C5932_01865	N-acetyltransferase	PVCB01000003.1	21563	22339	-	C5934_01940	DUF2076 domain-containing protein	PVCC01000001.1	377419	377781	-	C5930_01870	RusA family crossover junction endodeoxyribonuclease	PVCD01000002.1	170886
PVCL01000002.1	297409	297612	-	C5959_01945	DUF466 domain-containing protein	PVCH01000002.1	280431	280976	-	C5967_01940	primosomal protein DnaT	PVCI01000002.1	191728	192795	-	C5969_01915	GGDEF domain-containing protein	PVCJ01000001.1	406999	408006	-	C5963_01930	cytochrome d ubiquinol oxidase subunit II	PVCK01000002.1	59353	59589	-	C5965_01910	50S ribosomal protein L28	PVCA01000002.1	168764	169708	-	C5932_01870	L-lactate dehydrogenase	PVCB01000003.1	22701	23225	-	C5934_01945	shikimate kinase	PVCC01000001.1	377778	378074	-	C5930_01875	hypothetical protein C5930_01875	PVCD01000002.1	171252
PVCL01000002.1	297823	299976	-	C5959_01950	carbon starvation protein A	PVCH01000002.1	281198	281626	-	C5967_01945	organic hydroperoxide resistance protein	PVCI01000002.1	192910	193698	-	C5969_01920	hydroxamate siderophore iron reductase FhuF	PVCJ01000001.1	408329	408481	-	C5963_01935	type I toxin-antitoxin system hok family toxin	PVCK01000002.1	59610	59777	rpmG	C5965_01915	50S ribosomal protein L33	PVCA01000002.1	169744	170541	-	C5932_01875	PhzF family phenazine biosynthesis protein	PVCB01000003.1	23278	23469	-	C5934_01950	hypothetical protein C5934_01950	PVCC01000001.1	378065	378265	-	C5930_01880	hypothetical protein C5930_01880	PVCD01000002.1	172275
PVCL01000002.1	300758	302806	-	C5959_01955	methyl-accepting chemotaxis protein I (serine chemoreceptor protein)	PVCH01000002.1	281707	282255	-	C5967_01950	MarR family transcriptional regulator	PVCI01000002.1	193727	195073	-	C5969_01925	PTS cellobiose transporter subunit IIC	PVCJ01000001.1	408576	409604	-	C5963_01940	cell division protein ZapE	PVCK01000002.1	59891	60700	-	C5965_01920	formamidopyrimidine-DNA glycosylase	PVCA01000002.1	170676	170828	-	C5932_01880	sugar transporter	PVCB01000003.1	23729	24406	-	C5934_01955	AroM protein	PVCC01000001.1	378268	378723	-	C5930_01885	hypothetical protein C5930_01885	PVCD01000002.1	175517
PVCL01000002.1	302981	303523	-	C5959_01960	beta-carotene hydroxylase	PVCH01000002.1	282225	282698	-	C5967_01955	hypothetical protein C5967_01955	PVCI01000002.1	195469	195939	-	C5969_01930	YbaK/EbsC family protein	PVCJ01000001.1	409739	410662	-	C5963_01945	lipid A biosynthesis palmitoleoyl acyltransferase	PVCK01000002.1	60701	61180	-	C5965_01925	pantetheine-phosphate adenylyltransferase	PVCA01000002.1	170752	171951	-	C5932_01885	sugar transporter	PVCB01000003.1	24490	24774	-	C5934_01960	pyrimidine/purine nucleoside phosphorylase	PVCC01000001.1	378880	379095	-	C5930_01890	hypothetical protein C5930_01890	PVCD01000002.1	177133
PVCL01000002.1	303411	304382	-	C5959_01965	phytoene/squalene synthase family protein	PVCH01000002.1	282689	283465	-	C5967_01960	hypothetical protein C5967_01960	PVCI01000002.1	195964	196617	-	C5969_01935	helix-turn-helix transcriptional regulator	PVCJ01000001.1	410654	410845	-	C5963_01950	hypothetical protein C5963_01950	PVCK01000002.1	61185	61952	-	C5965_01930	glycosyltransferase family 2 protein	PVCA01000002.1	172198	172632	-	C5932_01890	multiple antibiotic resistance transcriptional regulator MarR	PVCB01000003.1	24808	25719	-	C5934_01965	recombination-associated protein RdgC	PVCC01000001.1	379488	380450	-	C5930_01895	AraC family transcriptional regulator	PVCD01000002.1	178400
PVCL01000002.1	304379	305857	-	C5959_01970	phytoene desaturase	PVCH01000002.1	284055	284696	-	C5967_01965	DNA-binding response regulator	PVCI01000002.1	196581	197222	-	C5969_01940	DNA-binding response regulator	PVCJ01000001.1	411552	412307	-	C5963_01955	DeoR/GlpR transcriptional regulator	PVCK01000002.1	61952	63226	-	C5965_01935	3-deoxy-D-manno-octulosonic acid transferase	PVCA01000002.1	172651	173025	-	C5932_01895	MDR efflux pump AcrAB transcriptional activator MarA	PVCB01000003.1	25846	26757	-	C5934_01970	fructokinase	PVCC01000001.1	380511	381287	-	C5930_01900	hypothetical protein C5930_01900	PVCD01000002.1	179072
PVCL01000002.1	305850	307025	crtY	C5959_01975	lycopene cyclase	PVCH01000002.1	284660	285313	-	C5967_01970	helix-turn-helix transcriptional regulator	PVCI01000002.1	197812	198588	-	C5969_01945	hypothetical protein C5969_01945	PVCJ01000001.1	412391	412975	-	C5963_01960	GDP-mannose pyrophosphatase	PVCK01000002.1	63404	65038	-	C5965_01940	hypothetical protein C5965_01940	PVCA01000002.1	173096	173308	-	C5932_01900	multiple antibiotic resistance protein MarB	PVCB01000003.1	26796	29945	-	C5934_01975	exonuclease subunit SbcC	PVCC01000001.1	381627	382511	-	C5930_01905	helix-turn-helix domain-containing protein	PVCD01000002.1	182202
PVCL01000002.1	307022	308296	-	C5959_01980	glycosyltransferase	PVCH01000002.1	285338	285808	-	C5967_01975	YbaK/EbsC family protein	PVCI01000002.1	198579	199052	-	C5969_01950	hypothetical protein C5969_01950	PVCJ01000001.1	412986	413345	-	C5963_01965	NUDIX hydrolase	PVCK01000002.1	65061	66032	-	C5965_01945	hypothetical protein C5965_01945	PVCA01000002.1	173336	174232	-	C5932_01905	O-acetylserine/cysteine exporter	PVCB01000003.1	29942	31156	-	C5934_01980	exonuclease subunit SbcD	PVCC01000001.1	382535	382987	-	C5930_01910	hypothetical protein C5930_01910	PVCD01000002.1	184858
PVCL01000002.1	308293	309336	-	C5959_01985	type 2 isopentenyl-diphosphate Delta-isomerase	PVCH01000002.1	286204	287550	-	C5967_01980	PTS cellobiose transporter subunit IIC	PVCI01000002.1	199022	199570	-	C5969_01955	MarR family transcriptional regulator	PVCJ01000001.1	413404	414621	-	C5963_01970	HDOD domain-containing protein	PVCK01000002.1	66032	67024	-	C5965_01950	glycosyltransferase	PVCA01000002.1	174440	175633	-	C5932_01910	transporter	PVCB01000003.1	31355	32044	phoB	C5934_01985	phosphate regulon transcriptional regulatory protein PhoB	PVCC01000001.1	382987	383226	-	C5930_01915	transcriptional regulator	PVCD01000002.1	186715
PVCL01000002.1	309379	310284	-	C5959_01990	geranylgeranyl pyrophosphate synthase	PVCH01000002.1	287579	288367	-	C5967_01985	hydroxamate siderophore iron reductase FhuF	PVCI01000002.1	199651	200079	-	C5969_01960	organic hydroperoxide resistance protein	PVCJ01000001.1	414925	415374	-	C5963_01975	hypothetical protein C5963_01975	PVCK01000002.1	67184	68473	-	C5965_01955	O-antigen ligase family protein	PVCA01000002.1	175672	176082	-	C5932_01915	hypothetical protein C5932_01915	PVCB01000003.1	32067	33380	phoR	C5934_01990	two-component system sensor histidine kinase PhoR	PVCC01000001.1	383254	383712	-	C5930_01920	transcriptional regulator	PVCD01000002.1	187442
PVCL01000002.1	310283	310474	-	C5959_01995	hypothetical protein C5959_01995	PVCH01000002.1	288482	289549	-	C5967_01990	GGDEF domain-containing protein	PVCI01000002.1	200301	200846	-	C5969_01965	primosomal protein DnaT	PVCJ01000001.1	415904	416527	-	C5963_01980	carbonic anhydrase	PVCK01000002.1	68691	69869	-	C5965_01960	glycosyltransferase family 1 protein	PVCA01000002.1	176164	176478	-	C5932_01920	DUF1493 domain-containing protein	PVCB01000003.1	33779	35098	-	C5934_01995	branched-chain amino acid transporter carrier protein BrnQ	PVCC01000001.1	383903	384109	-	C5930_01925	cell division protein FtsZ	PVCD01000002.1	188335
PVCL01000002.1	310546	311094	-	C5959_02000	YtfJ family protein	PVCH01000002.1	289746	290027	-	C5967_01995	DUF1435 domain-containing protein	PVCI01000002.1	200849	201586	-	C5969_01970	DNA replication protein DnaC	PVCJ01000001.1	416530	417993	-	C5963_01985	SulP family inorganic anion transporter	PVCK01000002.1	69848	70957	-	C5965_01965	glycosyltransferase family 1 protein	PVCA01000002.1	176655	177353	urtE	C5932_01925	urea ABC transporter ATP-binding subunit UrtE	PVCB01000003.1	35169	36536	-	C5934_02000	proline-specific permease ProY	PVCC01000001.1	384196	384486	-	C5930_01930	host-nuclease inhibitor protein	PVCD01000002.1	189346
PVCL01000002.1	311252	311623	-	C5959_02005	hypothetical protein C5959_02005	PVCH01000003.1	1	111	-	C5967_02010	DNA polymerase V subunit UmuD, partial	PVCI01000002.1	201954	204245	-	C5969_01975	phosphatidylglycerol--membrane-oligosaccharide glycerophosphotransferase	PVCJ01000001.1	418141	419229	-	C5963_01990	AI-2E family transporter	PVCK01000002.1	70954	72057	rfaQ	C5965_01970	putative lipopolysaccharide heptosyltransferase III	PVCA01000002.1	177363	178160	urtD	C5932_01930	urea ABC transporter ATP-binding protein UrtD	PVCB01000003.1	36705	38522	-	C5934_02005	maltodextrin glucosidase	PVCC01000001.1	384488	385588	-	C5930_01935	hypothetical protein C5930_01935	PVCD01000002.1	190277
PVCL01000002.1	312066	313382	-	C5959_02010	site-specific integrase	PVCH01000003.1	95	1360	-	C5967_02015	DNA polymerase V subunit UmuC	PVCI01000002.1	204255	205214	-	C5969_01980	sensor domain-containing diguanylate cyclase	PVCJ01000001.1	419406	421838	-	C5963_01995	glucose/quinate/shikimate family membrane-bound PQQ-dependent dehydrogenase	PVCK01000002.1	72050	73051	-	C5965_01975	lipopolysaccharide heptosyltransferase RfaC	PVCA01000002.1	178160	179233	urtC	C5932_01935	urea ABC transporter permease subunit UrtC	PVCB01000003.1	38607	41333	-	C5934_02010	DUF2339 domain-containing protein	PVCC01000001.1	385669	385920	-	C5930_01940	DNA-binding protein	PVCD01000002.1	190851
PVCL01000002.1	313447	314001	-	C5959_02015	cell filamentation protein Fic	PVCH01000003.1	1591	3009	-	C5967_02020	hypothetical protein C5967_02020	PVCI01000002.1	205388	207175	-	C5969_01985	HAMP domain-containing protein	PVCJ01000001.1	421892	422827	-	C5963_02000	LysR family transcriptional regulator	PVCK01000002.1	73055	74101	-	C5965_01980	ADP-heptose--LPS heptosyltransferase RfaF	PVCA01000002.1	179230	180795	urtB	C5932_01940	urea ABC transporter permease subunit UrtB	PVCB01000003.1	41330	42700	-	C5934_02015	DUF3999 domain-containing protein	PVCC01000001.1	385946	387229	-	C5930_01945	DUF3596 domain-containing protein	PVCD01000002.1	191348
PVCL01000002.1	313998	314144	-	C5959_02020	hypothetical protein C5959_02020	PVCH01000003.1	3441	3686	-	C5967_02025	hypothetical protein C5967_02025	PVCI01000002.1	207415	209082	-	C5969_01990	methyl-accepting chemotaxis protein	PVCJ01000001.1	422926	423360	-	C5963_02005	EamA-like transporter family protein	PVCK01000002.1	74114	75046	-	C5965_01985	ADP-L-glycero-D-mannoheptose-6-epimerase	PVCA01000002.1	180794	180982	-	C5932_01945	hypothetical protein C5932_01945	PVCB01000003.1	42701	43282	-	C5934_02020	ACP phosphodiesterase	PVCC01000001.1	387241	387897	-	C5930_01950	sugar phosphate isomerase/epimerase	PVCD01000002.1	194213
PVCL01000002.1	314298	315086	-	C5959_02025	hypothetical protein C5959_02025	PVCH01000003.1	4664	4864	-	C5967_02035	hypothetical protein C5967_02035	PVCI01000002.1	209378	210577	-	C5969_01995	hypothetical protein C5969_01995	PVCJ01000001.1	423370	423837	-	C5963_02010	EamA-like transporter family protein	PVCK01000002.1	75275	76471	kbl	C5965_01990	glycine C-acetyltransferase	PVCA01000002.1	180979	182250	urtA	C5932_01950	urea ABC transporter substrate-binding protein	PVCB01000003.1	43384	44454	queA	C5934_02025	tRNA preQ1(34) S-adenosylmethionine ribosyltransferase-isomerase QueA	PVCC01000001.1	387916	388965	-	C5930_01955	alcohol dehydrogenase	PVCD01000002.1	195469
PVCL01000002.1	315299	315535	-	C5959_02030	AlpA family phage regulatory protein	PVCH01000003.1	5116	17145	-	C5967_02040	Ig-like domain	PVCI01000002.1	210742	213789	-	C5969_02000	autotransporter outer membrane beta-barrel domain-containing protein	PVCJ01000001.1	423815	424687	-	C5963_02015	LysR family transcriptional regulator	PVCK01000002.1	76481	77506	-	C5965_01995	L-threonine 3-dehydrogenase	PVCA01000002.1	182286	182987	-	C5932_01955	GntR family transcriptional regulator	PVCB01000003.1	44566	45693	-	C5934_02030	tRNA guanosine(34) transglycosylase Tgt	PVCC01000001.1	388991	389833	-	C5930_01960	carbohydrate ABC transporter permease	PVCD01000002.1	195809
PVCL01000002.1	315668	317080	-	C5959_02035	DUF3987 domain-containing protein	PVCH01000003.1	17230	18579	-	C5967_02045	type I secretion system outer membrane protein	PVCI01000002.1	214458	215693	-	C5969_02005	cytosine deaminase	PVCJ01000001.1	424787	425293	-	C5963_02020	phenolic acid decarboxylase	PVCK01000002.1	78034	78834	-	C5965_02000	glycosyltransferase family 2 protein	PVCA01000002.1	183221	186829	uca	C5932_01960	urea carboxylase	PVCB01000003.1	45715	46047	-	C5934_02035	preprotein translocase subunit YajC	PVCC01000001.1	389820	390701	-	C5930_01965	sugar ABC transporter permease	PVCD01000002.1	196777
PVCL01000002.1	317310	317933	-	C5959_02040	inovirus Gp2 family protein	PVCH01000003.1	18603	20738	-	C5967_02050	type I secretion system permease/ATPase	PVCI01000002.1	215727	216995	-	C5969_02010	cytosine permease	PVCJ01000001.1	425444	427270	-	C5963_02025	glycoside hydrolase family 15 protein	PVCK01000002.1	78866	79807	-	C5965_02005	divergent polysaccharide deacetylase family protein	PVCA01000002.1	186840	188654	atzF	C5932_01965	allophanate hydrolase	PVCB01000003.1	46075	47922	secD	C5934_02040	protein translocase subunit SecD	PVCC01000001.1	390725	392017	-	C5930_01970	sugar ABC transporter substrate-binding protein	PVCD01000002.1	198184
PVCL01000002.1	319211	321295	brxL	C5959_02055	BREX system Lon protease-like protein BrxL	PVCH01000003.1	20748	21917	-	C5967_02055	secretion protein HlyD	PVCI01000002.1	217220	218650	-	C5969_02015	6-phospho-beta-glucosidase	PVCJ01000001.1	427318	427563	-	C5963_02030	hypothetical protein C5963_02030	PVCK01000002.1	79811	81094	-	C5965_02010	murein hydrolase activator EnvC	PVCA01000002.1	189187	189408	-	C5932_01970	hypothetical protein C5932_01970	PVCB01000003.1	47933	48904	-	C5934_02045	protein translocase subunit SecF	PVCC01000001.1	392029	393744	-	C5930_01975	sugar phosphorylase	PVCD01000002.1	200674
PVCL01000002.1	321306	323903	pglZ	C5959_02060	BREX-1 system phosphatase PglZ type A	PVCH01000003.1	22144	22626	smpB	C5967_02060	SsrA-binding protein	PVCI01000002.1	218664	220127	-	C5969_02020	PTS cellobiose/arbutin/salicin transporter subunit IIBC	PVCJ01000001.1	428018	428821	-	C5963_02040	methionine ABC transporter substrate-binding protein	PVCK01000002.1	81104	82651	-	C5965_02015	2,3-bisphosphoglycerate-independent phosphoglycerate mutase	PVCA01000002.1	189473	190576	-	C5932_01975	5-methyltetrahydropteroyltriglutamate--homocysteine S-methyltransferase	PVCB01000003.1	49097	49975	-	C5934_02050	nucleoside-specific channel-forming protein Tsx	PVCC01000001.1	393919	394161	-	C5930_01980	phage shock protein D	PVCD01000002.1	201142
PVCL01000002.1	324093	327761	-	C5959_02065	SAM-dependent methyltransferase	PVCH01000003.1	22775	23212	-	C5967_02065	ubiquinone-binding protein	PVCI01000002.1	220439	221461	-	C5969_02025	LacI family DNA-binding transcriptional regulator	PVCJ01000001.1	428843	429511	-	C5963_02045	ABC transporter permease	PVCK01000002.1	82895	83326	-	C5965_02025	rhodanese-like domain-containing protein	PVCA01000002.1	190786	191559	-	C5932_01980	DUF1264 domain-containing protein	PVCB01000003.1	50316	50876	-	C5934_02055	DUF3251 domain-containing protein	PVCC01000001.1	394207	394563	-	C5930_01985	envelope stress response membrane protein PspC	PVCD01000002.1	201729
PVCL01000002.1	327806	331447	brxC	C5959_02070	BREX system P-loop protein BrxC	PVCH01000003.1	23202	23492	-	C5967_02070	RnfH family protein	PVCI01000002.1	221510	222580	-	C5969_02030	DUF2955 domain-containing protein	PVCJ01000001.1	429504	430526	-	C5963_02050	methionine ABC transporter ATP-binding protein	PVCK01000002.1	83347	83598	-	C5965_02030	glutaredoxin 3	PVCA01000002.1	191673	191843	-	C5932_01985	stress-induced protein	PVCB01000003.1	51031	51480	-	C5934_02060	transcriptional regulator NrdR	PVCC01000001.1	394563	394787	-	C5930_01990	envelope stress response membrane protein PspB	PVCD01000002.1	202251
PVCL01000002.1	331459	332061	-	C5959_02075	DUF1788 domain-containing protein	PVCH01000003.1	23600	23944	-	C5967_02075	outer membrane protein assembly factor BamE	PVCI01000002.1	222583	223650	-	C5969_02035	HlyD family secretion protein	PVCJ01000001.1	430768	432747	-	C5963_02055	PhoX family phosphatase	PVCK01000002.1	83655	84122	-	C5965_02035	protein-export protein SecB	PVCA01000002.1	192402	193313	-	C5932_01990	chloride channel protein	PVCB01000003.1	51484	52587	-	C5934_02065	bifunctional diaminohydroxyphosphoribosylaminopyrimidine deaminase/5-amino-6-(5-phosphoribosylamino)uracil reductase RibD	PVCC01000001.1	394853	395524	-	C5930_01995	phage shock protein PspA	PVCD01000002.1	203266
PVCL01000002.1	332058	332660	-	C5959_02080	DUF1819 domain-containing protein	PVCH01000003.1	24162	25823	-	C5967_02080	DNA repair protein RecN	PVCI01000002.1	223653	224123	-	C5969_02040	MarR family transcriptional regulator	PVCJ01000001.1	432890	434395	-	C5963_02060	sugar porter family MFS transporter	PVCK01000002.1	84122	85141	-	C5965_02040	glycerol-3-phosphate dehydrogenase (NAD(P)(+))	PVCA01000002.1	193477	194280	-	C5932_01995	MerR family DNA-binding transcriptional regulator	PVCB01000003.1	52676	53146	-	C5934_02070	6,7-dimethyl-8-ribityllumazine synthase	PVCC01000001.1	395692	396678	-	C5930_02000	phage shock protein operon transcriptional activator	PVCD01000002.1	203470
PVCL01000002.1	333078	333941	-	C5959_02085	hypothetical protein C5959_02085	PVCH01000003.1	25910	26788	-	C5967_02085	NAD(+) kinase	PVCI01000002.1	224263	225336	lacI	C5969_02045	LacI family DNA-binding transcriptional regulator	PVCJ01000001.1	434826	435725	iolE	C5963_02065	myo-inosose-2 dehydratase	PVCK01000002.1	85218	86039	-	C5965_02045	serine O-acetyltransferase	PVCA01000002.1	194603	196648	-	C5932_02000	peptidyl-dipeptidase Dcp	PVCB01000003.1	53169	53588	-	C5934_02075	N utilization substance protein B	PVCC01000001.1	396776	398416	-	C5930_02005	peptide ABC transporter substrate-binding protein SapA	PVCD01000002.1	204694
PVCL01000002.1	334033	334854	-	C5959_02090	DUF945 domain-containing protein	PVCH01000003.1	26803	26946	-	C5967_02090	inorganic polyphosphate kinase	PVCI01000002.1	225609	226877	-	C5969_02050	maltoporin LamB	PVCJ01000001.1	435755	436639	-	C5963_02070	sugar phosphate isomerase/epimerase	PVCK01000002.1	86103	86576	-	C5965_02050	tRNA (uridine(34)/cytosine(34)/5-carboxymethylaminomethyluridine(34)-2\'-O)-methyltransferase TrmL	PVCA01000002.1	196808	197554	-	C5932_02005	bifunctional NADP-dependent 3-hydroxy acid dehydrogenase/3-hydroxypropionate dehydrogenase YdfG	PVCB01000003.1	53775	54755	-	C5934_02080	thiamine-phosphate kinase	PVCC01000001.1	398413	399378	-	C5930_02010	peptide ABC transporter permease SapB	PVCD01000002.1	206903
PVCL01000002.1	335072	335773	-	C5959_02095	transcriptional regulator	PVCH01000003.1	26911	27504	-	C5967_02095	nucleotide exchange factor GrpE	PVCI01000002.1	227084	227401	-	C5969_02055	PTS sugar transporter	PVCJ01000001.1	436675	437688	-	C5963_02075	gfo/Idh/MocA family oxidoreductase	PVCK01000002.1	86679	88052	-	C5965_02055	two-component system sensor histidine kinase CpxA	PVCA01000002.1	197643	198329	-	C5932_02010	GntR family transcriptional regulator	PVCB01000003.1	54730	55251	-	C5934_02085	phosphatidylglycerophosphatase A	PVCC01000001.1	399365	400255	-	C5930_02015	peptide ABC transporter permease SapC	PVCD01000002.1	207527
PVCL01000002.1	335814	336050	-	C5959_02100	hypothetical protein C5959_02100	PVCH01000003.1	27574	28863	-	C5967_02100	DUF21 domain-containing protein	PVCI01000002.1	227471	229531	-	C5969_02060	beta-galactosidase	PVCJ01000001.1	437745	439685	iolD	C5963_02080	3D-(3,5/4)-trihydroxycyclohexane-1,2-dione acylhydrolase (decyclizing)	PVCK01000002.1	88049	88747	-	C5965_02060	DNA-binding response regulator	PVCA01000002.1	198369	199262	-	C5932_02015	hypothetical protein C5932_02015	PVCB01000003.1	55293	56267	-	C5934_02090	aldo/keto reductase	PVCC01000001.1	400255	401247	-	C5930_02020	peptide ABC transporter ATP-binding protein SapD	PVCD01000002.1	208956
PVCL01000002.1	336050	336493	-	C5959_02105	hypothetical protein C5959_02105	PVCH01000003.1	28882	29676	-	C5967_02105	inner membrane protein YpjD	PVCI01000002.1	229628	230827	-	C5969_02065	galactosidase	PVCJ01000001.1	439708	439920	-	C5963_02085	hypothetical protein C5963_02085	PVCK01000002.1	88896	89405	cpxP	C5965_02065	stress adaptor protein CpxP	PVCA01000002.1	199387	199590	ydfZ	C5932_02020	putative selenium delivery protein YdfZ	PVCB01000003.1	56337	58199	-	C5934_02095	1-deoxy-D-xylulose-5-phosphate synthase	PVCC01000001.1	401249	402055	-	C5930_02025	peptide ABC transporter ATP-binding protein SapF	PVCD01000002.1	209652
PVCL01000002.1	336517	336984	-	C5959_02110	hypothetical protein C5959_02110	PVCH01000003.1	29839	31200	-	C5967_02110	signal recognition particle protein	PVCI01000002.1	230832	231683	-	C5969_02070	sugar ABC transporter permease	PVCJ01000001.1	440178	442091	iolC	C5963_02095	5-dehydro-2-deoxygluconokinase	PVCK01000002.1	89583	90485	-	C5965_02070	cation-efflux pump FieF	PVCA01000002.1	199794	201260	-	C5932_02025	fructuronate reductase	PVCB01000003.1	58226	59125	-	C5934_02100	(2E,6E)-farnesyl diphosphate synthase	PVCC01000001.1	402176	402964	fabI	C5930_02030	enoyl-ACP reductase FabI	PVCD01000002.1	210811
PVCL01000002.1	337060	337299	-	C5959_02115	DUF905 domain-containing protein	PVCH01000003.1	31459	31707	-	C5967_02115	30S ribosomal protein S16	PVCI01000002.1	231693	232976	-	C5969_02075	sugar ABC transporter permease	PVCJ01000001.1	442238	443092	-	C5963_02100	MurR/RpiR family transcriptional regulator	PVCK01000002.1	90675	91637	pfkA	C5965_02075	ATP-dependent 6-phosphofructokinase	PVCA01000002.1	201426	202703	-	C5932_02030	MFS transporter	PVCB01000003.1	59128	59370	-	C5934_02105	exodeoxyribonuclease 7 small subunit	PVCC01000001.1	403154	404308	-	C5930_02035	hypothetical protein C5930_02035	PVCD01000002.1	212314
PVCL01000002.1	337402	337860	-	C5959_02120	hypothetical protein C5959_02120	PVCH01000003.1	31726	32274	rimM	C5967_02120	ribosome maturation factor RimM	PVCI01000002.1	233086	234309	-	C5969_02080	cyclodextrin-binding protein	PVCJ01000001.1	443152	443961	iolB	C5963_02105	5-deoxy-glucuronate isomerase	PVCK01000002.1	91803	92792	-	C5965_02080	sulfate ABC transporter substrate-binding protein	PVCA01000002.1	202762	203976	-	C5932_02035	D-galactonate dehydratase family protein	PVCB01000003.1	59583	61031	-	C5934_02110	tRNA 4-thiouridine(8) synthase ThiI	PVCC01000001.1	404286	404471	-	C5930_02040	hypothetical protein C5930_02040	PVCD01000002.1	213144
PVCL01000002.1	337876	338352	-	C5959_02125	hypothetical protein C5959_02125	PVCH01000003.1	32305	33078	trmD	C5967_02125	tRNA (guanosine(37)-N1)-methyltransferase TrmD	PVCI01000002.1	234669	235778	-	C5969_02085	sn-glycerol-3-phosphate ABC transporter ATP-binding protein UgpC	PVCJ01000001.1	443980	445485	mmsA	C5963_02110	methylmalonate-semialdehyde dehydrogenase (CoA acylating)	PVCK01000002.1	92897	93664	-	C5965_02085	CDP-diacylglycerol diphosphatase	PVCA01000002.1	204132	204458	-	C5932_02040	YnfA family protein	PVCB01000003.1	61110	61703	-	C5934_02115	protein deglycase YajL	PVCC01000001.1	404396	406330	-	C5930_02045	exoribonuclease 2	PVCD01000002.1	214437
PVCL01000002.1	338361	338582	-	C5959_02130	DUF987 domain-containing protein	PVCH01000003.1	33124	33471	rplS	C5967_02130	50S ribosomal protein L19	PVCI01000002.1	235916	236278	-	C5969_02090	endoribonuclease SymE	PVCJ01000001.1	445842	446663	-	C5963_02115	inosose isomerase	PVCK01000002.1	93723	95027	-	C5965_02090	citrate transporter	PVCA01000002.1	204574	204903	-	C5932_02045	hypothetical protein C5932_02045	PVCB01000003.1	61663	62577	-	C5934_02120	2-dehydropantoate 2-reductase	PVCC01000001.1	406627	408621	-	C5930_02050	cyclic di-GMP phosphodiesterase	PVCD01000002.1	215368
PVCL01000002.1	338602	338919	-	C5959_02135	type IV toxin-antitoxin system YeeU family antitoxin	PVCH01000003.1	33637	34077	-	C5967_02135	DUF2946 domain-containing protein	PVCI01000002.1	236313	236477	-	C5969_02095	DUF1127 domain-containing protein	PVCJ01000001.1	446795	447052	-	C5963_02120	hypothetical protein C5963_02120	PVCK01000002.1	95051	95443	-	C5965_02095	hypothetical protein C5965_02095	PVCA01000002.1	204970	205530	-	C5932_02050	spermidine N1-acetyltransferase	PVCB01000003.1	62730	63221	-	C5934_02125	YajQ family cyclic di-GMP-binding protein	PVCC01000001.1	408643	409512	-	C5930_02055	enoyl-CoA hydratase	PVCD01000002.1	217912
PVCL01000002.1	338940	339281	-	C5959_02140	toxin	PVCH01000003.1	34129	35496	-	C5967_02140	PepSY domain-containing protein	PVCI01000002.1	236654	238072	-	C5969_02100	PLP-dependent aminotransferase family protein	PVCJ01000001.1	447104	448804	-	C5963_02125	NAD-dependent malic enzyme	PVCK01000002.1	95428	95838	uraH	C5965_02100	hydroxyisourate hydrolase	PVCA01000002.1	205583	206290	-	C5932_02055	YnfC family lipoprotein	PVCB01000003.1	63285	64649	-	C5934_02130	MFS transporter	PVCC01000001.1	409724	409906	-	C5930_02060	hypothetical protein C5930_02060	PVCD01000002.1	218192
PVCL01000002.1	339644	340150	-	C5959_02150	mismatch-specific DNA-glycosylase	PVCH01000003.1	35694	36764	-	C5967_02145	3-deoxy-7-phosphoheptulonate synthase	PVCI01000002.1	238126	239391	-	C5969_02105	DUF445 domain-containing protein	PVCJ01000001.1	449016	450281	lacY	C5963_02130	MFS transporter	PVCK01000002.1	95971	96651	-	C5965_02105	DNA-binding response regulator	PVCA01000002.1	206407	206703	-	C5932_02060	DUF1161 domain-containing protein	PVCB01000003.1	64821	65708	-	C5934_02135	protoheme IX farnesyltransferase	PVCC01000001.1	409920	410582	fsa	C5930_02065	fructose-6-phosphate aldolase	PVCD01000002.1	219512
PVCL01000002.1	340203	340625	-	C5959_02155	hypothetical protein C5959_02155	PVCH01000003.1	36776	37897	tyrA	C5967_02150	bifunctional chorismate mutase/prephenate dehydrogenase	PVCI01000002.1	239398	239892	-	C5969_02110	DUF2569 domain-containing protein	PVCJ01000001.1	450350	453481	lacZ	C5963_02135	beta-galactosidase	PVCK01000002.1	96644	98005	-	C5965_02110	HAMP domain-containing protein	PVCA01000002.1	206984	209419	-	C5932_02065	dimethyl sulfoxide reductase subunit A	PVCB01000003.1	65720	66049	-	C5934_02140	cytochrome o ubiquinol oxidase subunit IV	PVCC01000001.1	410719	411618	-	C5930_02070	glycyl-radical enzyme activating protein	PVCD01000002.1	220287
PVCL01000002.1	340868	342712	-	C5959_02160	RNA polymerase sigma factor RpoD	PVCH01000003.1	37965	38843	-	C5967_02155	SMP-30/gluconolactonase/LRE family protein	PVCI01000002.1	240095	240307	-	C5969_02115	MarR family transcriptional regulator	PVCJ01000001.1	453722	454804	-	C5963_02140	LacI family DNA-binding transcriptional regulator	PVCK01000002.1	98006	98656	-	C5965_02115	CPBP family intramembrane metalloprotease	PVCA01000002.1	209429	210046	dmsB	C5932_02070	dimethylsulfoxide reductase, chain B	PVCB01000003.1	66049	66666	-	C5934_02145	cytochrome o ubiquinol oxidase subunit III	PVCC01000001.1	411624	414056	-	C5930_02075	formate C-acetyltransferase/glycerol dehydratase family glycyl radical enzyme	PVCD01000002.1	221725
PVCL01000002.1	342952	344697	-	C5959_02165	DNA primase	PVCH01000003.1	38873	40033	pheA	C5967_02160	bifunctional chorismate mutase/prephenate dehydratase	PVCI01000002.1	240504	241607	gldA	C5969_02120	glycerol dehydrogenase	PVCJ01000001.1	454808	455725	-	C5963_02145	KR domain-containing protein	PVCK01000002.1	98787	99836	-	C5965_02120	tetratricopeptide repeat protein	PVCA01000002.1	210048	210896	-	C5932_02075	dimethylsulfoxide reductase	PVCB01000003.1	66656	68647	-	C5934_02150	cytochrome o ubiquinol oxidase subunit I	PVCC01000001.1	414102	414857	-	C5930_02080	DeoR/GlpR transcriptional regulator	PVCD01000002.1	223149
PVCL01000002.1	344810	345025	-	C5959_02170	30S ribosomal protein S21	PVCH01000003.1	40283	40624	raiA	C5967_02165	ribosome-associated translation inhibitor RaiA	PVCI01000002.1	241734	242060	-	C5969_02125	DUF1493 domain-containing protein	PVCJ01000001.1	456176	458683	-	C5963_02150	hypothetical protein C5963_02150	PVCK01000002.1	100022	100600	-	C5965_02125	aldehyde dehydrogenase iron-sulfur subunit	PVCA01000002.1	210942	211550	-	C5932_02080	Tat proofreading chaperone DmsD	PVCB01000003.1	68667	69614	-	C5934_02155	cytochrome o ubiquinol oxidase subunit II	PVCC01000001.1	415115	415330	-	C5930_02085	osmotically-inducible lipoprotein OsmB	PVCD01000002.1	223860
PVCL01000002.1	345273	346286	tsaD	C5959_02175	tRNA (adenosine(37)-N6)-threonylcarbamoyltransferase complex transferase subunit TsaD	PVCH01000003.1	40971	42176	-	C5967_02170	DUF1311 domain-containing protein	PVCI01000002.1	242663	243088	-	C5969_02135	hypothetical protein C5969_02135	PVCJ01000001.1	459513	460100	-	C5963_02155	TetR/AcrR family transcriptional regulator	PVCK01000002.1	100597	101550	-	C5965_02130	xanthine dehydrogenase family protein subunit M	PVCA01000002.1	211547	211882	-	C5932_02085	GlpM family protein	PVCB01000003.1	70135	71835	-	C5934_02160	molecular chaperone HscC	PVCC01000001.1	415452	415778	-	C5930_02090	stress response translation initiation inhibitor YciH	PVCD01000002.1	224550
PVCL01000002.1	346323	346940	-	C5959_02180	acyl-phosphate--glycerol-3-phosphate O-acyltransferase	PVCH01000003.1	42229	42966	-	C5967_02175	outer membrane protein assembly factor BamD	PVCI01000002.1	243091	243789	-	C5969_02140	hypothetical protein C5969_02140	PVCJ01000001.1	460243	460647	-	C5963_02160	RidA family protein	PVCK01000002.1	101550	103748	-	C5965_02135	xanthine dehydrogenase family protein molybdopterin-binding subunit	PVCA01000002.1	212211	212924	osmY	C5932_02090	osmoprotectant ABC transporter permease OsmY	PVCB01000003.1	71835	73175	-	C5934_02165	J domain-containing protein	PVCC01000001.1	415778	416512	-	C5930_02095	orotidine-5\'-phosphate decarboxylase	PVCD01000002.1	225416
PVCL01000002.1	347045	347407	folB	C5959_02185	bifunctional dihydroneopterin aldolase/7,8-dihydroneopterin epimerase	PVCH01000003.1	43096	44076	-	C5967_02180	23S rRNA pseudouridine(1911/1915/1917) synthase RluD	PVCI01000002.1	243956	244141	-	C5969_02145	hypothetical protein C5969_02145	PVCJ01000001.1	460694	461704	gap	C5963_02165	type I glyceraldehyde-3-phosphate dehydrogenase	PVCK01000002.1	103819	104754	-	C5965_02140	XdhC family protein	PVCA01000002.1	212941	213846	osmX	C5932_02095	osmoprotectant ABC transporter substrate-binding protein OsmX	PVCB01000003.1	73164	74648	ampG	C5934_02170	muropeptide transporter AmpG	PVCC01000001.1	416738	417907	-	C5930_02100	lipopolysaccharide assembly protein LapB	PVCD01000002.1	226120
PVCL01000002.1	347535	348353	-	C5959_02190	undecaprenyl-diphosphatase	PVCH01000003.1	44073	44801	-	C5967_02185	peptidoglycan editing factor PgeF	PVCI01000002.1	244535	245248	-	C5969_02150	hypothetical protein C5969_02150	PVCJ01000001.1	461783	462763	-	C5963_02170	AraC family transcriptional regulator	PVCK01000002.1	104754	105302	-	C5965_02145	nucleotidyltransferase family protein	PVCA01000002.1	213856	214503	osmW	C5932_02100	osmoprotectant ABC transporter permease OsmW	PVCB01000003.1	74703	75281	-	C5934_02175	hypothetical protein C5934_02175	PVCC01000001.1	417914	418222	-	C5930_02105	DUF1049 domain-containing protein	PVCD01000002.1	226626
PVCL01000002.1	348359	349606	-	C5959_02195	multifunctional CCA addition/repair protein	PVCH01000003.1	44931	47504	-	C5967_02190	ATP-dependent chaperone ClpB	PVCI01000002.1	245557	245946	-	C5969_02155	integrase	PVCJ01000001.1	463010	463306	-	C5963_02175	hypothetical protein C5963_02175	PVCK01000002.1	105363	106229	-	C5965_02150	oxidoreductase	PVCA01000002.1	214503	215648	osmV	C5932_02105	osmoprotectant ABC transporter ATP-binding protein OsmV	PVCB01000003.1	75580	75897	-	C5934_02180	BolA family transcriptional regulator	PVCC01000001.1	418370	419134	-	C5930_02110	phosphatidylglycerophosphatase B	PVCD01000002.1	227010
PVCL01000002.1	349702	350316	-	C5959_02200	SH3 domain-containing protein	PVCH01000004.1	103	1131	epmB	C5967_02195	EF-P beta-lysylation protein EpmB	PVCI01000002.1	246150	247706	-	C5969_02160	recombinase family protein	PVCJ01000001.1	463418	463612	-	C5963_02180	hypothetical protein C5963_02180	PVCK01000002.1	106306	106923	-	C5965_02155	TetR/AcrR family transcriptional regulator	PVCA01000002.1	215858	216550	-	C5932_02110	ATP-dependent dethiobiotin synthetase BioD	PVCB01000003.1	76248	77546	-	C5934_02185	trigger factor	PVCC01000001.1	419334	419927	ribA	C5930_02115	GTP cyclohydrolase II	PVCD01000002.1	229179
PVCL01000002.1	350567	351868	-	C5959_02205	inorganic triphosphatase	PVCH01000004.1	1172	1738	efp	C5967_02200	elongation factor P	PVCI01000002.1	247696	248592	-	C5969_02165	ParB/RepB/Spo0J family partition protein	PVCJ01000001.1	463663	464109	-	C5963_02185	DUF943 domain-containing protein	PVCK01000002.1	107148	107639	-	C5965_02160	type VI secretion system tube protein Hcp	PVCA01000002.1	216666	217883	-	C5932_02115	ROK family transcriptional regulator	PVCB01000003.1	77847	78470	clpP	C5934_02190	ATP-dependent Clp endopeptidase, proteolytic subunit ClpP	PVCC01000001.1	419991	422666	acnA	C5930_02120	aconitate hydratase AcnA	PVCD01000002.1	231371
PVCL01000002.1	351888	354725	-	C5959_02210	bifunctional	PVCH01000004.1	1797	1928	-	C5967_02205	entericidin, EcnA/B family	PVCI01000002.1	248589	249479	-	C5969_02170	chromosome partitioning protein ParB	PVCJ01000001.1	464102	464905	-	C5963_02190	DUF3289 domain-containing protein	PVCK01000002.1	107649	108167	-	C5965_02165	DUF2778 domain-containing protein	PVCA01000002.1	217978	218910	-	C5932_02120	LysR family transcriptional regulator	PVCB01000003.1	78594	79868	clpX	C5934_02195	ATP-dependent Clp protease ATP-binding subunit ClpX	PVCC01000001.1	423262	423390	-	C5930_02125	YmiA family putative membrane protein	PVCD01000002.1	232515
PVCL01000002.1	354793	356220	-	C5959_02215	bifunctional heptose 7-phosphate kinase/heptose 1-phosphate adenyltransferase	PVCH01000004.1	2031	2177	-	C5967_02210	entericidin, EcnA/B family	PVCI01000002.1	249569	251161	-	C5969_02175	sporadically distributed, TIGR04141 family protein	PVCJ01000001.1	465430	466488	-	C5963_02195	membrane dipeptidase	PVCK01000002.1	108148	108666	-	C5965_02170	hypothetical protein C5965_02170	PVCA01000002.1	219030	220280	-	C5932_02125	MFS transporter	PVCB01000003.1	80055	82409	-	C5934_02200	endopeptidase La	PVCC01000001.1	423747	424721	-	C5930_02130	HTH-type transcriptional regulator CysB	PVCD01000002.1	234184
PVCL01000002.1	356271	356636	-	C5959_02220	hypothetical protein C5959_02220	PVCH01000004.1	2218	2823	-	C5967_02215	helix-turn-helix transcriptional regulator	PVCI01000002.1	251189	251791	hxsA	C5969_02180	His-Xaa-Ser repeat protein HxsA	PVCJ01000001.1	466600	466677	pqqA	C5963_02200	pyrroloquinoline quinone precursor peptide PqqA	PVCK01000002.1	109662	111065	-	C5965_02185	glycoside-pentoside-hexuronide family transporter	PVCA01000002.1	220354	221838	-	C5932_02130	carboxypeptidase M32	PVCB01000003.1	82619	82891	-	C5934_02205	DNA-binding protein HU-beta	PVCC01000001.1	424908	427505	topA	C5930_02135	type I DNA topoisomerase	PVCD01000002.1	236226
PVCL01000002.1	357051	357704	ribB	C5959_02225	3,4-dihydroxy-2-butanone-4-phosphate synthase	PVCH01000004.1	3101	3418	-	C5967_02220	quaternary ammonium compound-resistance protein SugE	PVCI01000002.1	251788	252900	hxsC	C5969_02185	His-Xaa-Ser system radical SAM maturase HxsC	PVCJ01000001.1	466735	467643	-	C5963_02205	pyrroloquinoline quinone biosynthesis protein PqqB	PVCK01000002.1	111069	113393	-	C5965_02190	alpha-xylosidase	PVCA01000002.1	222230	223051	-	C5932_02135	serine protease	PVCB01000003.1	83107	84984	-	C5934_02210	peptidylprolyl isomerase	PVCC01000001.1	427906	428157	-	C5930_02140	hypothetical protein C5930_02140	PVCD01000002.1	237486
PVCL01000002.1	357768	358544	-	C5959_02230	zinc transporter ZupT	PVCH01000004.1	3415	3948	-	C5967_02225	hypothetical protein C5967_02225	PVCI01000002.1	252893	254281	hxsB	C5969_02190	His-Xaa-Ser system radical SAM maturase HxsB	PVCJ01000001.1	467652	468407	-	C5963_02210	pyrroloquinoline quinone biosynthesis protein PqqC	PVCK01000002.1	113439	114695	-	C5965_02195	valine--pyruvate transaminase	PVCA01000002.1	223092	223421	-	C5932_02140	spermidine export protein MdtI	PVCB01000003.1	85131	85499	-	C5934_02215	competence protein ComEA	PVCC01000001.1	428236	429285	-	C5930_02145	protease SohB	PVCD01000002.1	238649
PVCL01000002.1	358736	359527	-	C5959_02235	4,5-DOPA dioxygenase extradiol	PVCH01000004.1	4071	4430	-	C5967_02230	fumarate reductase subunit FrdD	PVCI01000002.1	254281	254553	hxsD	C5969_02195	His-Xaa-Ser system protein HxsD	PVCJ01000001.1	468407	468685	-	C5963_02215	pyrroloquinoline quinone biosynthesis peptide chaperone PqqD	PVCK01000002.1	114869	116899	-	C5965_02200	alpha-amylase	PVCA01000002.1	223408	223767	-	C5932_02145	multidrug transporter subunit MdtJ	PVCB01000003.1	85623	86021	-	C5934_02220	thioesterase	PVCC01000001.1	429544	430305	-	C5930_02150	YciK family oxidoreductase	PVCD01000002.1	240931
PVCL01000002.1	359555	360715	-	C5959_02240	glutathionylspermidine synthase family protein	PVCH01000004.1	4441	4836	-	C5967_02235	fumarate reductase subunit FrdC	PVCI01000002.1	255727	258216	-	C5969_02200	helicase	PVCJ01000001.1	468678	469814	pqqE	C5963_02220	pyrroloquinoline quinone biosynthesis protein PqqE	PVCK01000002.1	117213	118037	-	C5965_02205	hypothetical protein C5965_02205	PVCA01000002.1	224274	224681	-	C5932_02150	ASCH domain-containing protein	PVCB01000003.1	87171	88007	-	C5934_02225	MBL fold metallo-hydrolase	PVCC01000001.1	430302	430892	cobO	C5930_02155	cob(I)yrinic acid a,c-diamide adenosyltransferase	PVCD01000002.1	242047
PVCL01000002.1	360719	361372	-	C5959_02245	DUF1190 domain-containing protein	PVCH01000004.1	4836	5582	-	C5967_02240	succinate dehydrogenase/fumarate reductase iron-sulfur subunit	PVCI01000002.1	258428	258817	-	C5969_02205	hypothetical protein C5969_02205	PVCJ01000001.1	469811	471955	pqqF	C5963_02225	pyrroloquinoline quinone biosynthesis protein PqqF	PVCK01000002.1	118182	119360	-	C5965_02210	xylose operon transcription regulator XylR	PVCA01000002.1	224795	226063	-	C5932_02155	translesion error-prone DNA polymerase V subunit UmuC	PVCB01000003.1	88000	88695	-	C5934_02230	7-cyano-7-deazaguanine synthase QueC	PVCC01000001.1	430947	432032	-	C5930_02160	23S rRNA pseudouridine(2605) synthase RluB	PVCD01000002.1	242709
PVCL01000002.1	361523	363010	-	C5959_02250	outer membrane channel protein TolC	PVCH01000004.1	5575	7365	-	C5967_02245	fumarate reductase (quinol) flavoprotein subunit	PVCI01000002.1	258825	259675	-	C5969_02210	relaxase, partial	PVCJ01000001.1	472127	472588	-	C5963_02230	DUF3828 domain-containing protein	PVCK01000002.1	119459	120649	-	C5965_02215	sugar ABC transporter permease	PVCA01000002.1	226065	226484	-	C5932_02160	translesion error-prone DNA polymerase V subunit UmuD	PVCB01000003.1	88725	90455	-	C5934_02235	peptide ABC transporter substrate-binding protein	PVCC01000001.1	432159	432779	-	C5930_02165	threonylcarbamoyl-AMP synthase	PVCD01000002.1	243820
PVCL01000002.1	363224	363856	-	C5959_02255	ADP-ribose diphosphatase	PVCH01000004.1	7669	8646	-	C5967_02250	elongation factor P--(R)-beta-lysine ligase	PVCI01000003.1	705	1091	-	C5969_02215	hypothetical protein C5969_02215	PVCJ01000001.1	472622	474217	-	C5963_02235	ABC transporter substrate-binding protein	PVCK01000002.1	120627	122168	-	C5965_02220	xylose ABC transporter ATP-binding protein	PVCA01000002.1	226686	228650	-	C5932_02165	collagenase-like protease	PVCB01000003.1	90547	91365	cof	C5934_02240	HMP-PP phosphatase	PVCC01000001.1	432776	433654	-	C5930_02170	PHP domain-containing protein	PVCD01000002.1	244853
PVCL01000002.1	363859	364281	-	C5959_02260	hypothetical protein C5959_02260	PVCH01000004.1	8889	9599	-	C5967_02255	hypothetical protein C5967_02255	PVCI01000003.1	1088	1765	-	C5969_02220	hypothetical protein C5969_02220	PVCJ01000001.1	474335	475564	pepT	C5963_02240	peptidase T	PVCK01000002.1	122236	123228	xylF	C5965_02225	D-xylose ABC transporter substrate-binding protein	PVCA01000002.1	228886	229416	-	C5932_02170	XRE family transcriptional regulator	PVCB01000003.1	91405	91959	-	C5934_02245	hypothetical protein C5934_02245	PVCC01000001.1	433932	435494	-	C5930_02175	anthranilate synthase component 1	PVCD01000002.1	245984
PVCL01000002.1	364306	365133	-	C5959_02265	3\',5\'-cyclic-AMP phosphodiesterase	PVCH01000004.1	9600	9917	-	C5967_02260	DUF2645 domain-containing protein	PVCI01000003.1	2324	2830	-	C5969_02230	G/U mismatch-specific DNA glycosylase	PVCJ01000001.1	475574	475855	-	C5963_02245	hypothetical protein C5963_02245	PVCK01000002.1	123611	124933	xylA	C5965_02230	xylose isomerase	PVCA01000002.1	229468	230673	-	C5932_02175	benzoate transporter	PVCB01000003.1	93906	94343	-	C5934_02250	hypothetical protein C5934_02250	PVCC01000001.1	435494	437089	-	C5930_02180	bifunctional anthranilate synthase glutamate amidotransferase component TrpG/anthranilate phosphoribosyltransferase TrpD	PVCD01000002.1	247302
PVCL01000002.1	365133	365708	-	C5959_02270	esterase YqiA	PVCH01000004.1	10088	13420	-	C5967_02265	miniconductance mechanosensitive channel MscM	PVCI01000003.1	2883	3305	-	C5969_02235	hypothetical protein C5969_02235	PVCJ01000001.1	475958	476182	-	C5963_02250	hypothetical protein C5963_02250	PVCK01000002.1	124979	126433	-	C5965_02235	xylulokinase	PVCA01000002.1	230705	231373	-	C5932_02180	DUF3313 domain-containing protein	PVCB01000003.1	94738	95784	-	C5934_02255	PLP-dependent cysteine synthase family protein	PVCC01000001.1	437093	438451	-	C5930_02185	bifunctional indole-3-glycerol-phosphate synthase TrpC/phosphoribosylanthranilate isomerase TrpF	PVCD01000002.1	248696
PVCL01000002.1	365751	367643	parE	C5959_02275	DNA topoisomerase IV subunit B	PVCH01000004.1	13437	14399	psd	C5967_02270	phosphatidylserine decarboxylase	PVCI01000003.1	3548	5392	-	C5969_02240	RNA polymerase sigma factor RpoD	PVCJ01000001.1	476420	476614	-	C5963_02255	DUF1493 domain-containing protein	PVCK01000002.1	126556	127098	-	C5965_02240	hydrolase	PVCA01000002.1	231589	232182	-	C5932_02185	tellurite resistance methyltransferase TehB	PVCB01000003.1	95900	96361	-	C5934_02260	Lrp/AsnC family transcriptional regulator	PVCC01000001.1	438464	439657	trpB	C5930_02190	tryptophan synthase subunit beta	PVCD01000002.1	249774
PVCL01000002.1	367967	370147	katG	C5959_02280	catalase/peroxidase HPI	PVCH01000004.1	14496	15542	-	C5967_02275	small ribosomal subunit biogenesis GTPase RsgA	PVCI01000003.1	5632	7377	-	C5969_02245	DNA primase	PVCJ01000001.1	476755	477693	-	C5963_02260	peptidoglycan-binding protein	PVCK01000002.1	127095	128015	-	C5965_02245	AraC family transcriptional regulator	PVCA01000002.1	232330	233310	-	C5932_02190	hypothetical protein C5932_02190	PVCB01000003.1	96419	98194	-	C5934_02265	multidrug ABC transporter permease/ATP-binding protein	PVCC01000001.1	439657	440466	-	C5930_02195	tryptophan synthase subunit alpha	PVCD01000002.1	250485
PVCL01000002.1	370211	370525	-	C5959_02285	antibiotic biosynthesis monooxygenase	PVCH01000004.1	15654	16199	-	C5967_02280	oligoribonuclease	PVCI01000003.1	7490	7705	-	C5969_02250	30S ribosomal protein S21	PVCJ01000001.1	477690	478133	-	C5963_02265	DUF1311 domain-containing protein	PVCK01000002.1	128008	129000	-	C5965_02250	acetyltransferase	PVCA01000002.1	233307	233867	-	C5932_02195	50S ribosomal protein L7/L12-serine acetyltransferase	PVCB01000003.1	98187	99965	-	C5934_02270	multidrug ABC transporter permease/ATP-binding protein	PVCC01000001.1	440522	440716	-	C5930_02200	hypothetical protein C5930_02200	PVCD01000002.1	251784
PVCL01000002.1	370557	371138	-	C5959_02290	flavodoxin family protein	PVCH01000004.1	16839	17039	-	C5967_02300	hypothetical protein C5967_02300	PVCI01000003.1	7954	8967	tsaD	C5969_02260	tRNA (adenosine(37)-N6)-threonylcarbamoyltransferase complex transferase subunit TsaD	PVCJ01000001.1	478177	478638	-	C5963_02270	DUF1311 domain-containing protein	PVCK01000002.1	129188	129499	-	C5965_02255	hypothetical protein C5965_02255	PVCA01000002.1	234021	235676	mdoD	C5932_02200	glucan biosynthesis protein D	PVCB01000003.1	100197	100535	-	C5934_02275	P-II family nitrogen regulator	PVCC01000001.1	440759	440986	-	C5930_02205	hypothetical protein C5930_02205	PVCD01000002.1	252577
PVCL01000002.1	371149	371355	-	C5959_02295	hypothetical protein C5959_02295	PVCH01000004.1	17052	18206	queG	C5967_02305	tRNA epoxyqueuosine(34) reductase QueG	PVCI01000003.1	9004	9621	-	C5969_02265	acyl-phosphate--glycerol-3-phosphate O-acyltransferase	PVCJ01000001.1	478705	479148	-	C5963_02275	DUF1311 domain-containing protein	PVCK01000002.1	129618	130529	glyQ	C5965_02260	glycine--tRNA ligase subunit alpha	PVCA01000002.1	236239	237750	-	C5932_02205	carboxylesterase/lipase family protein	PVCB01000003.1	100567	101853	-	C5934_02280	ammonium transporter AmtB	PVCC01000001.1	441117	441749	-	C5930_02210	outer membrane protein OmpW	PVCD01000002.1	253853
PVCL01000002.1	371338	373608	parC	C5959_02300	DNA topoisomerase IV subunit A	PVCH01000004.1	18190	19719	-	C5967_02310	bifunctional ADP-dependent NAD(P)H-hydrate dehydratase/NAD(P)H-hydrate epimerase	PVCI01000003.1	9726	10088	folB	C5969_02270	bifunctional dihydroneopterin aldolase/7,8-dihydroneopterin epimerase	PVCJ01000001.1	479229	479798	-	C5963_02280	hypothetical protein C5963_02280	PVCK01000002.1	130539	132608	-	C5965_02265	glycine--tRNA ligase subunit beta	PVCA01000002.1	237795	239138	-	C5932_02210	DUF1338 domain-containing protein	PVCB01000003.1	102015	102875	-	C5934_02285	acyl-CoA thioesterase II	PVCC01000001.1	442032	442439	-	C5930_02215	YkgJ family cysteine cluster protein	PVCD01000002.1	255279
PVCL01000002.1	373848	374585	-	C5959_02305	1-acyl-sn-glycerol-3-phosphate acyltransferase	PVCH01000004.1	19712	20170	-	C5967_02315	tRNA (adenosine(37)-N6)-threonylcarbamoyltransferase complex ATPase subunit type 1 TsaE	PVCI01000003.1	10216	11034	-	C5969_02275	undecaprenyl-diphosphatase	PVCJ01000001.1	480065	480568	-	C5963_02285	hypothetical protein C5963_02285	PVCK01000002.1	132918	133070	-	C5965_02270	type I toxin-antitoxin system hok family toxin	PVCA01000002.1	239154	239483	-	C5932_02215	hypothetical protein C5932_02215	PVCB01000003.1	103101	103673	-	C5934_02290	hypothetical protein C5934_02290	PVCC01000001.1	442464	443207	-	C5930_02220	UPF0259 family protein	PVCD01000002.1	256396
PVCL01000002.1	374633	376045	-	C5959_02310	cell division protein FtsP	PVCH01000004.1	20187	21533	-	C5967_02320	N-acetylmuramoyl-L-alanine amidase AmiB	PVCI01000003.1	11040	12287	-	C5969_02280	multifunctional CCA addition/repair protein	PVCJ01000001.1	480591	481808	-	C5963_02290	ImmA/IrrE family metallo-endopeptidase	PVCK01000002.1	133212	133505	-	C5965_02275	transcriptional regulator	PVCA01000002.1	239492	240421	-	C5932_02220	LysR family transcriptional regulator	PVCB01000003.1	103705	104016	-	C5934_02295	cysteine methyltransferase	PVCC01000001.1	443259	443795	-	C5930_02225	intracellular septation protein A	PVCD01000002.1	257797
PVCL01000002.1	376222	377358	-	C5959_02315	YggW family oxidoreductase	PVCH01000004.1	21543	23450	-	C5967_02325	DNA mismatch repair endonuclease MutL	PVCI01000003.1	12383	12997	-	C5969_02285	SH3 domain-containing protein	PVCJ01000001.1	482992	484245	proA	C5963_02305	glutamate-5-semialdehyde dehydrogenase	PVCK01000002.1	133688	133981	-	C5965_02280	hypothetical protein C5965_02280	PVCA01000002.1	240535	241602	-	C5932_02225	alkene reductase	PVCB01000003.1	104222	106855	-	C5934_02300	CRISPR-associated helicase/endonuclease Cas3	PVCC01000001.1	444026	446215	-	C5930_02230	TonB-dependent siderophore receptor	PVCD01000002.1	258579
PVCL01000002.1	377351	377944	-	C5959_02320	XTP/dITP diphosphatase	PVCH01000004.1	23443	24393	-	C5967_02330	tRNA (adenosine(37)-N6)-dimethylallyltransferase MiaA	PVCI01000003.1	13248	14549	-	C5969_02290	inorganic triphosphatase	PVCJ01000001.1	484256	485359	-	C5963_02310	glutamate 5-kinase	PVCK01000002.1	134066	134224	-	C5965_02285	type I toxin-antitoxin system hok family toxin	PVCA01000002.1	241727	242227	-	C5932_02230	ferritin-like domain-containing protein	PVCB01000003.1	107207	108775	casA	C5934_02305	type I-E CRISPR-associated protein Cse1/CasA	PVCC01000001.1	446377	446778	-	C5930_02235	acyl-CoA thioester hydrolase YciA	PVCD01000002.1	259828
PVCL01000002.1	377959	378249	-	C5959_02325	YggU family protein	PVCH01000004.1	24494	24802	-	C5967_02335	RNA-binding protein Hfq	PVCI01000003.1	14569	17406	-	C5969_02295	bifunctional	PVCJ01000001.1	485651	486721	-	C5963_02315	porin OmpC	PVCK01000002.1	134477	135187	-	C5965_02290	DUF3053 domain-containing protein	PVCA01000002.1	242423	244120	-	C5932_02235	methyl-accepting chemotaxis protein	PVCB01000003.1	108776	109381	casB	C5934_02310	type I-E CRISPR-associated protein Cse2/CasB	PVCC01000001.1	446830	447561	-	C5930_02240	TonB system transport protein TonB	PVCD01000002.1	260117
PVCL01000002.1	378246	378800	-	C5959_02330	YggT family protein	PVCH01000004.1	24876	26156	-	C5967_02340	GTPase HflX	PVCI01000003.1	17474	18901	-	C5969_02300	bifunctional heptose 7-phosphate kinase/heptose 1-phosphate adenyltransferase	PVCJ01000001.1	486843	487232	-	C5963_02320	Crl family RNA polymerase assembly factor	PVCK01000002.1	135252	136226	-	C5965_02295	glyoxylate/hydroxypyruvate reductase GhrB	PVCA01000002.1	244295	245413	-	C5932_02240	S-(hydroxymethyl)glutathione dehydrogenase/class III alcohol dehydrogenase	PVCB01000003.1	109393	110466	cas7e	C5934_02315	type I-E CRISPR-associated protein Cas7/Cse4/CasC	PVCC01000001.1	447785	448081	-	C5930_02245	hypothetical protein C5930_02245	PVCD01000002.1	261138
PVCL01000002.1	378816	379529	-	C5959_02335	YggS family pyridoxal phosphate-dependent enzyme	PVCH01000004.1	26327	27571	-	C5967_02345	FtsH protease activity modulator HflK	PVCI01000003.1	18951	19316	-	C5969_02305	hypothetical protein C5969_02305	PVCJ01000001.1	487290	488537	-	C5963_02325	esterase FrsA	PVCK01000002.1	136297	137577	-	C5965_02300	MFS transporter	PVCA01000002.1	245445	245720	-	C5932_02245	metal/formaldehyde-sensitive transcriptional repressor	PVCB01000003.1	110476	111228	cas5e	C5934_02320	type I-E CRISPR-associated protein Cas5/CasD	PVCC01000001.1	448165	448434	-	C5930_02250	hypothetical protein C5930_02250	PVCD01000002.1	262819
PVCL01000002.1	379545	380561	-	C5959_02340	type IV pili twitching motility protein PilT	PVCH01000004.1	27574	28578	-	C5967_02350	protease modulator HflC	PVCI01000003.1	19731	20384	ribB	C5969_02310	3,4-dihydroxy-2-butanone-4-phosphate synthase	PVCJ01000001.1	488645	489103	-	C5963_02330	xanthine phosphoribosyltransferase	PVCK01000002.1	137743	138684	-	C5965_02305	sugar kinase	PVCA01000002.1	246100	246582	-	C5932_02250	DUF2778 domain-containing protein	PVCB01000003.1	111210	111860	cas6e	C5934_02325	type I-E CRISPR-associated protein Cas6/Cse3/CasE	PVCC01000001.1	448934	449140	-	C5930_02255	hypothetical protein C5930_02255	PVCD01000002.1	263517
PVCL01000002.1	380558	382816	-	C5959_02345	FAD-dependent oxidoreductase	PVCH01000004.1	28641	28838	-	C5967_02355	DUF2065 domain-containing protein	PVCI01000003.1	20450	21226	-	C5969_02315	zinc transporter ZupT	PVCJ01000001.1	489364	490821	-	C5963_02335	cytosol nonspecific dipeptidase	PVCK01000002.1	138687	139436	-	C5965_02310	epimerase	PVCA01000002.1	246597	246809	-	C5932_02255	hypothetical protein C5932_02255	PVCB01000003.1	111857	112774	-	C5934_02330	type I-E CRISPR-associated endonuclease Cas1	PVCC01000001.1	449252	450712	cls	C5930_02260	cardiolipin synthase A	PVCD01000002.1	263929
PVCL01000002.1	382879	383571	-	C5959_02350	IclR family transcriptional regulator	PVCH01000004.1	28941	30239	-	C5967_02360	adenylosuccinate synthetase	PVCI01000003.1	21418	22209	-	C5969_02320	4,5-DOPA dioxygenase extradiol	PVCJ01000001.1	490984	491601	-	C5963_02340	peptide chain release factor H	PVCK01000002.1	139549	140568	-	C5965_02315	LacI family DNA-binding transcriptional regulator	PVCA01000002.1	246939	247163	-	C5932_02260	DUF2188 domain-containing protein	PVCB01000003.1	112774	113067	-	C5934_02335	type I-E CRISPR-associated endoribonuclease Cas2	PVCC01000001.1	450747	451076	-	C5930_02265	dsDNA-mimic protein	PVCD01000002.1	264445
PVCL01000002.1	383732	384148	-	C5959_02355	Holliday junction resolvase RuvX	PVCH01000004.1	30394	30819	-	C5967_02365	HTH-type transcriptional repressor NsrR	PVCI01000003.1	22237	23397	-	C5969_02325	glutathionylspermidine synthase family protein	PVCJ01000001.1	491598	492737	-	C5963_02345	RNA ligase RtcB family protein	PVCK01000002.1	140771	141409	-	C5965_02320	metal-binding protein ZinT	PVCA01000002.1	247515	247874	-	C5932_02265	hypothetical protein C5932_02265	PVCB01000003.1	114738	115196	-	C5934_02340	DUF3828 domain-containing protein	PVCC01000001.1	451106	451942	-	C5930_02270	transporter	PVCD01000002.1	266003
PVCL01000002.1	384148	384711	-	C5959_02360	YqgE/AlgH family protein	PVCH01000004.1	30856	33321	-	C5967_02370	ribonuclease R	PVCI01000003.1	23401	24054	-	C5969_02330	DUF1190 domain-containing protein	PVCJ01000001.1	493070	494125	-	C5963_02350	DNA polymerase IV	PVCK01000002.1	141456	142118	-	C5965_02325	OmpA family lipoprotein	PVCA01000002.1	247896	249221	-	C5932_02270	MFS transporter	PVCB01000003.1	115968	116219	-	C5934_02350	hypothetical protein C5934_02350	PVCC01000001.1	451989	452993	-	C5930_02275	oligopeptide ABC transporter ATP-binding protein OppF	PVCD01000002.1	266481
PVCL01000002.1	384825	385772	-	C5959_02365	glutathione synthase	PVCH01000004.1	33403	34134	-	C5967_02375	23S rRNA (guanosine(2251)-2\'-O)-methyltransferase RlmB	PVCI01000003.1	24205	25692	-	C5969_02335	outer membrane channel protein TolC	PVCJ01000001.1	494381	495118	-	C5963_02355	transpeptidase	PVCK01000002.1	142297	144630	-	C5965_02330	molybdopterin guanine dinucleotide-containing S/N-oxide reductase	PVCA01000002.1	249383	249913	-	C5932_02275	cytochrome B	PVCB01000003.1	116216	116437	-	C5934_02355	hypothetical protein C5934_02355	PVCC01000001.1	452990	454003	oppD	C5930_02280	oligopeptide ABC transporter ATP-binding protein OppD	PVCD01000002.1	267663
PVCL01000002.1	385785	386516	-	C5959_02370	16S rRNA (uracil(1498)-N(3))-methyltransferase	PVCH01000004.1	34291	34689	-	C5967_02380	DUF350 domain-containing protein	PVCI01000003.1	25906	26538	-	C5969_02340	ADP-ribose diphosphatase	PVCJ01000001.1	495089	495856	-	C5963_02360	class II glutamine amidotransferase	PVCK01000002.1	144608	145039	-	C5965_02335	N-acetyltransferase	PVCA01000002.1	250014	250934	-	C5932_02280	alpha/beta hydrolase	PVCB01000003.1	116813	118234	-	C5934_02360	PLP-dependent aminotransferase family protein	PVCC01000001.1	454015	454923	-	C5930_02285	oligopeptide ABC transporter permease OppC	PVCD01000002.1	268482
PVCL01000002.1	386590	387297	-	C5959_02375	deoxyribonuclease I	PVCH01000004.1	34711	35367	-	C5967_02385	DUF1190 domain-containing protein	PVCI01000003.1	26541	26963	-	C5969_02345	hypothetical protein C5969_02345	PVCJ01000001.1	495945	496526	gmhA	C5963_02365	phosphoheptose isomerase	PVCK01000002.1	145036	145599	-	C5965_02340	DNA-3-methyladenine glycosylase I	PVCA01000002.1	250969	252408	-	C5932_02285	aldehyde dehydrogenase	PVCB01000003.1	118321	118938	-	C5934_02365	hypothetical protein C5934_02365	PVCC01000001.1	454938	455858	-	C5930_02290	oligopeptide ABC transporter permease OppB	PVCD01000002.1	270224
PVCL01000002.1	387386	387886	-	C5959_02380	SprT family protein	PVCH01000004.1	35368	36555	-	C5967_02390	hypothetical protein C5967_02390	PVCI01000003.1	26988	27815	-	C5969_02350	3\',5\'-cyclic-AMP phosphodiesterase	PVCJ01000001.1	496755	499199	fadE	C5963_02370	acyl-CoA dehydrogenase	PVCK01000002.1	145756	146385	-	C5965_02345	lipase	PVCA01000002.1	252613	253416	-	C5932_02290	YdcF family protein	PVCB01000003.1	118995	119822	-	C5934_02370	GNAT family N-acetyltransferase	PVCC01000001.1	455942	457570	-	C5930_02295	oligopeptide ABC transporter substrate-binding protein OppA	PVCD01000002.1	270719
PVCL01000002.1	387977	389371	-	C5959_02385	sugar porter family MFS transporter	PVCH01000004.1	36646	38280	-	C5967_02395	isovaleryl-CoA dehydrogenase	PVCI01000003.1	27815	28390	-	C5969_02355	esterase YqiA	PVCJ01000001.1	499305	500075	-	C5963_02375	amidohydrolase	PVCK01000002.1	146542	147744	-	C5965_02355	oxalate/formate antiport family MFS transporter	PVCA01000002.1	253553	253963	-	C5932_02295	FosA family fosfomycin resistance glutathione transferase	PVCB01000003.1	119815	121371	-	C5934_02375	EAL domain-containing protein	PVCC01000001.1	457871	458074	-	C5930_02300	hypothetical protein C5930_02300	PVCD01000002.1	271336
PVCL01000002.1	389785	390939	metK	C5959_02390	methionine adenosyltransferase	PVCH01000004.1	38281	40212	-	C5967_02400	methyl-accepting chemotaxis protein	PVCI01000003.1	28433	30325	parE	C5969_02360	DNA topoisomerase IV subunit B	PVCJ01000001.1	500414	501400	-	C5963_02380	fimbrial protein FimH	PVCK01000002.1	147863	148294	-	C5965_02360	organic hydroperoxide resistance protein	PVCA01000002.1	253944	254432	-	C5932_02300	N-acetyltransferase	PVCB01000003.1	121536	122207	-	C5934_02380	ABC transporter permease	PVCC01000001.1	458361	458999	-	C5930_02305	MarC family protein	PVCD01000002.1	272566
PVCL01000002.1	391579	391740	-	C5959_02395	virulence promoting factor	PVCH01000004.1	40360	40635	-	C5967_02405	DUF1471 domain-containing protein	PVCI01000003.1	30585	32240	mdcA	C5969_02365	malonate decarboxylase subunit alpha	PVCJ01000001.1	501825	502556	-	C5963_02390	DNA polymerase III subunit epsilon	PVCK01000002.1	148508	150187	-	C5965_02365	kdo(2)-lipid A phosphoethanolamine 7\'\'-transferase	PVCA01000002.1	254621	255052	-	C5932_02305	MarR family transcriptional regulator	PVCB01000003.1	122192	122983	-	C5934_02385	ABC transporter	PVCC01000001.1	459478	462156	-	C5930_02315	bifunctional acetaldehyde-CoA/alcohol dehydrogenase	PVCD01000002.1	273333
PVCL01000002.1	391733	393709	-	C5959_02400	biosynthetic arginine decarboxylase	PVCH01000004.1	40771	41079	-	C5967_02410	biofilm peroxide resistance protein BsmA	PVCI01000003.1	32240	33100	-	C5969_02370	triphosphoribosyl-dephospho-CoA synthase	PVCJ01000001.1	502609	503085	-	C5963_02395	ribonuclease HI	PVCK01000002.1	150582	151040	-	C5965_02380	DUF1311 domain-containing protein	PVCA01000002.1	255052	256707	-	C5932_02310	MFS transporter	PVCB01000003.1	122980	123783	-	C5934_02390	metal ABC transporter substrate-binding protein	PVCC01000001.1	462514	463119	-	C5930_02320	thymidine kinase	PVCD01000002.1	273776
PVCL01000002.1	393933	394853	speB	C5959_02405	agmatinase	PVCH01000004.1	41282	42010	-	C5967_02415	esterase	PVCI01000003.1	33110	33409	mdcC	C5969_02375	malonate decarboxylase acyl carrier protein	PVCJ01000001.1	503082	503798	-	C5963_02400	class I SAM-dependent methyltransferase	PVCK01000002.1	151030	151959	-	C5965_02385	hypothetical protein C5965_02385	PVCA01000002.1	256745	257827	-	C5932_02315	HlyD family secretion protein	PVCB01000003.1	123805	124842	-	C5934_02395	isopenicillin N synthase family oxygenase	PVCC01000001.1	463661	464074	-	C5930_02325	DNA-binding transcriptional regulator H-NS	PVCD01000002.1	274405
PVCL01000002.1	394967	395725	-	C5959_02410	metalloprotease	PVCH01000004.1	42182	42577	-	C5967_02420	30S ribosomal protein S6	PVCI01000003.1	33402	34235	-	C5969_02380	biotin-independent malonate decarboxylase subunit beta	PVCJ01000001.1	503831	504586	-	C5963_02405	hydroxyacylglutathione hydrolase	PVCK01000002.1	152717	154324	-	C5965_02390	ABC transporter substrate-binding protein	PVCA01000002.1	257827	259251	-	C5932_02320	transporter	PVCB01000003.1	125200	127101	-	C5934_02400	methyl-accepting chemotaxis protein	PVCC01000001.1	464189	465202	-	C5930_02330	NAD-dependent epimerase	PVCD01000002.1	275055
PVCL01000002.1	396006	397997	tkt	C5959_02415	transketolase	PVCH01000004.1	42583	42897	-	C5967_02425	primosomal replication protein N	PVCI01000003.1	34235	35035	mdcE	C5969_02385	biotin-independent malonate decarboxylase subunit gamma	PVCJ01000001.1	504658	506031	-	C5963_02410	murein transglycosylase D	PVCK01000002.1	154520	155539	-	C5965_02395	dipeptide ABC transporter permease DppB	PVCA01000002.1	259291	259947	-	C5932_02325	O-methyltransferase	PVCB01000003.1	127241	127501	-	C5934_02405	type B 50S ribosomal protein L31	PVCC01000001.1	465217	466557	-	C5930_02335	UDP-glucose/GDP-mannose dehydrogenase family protein	PVCD01000002.1	275603
PVCL01000002.1	398053	399189	-	C5959_02420	ADP-ribosylglycohydrolase family protein	PVCH01000004.1	42902	43129	rpsR	C5967_02430	30S ribosomal protein S18	PVCI01000003.1	35192	36151	-	C5969_02390	AEC family transporter	PVCJ01000001.1	506093	506863	-	C5963_02415	SAM-dependent methyltransferase	PVCK01000002.1	155549	156451	-	C5965_02400	dipeptide ABC transporter permease DppC	PVCA01000002.1	260125	260631	-	C5932_02330	transposase	PVCB01000003.1	127505	127645	-	C5934_02410	50S ribosomal protein L36	PVCC01000001.1	466579	467487	galU	C5930_02340	UTP--glucose-1-phosphate uridylyltransferase	PVCD01000002.1	276708
PVCL01000002.1	399543	400562	-	C5959_02425	erythrose-4-phosphate dehydrogenase	PVCH01000004.1	43171	43620	-	C5967_02435	50S ribosomal protein L9	PVCI01000003.1	36155	36775	-	C5969_02395	malonate decarboxylase holo-ACP synthase	PVCJ01000001.1	506934	507737	-	C5963_02420	endonuclease/exonuclease/phosphatase family protein	PVCK01000002.1	156463	157458	-	C5965_02405	dipeptide ABC transporter ATP-binding protein	PVCA01000002.1	260979	264884	-	C5932_02335	ATP-dependent RNA helicase HrpA	PVCB01000003.1	127674	128183	-	C5934_02415	hypothetical protein C5934_02415	PVCC01000001.1	467689	468702	-	C5930_02345	two-component system response regulator RssB	PVCD01000002.1	279009
PVCL01000002.1	400639	401802	-	C5959_02430	phosphoglycerate kinase	PVCH01000004.1	43693	44271	-	C5967_02440	cell envelope opacity-associated protein A	PVCI01000003.1	36772	37674	mdcH	C5969_02400	malonate decarboxylase subunit epsilon	PVCJ01000001.1	507955	508842	-	C5963_02425	LysR family transcriptional regulator	PVCK01000002.1	157445	158458	dppF	C5965_02410	dipeptide ABC transporter ATP-binding protein	PVCA01000002.1	265089	265694	-	C5932_02340	FMN-dependent NADH-azoreductase	PVCB01000003.1	128303	128854	-	C5934_02420	maltose O-acetyltransferase	PVCC01000001.1	469057	469515	-	C5930_02350	hypothetical protein C5930_02350	PVCD01000002.1	280142
PVCL01000002.1	401899	402975	-	C5959_02435	class II fructose-bisphosphate aldolase	PVCH01000004.1	44289	44474	-	C5967_02445	hypothetical protein C5967_02445	PVCI01000003.1	37671	38600	-	C5969_02405	LysR family transcriptional regulator	PVCJ01000001.1	508861	509664	-	C5963_02430	2,5-didehydrogluconate reductase DkgB	PVCK01000002.1	158677	160362	bcsG	C5965_02415	cellulose biosynthesis protein BcsG	PVCA01000002.1	265754	266080	-	C5932_02345	hypothetical protein C5932_02345	PVCB01000003.1	129061	129279	-	C5934_02425	hemolysin expression modulator Hha	PVCC01000001.1	469566	470408	purU	C5930_02355	formyltetrahydrofolate deformylase	PVCD01000002.1	282169
PVCL01000002.1	403166	404104	-	C5959_02440	mechanosensitive ion channel protein MscS	PVCH01000004.1	44473	45093	-	C5967_02450	peptidylprolyl isomerase	PVCI01000003.1	38781	40961	katG	C5969_02410	catalase/peroxidase HPI	PVCJ01000002.1	1	291	-	C5963_02435	type VI secretion system contractile sheath small subunit, partial	PVCK01000002.1	160355	160552	bcsF	C5965_02420	cellulose biosynthesis protein BcsF	PVCA01000002.1	266160	266480	-	C5932_02350	DUF1318 domain-containing protein	PVCB01000003.1	129306	129680	-	C5934_02430	Hha toxicity attenuator	PVCC01000002.1	1	1512	tssC	C5930_02365	type VI secretion system contractile sheath large subunit, partial	PVCD01000002.1	284132
PVCL01000002.1	404251	404886	-	C5959_02445	arginine exporter ArgO	PVCH01000004.1	45383	46795	-	C5967_02455	D-serine/D-alanine/glycine transporter	PVCI01000003.1	41025	41339	-	C5969_02415	antibiotic biosynthesis monooxygenase	PVCJ01000002.1	832	1122	-	C5963_02440	hypothetical protein C5963_02440	PVCK01000002.1	160549	162123	bcsE	C5965_02425	cellulose biosynthesis protein BcsE	PVCA01000002.1	266492	266683	-	C5932_02355	YnbE family lipoprotein	PVCB01000003.1	130143	133292	-	C5934_02435	multidrug efflux RND transporter permease subunit	PVCC01000002.1	1527	1925	-	C5930_02370	hypothetical protein C5930_02370	PVCD01000002.1	285496
PVCL01000002.1	404991	405788	-	C5959_02450	oxidative stress defense protein	PVCH01000004.1	46865	47530	-	C5967_02460	iron-sulfur cluster repair protein YtfE	PVCI01000003.1	41371	41952	-	C5969_02420	flavodoxin family protein	PVCJ01000002.1	1211	1771	-	C5963_02445	ATPase	PVCK01000002.1	162296	162499	-	C5965_02430	hypothetical protein C5965_02430	PVCA01000002.1	266680	269322	-	C5932_02360	YdbH family protein	PVCB01000003.1	133314	134519	-	C5934_02440	MexE family multidrug efflux RND transporter periplasmic adaptor subunit	PVCC01000002.1	2167	3930	vasA	C5930_02380	type VI secretion system baseplate subunit TssF	PVCD01000002.1	289212
PVCL01000002.1	405817	406710	-	C5959_02455	chromosome initiation inhibitor	PVCH01000004.1	47773	49446	-	C5967_02465	HAMP domain-containing protein	PVCI01000003.1	42152	44422	parC	C5969_02425	DNA topoisomerase IV subunit A	PVCJ01000002.1	1865	3895	-	C5963_02450	high-affinity choline transporter BetT	PVCK01000002.1	162496	163224	yhjQ	C5965_02435	cellulose synthase operon protein YhjQ	PVCA01000002.1	269534	270523	-	C5932_02365	2-hydroxyacid dehydrogenase	PVCB01000003.1	134664	135329	-	C5934_02445	DNA-binding transcriptional repressor AcrR	PVCC01000002.1	3885	4982	tssG	C5930_02385	type VI secretion system baseplate subunit TssG	PVCD01000002.1	290481
PVCL01000002.1	406878	407537	-	C5959_02460	ribose-5-phosphate isomerase RpiA	PVCH01000004.1	49477	50448	-	C5967_02470	EamA/RhaT family transporter	PVCI01000003.1	44662	45399	-	C5969_02430	1-acyl-sn-glycerol-3-phosphate acyltransferase	PVCJ01000002.1	4149	4757	-	C5963_02455	transcriptional regulator	PVCK01000002.1	163221	165839	bcsA	C5965_02440	UDP-forming cellulose synthase catalytic subunit	PVCA01000002.1	270577	270999	-	C5932_02370	META domain-containing protein	PVCB01000003.1	135362	138817	-	C5934_02450	mechanosensitive channel MscK	PVCC01000002.1	4957	5490	tssJ	C5930_02390	type VI secretion system lipoprotein TssJ	PVCD01000002.1	291954
PVCL01000002.1	407807	409045	-	C5959_02465	phosphoglycerate dehydrogenase	PVCH01000004.1	50525	51106	-	C5967_02475	DUF1349 domain-containing protein	PVCI01000003.1	45447	46859	-	C5969_02435	cell division protein FtsP	PVCJ01000002.1	4757	6229	-	C5963_02460	betaine-aldehyde dehydrogenase	PVCK01000002.1	165850	168282	-	C5965_02445	cellulose biosynthesis cyclic di-GMP-binding regulatory protein BcsB	PVCA01000002.1	271000	271266	-	C5932_02375	DUF333 domain-containing protein	PVCB01000003.1	138856	139008	-	C5934_02455	DUF2496 domain-containing protein	PVCC01000002.1	5524	6273	-	C5930_02395	thiol:disulfide interchange protein DsbG	PVCD01000002.1	293398
PVCL01000002.1	409126	409722	-	C5959_02470	5-formyltetrahydrofolate cyclo-ligase	PVCH01000004.1	51119	51976	-	C5967_02480	AraC family transcriptional regulator	PVCI01000003.1	47036	48172	-	C5969_02440	YggW family oxidoreductase	PVCJ01000002.1	6257	7936	betA	C5963_02465	choline dehydrogenase	PVCK01000002.1	168289	169404	-	C5965_02450	cellulase	PVCA01000002.1	271545	275066	nifJ	C5932_02380	pyruvate:ferredoxin (flavodoxin) oxidoreductase	PVCB01000003.1	139031	139546	-	C5934_02460	primosomal protein	PVCC01000002.1	6270	8291	-	C5930_02400	copper resistance protein	PVCD01000002.1	295172
PVCL01000002.1	409964	410293	zapA	C5959_02480	cell division protein ZapA	PVCH01000004.1	52062	52433	-	C5967_02485	DUF1311 domain-containing protein	PVCI01000003.1	48165	48758	-	C5969_02445	XTP/dITP diphosphatase	PVCJ01000002.1	8106	8516	-	C5963_02470	GFA family protein	PVCK01000002.1	169386	172889	-	C5965_02455	cellulose biosynthesis protein BcsC	PVCA01000002.1	275068	276114	-	C5932_02385	hypothetical protein C5932_02385	PVCB01000003.1	139613	139990	-	C5934_02465	DUF454 domain-containing protein	PVCC01000002.1	8338	8796	-	C5930_02405	copper-binding protein	PVCD01000002.1	296176
PVCL01000002.1	410449	411033	-	C5959_02490	YecA family protein	PVCH01000004.1	52531	53385	-	C5967_02490	SDR family NAD(P)-dependent oxidoreductase	PVCI01000003.1	48779	49069	-	C5969_02450	YggU family protein	PVCJ01000002.1	8830	9174	-	C5963_02475	anti-adapter protein IraP	PVCK01000002.1	173046	174971	-	C5965_02460	HAMP domain-containing protein	PVCA01000002.1	276283	277305	-	C5932_02390	alcohol dehydrogenase AdhP	PVCB01000003.1	140142	140693	-	C5934_02470	adenine phosphoribosyltransferase	PVCC01000002.1	8841	9101	-	C5930_02410	DUF2534 domain-containing protein	PVCD01000002.1	296685
PVCL01000002.1	411057	412373	-	C5959_02495	Xaa-Pro aminopeptidase	PVCH01000004.1	53474	53854	-	C5967_02495	transcriptional regulator	PVCI01000003.1	49066	49620	-	C5969_02455	YggT family protein	PVCJ01000002.1	9220	9438	-	C5963_02480	hypothetical protein C5963_02480	PVCK01000002.1	175152	176438	-	C5965_02465	C4-dicarboxylate transporter	PVCA01000002.1	277347	278867	-	C5932_02395	aldehyde dehydrogenase	PVCB01000003.1	140784	142787	-	C5934_02475	DNA polymerase III subunit gamma/tau	PVCC01000002.1	9209	9406	-	C5930_02415	hypothetical protein C5930_02415	PVCD01000002.1	297758
PVCL01000002.1	412370	413548	-	C5959_02500	2-octaprenyl-6-methoxyphenyl hydroxylase	PVCH01000004.1	54044	55987	cpdB	C5967_02500	bifunctional 2\',3\'-cyclic-nucleotide 2\'-phosphodiesterase/3\'-nucleotidase	PVCI01000003.1	49636	50349	-	C5969_02460	YggS family pyridoxal phosphate-dependent enzyme	PVCJ01000002.1	9553	10935	-	C5963_02485	MFS transporter	PVCK01000002.1	176638	178128	-	C5965_02470	insulinase family protein	PVCA01000002.1	279139	280944	-	C5932_02400	sigma-54-dependent Fis family transcriptional regulator	PVCB01000003.1	142870	143202	-	C5934_02480	YbaB/EbfC family nucleoid-associated protein	PVCC01000002.1	9920	10441	-	C5930_02425	SMI1/KNR4 family protein	PVCD01000002.1	298828
PVCL01000002.1	413559	414761	-	C5959_02505	FAD-dependent 2-octaprenylphenol hydroxylase	PVCH01000004.1	56209	56952	-	C5967_02505	3\'(2\'),5\'-bisphosphate nucleotidase CysQ	PVCI01000003.1	50365	51381	-	C5969_02465	type IV pili twitching motility protein PilT	PVCJ01000002.1	11061	11972	-	C5963_02490	LysR family transcriptional regulator	PVCK01000002.1	178215	179147	-	C5965_02475	sugar kinase	PVCA01000002.1	280925	281995	-	C5932_02405	mannose-6-phosphate isomerase	PVCB01000003.1	143567	144103	-	C5934_02485	fimbrial protein	PVCC01000002.1	10559	10804	-	C5930_02430	DUF2543 domain-containing protein	PVCD01000002.1	299438
PVCL01000002.1	414938	415126	-	C5959_02510	hypothetical protein C5959_02510	PVCH01000004.1	56942	57499	-	C5967_02510	YtfJ family protein	PVCI01000003.1	51378	53636	-	C5969_02470	FAD-dependent oxidoreductase	PVCJ01000002.1	12013	14160	-	C5963_02495	formate dehydrogenase subunit alpha	PVCK01000002.1	179380	180153	-	C5965_02480	cyclic-guanylate-specific phosphodiesterase	PVCA01000002.1	282012	282869	-	C5932_02410	SDR family NAD(P)-dependent oxidoreductase	PVCB01000003.1	144143	144820	-	C5934_02490	fimbrial assembly protein	PVCC01000002.1	10879	11637	-	C5930_02435	ABC transporter ATP-binding protein	PVCD01000002.1	300784
PVCL01000002.1	415184	416281	gcvT	C5959_02515	glycine cleavage system protein T	PVCH01000004.1	57827	58033	-	C5967_02515	DUF1107 domain-containing protein	PVCI01000003.1	53699	54391	-	C5969_02475	IclR family transcriptional regulator	PVCJ01000002.1	14319	15341	-	C5963_02500	HoxN/HupN/NixA family nickel/cobalt transporter	PVCK01000002.1	180218	182275	-	C5965_02485	AsmA family protein	PVCA01000002.1	283273	284385	-	C5932_02415	endonuclease/exonuclease/phosphatase	PVCB01000003.1	144916	147405	-	C5934_02495	fimbrial biogenesis outer membrane usher protein	PVCC01000002.1	11634	12674	-	C5930_02440	iron ABC transporter permease	PVCD01000002.1	302258
PVCL01000002.1	416305	416694	gcvH	C5959_02520	glycine cleavage system protein H	PVCH01000004.1	58097	59428	-	C5967_02520	HlyC/CorC family transporter	PVCI01000003.1	54552	54968	-	C5969_02480	Holliday junction resolvase RuvX	PVCJ01000002.1	15335	17581	hypF	C5963_02505	carbamoyltransferase HypF	PVCK01000002.1	182564	183892	-	C5965_02490	MFS transporter	PVCA01000002.1	284473	284664	-	C5932_02420	hypothetical protein C5932_02420	PVCB01000003.1	147434	148009	-	C5934_02500	fimbrial protein	PVCC01000002.1	12674	13657	-	C5930_02445	ABC transporter substrate-binding protein	PVCD01000002.1	302645
PVCL01000002.1	416680	416877	-	C5959_02525	hypothetical protein C5959_02525	PVCH01000004.1	59627	61042	-	C5967_02525	DUF1996 domain-containing protein	PVCI01000003.1	54968	55531	-	C5969_02485	YqgE/AlgH family protein	PVCJ01000002.1	17626	19776	-	C5963_02510	formate dehydrogenase subunit alpha	PVCK01000002.1	184167	185201	yhjD	C5965_02500	inner membrane protein YhjD	PVCA01000002.1	284671	285603	-	C5932_02425	tRNA 2-thiocytidine(32) synthetase TtcA	PVCB01000003.1	148040	149143	-	C5934_02505	type 1 fimbrial protein	PVCC01000002.1	13921	15156	-	C5930_02450	MFS transporter	PVCD01000002.1	304802
PVCL01000002.1	416824	419697	-	C5959_02530	glycine dehydrogenase (aminomethyl-transferring)	PVCH01000004.1	61148	61786	-	C5967_02530	peptide-methionine (S)-S-oxide reductase	PVCI01000003.1	55645	56592	-	C5969_02490	glutathione synthase	PVCJ01000002.1	19811	20356	-	C5963_02515	4Fe-4S dicluster domain-containing protein	PVCK01000002.1	185254	186153	-	C5965_02505	LysR family transcriptional regulator	PVCA01000002.1	286114	287097	-	C5932_02430	zinc transporter ZntB	PVCB01000003.1	149218	149823	-	C5934_02510	recombination protein RecR	PVCC01000002.1	16452	17426	-	C5930_02455	integrase	PVCD01000002.1	306006
PVCL01000002.1	419859	420602	-	C5959_02535	NAD(P)-dependent oxidoreductase	PVCH01000004.1	62011	63744	tamA	C5967_02535	autotransporter assembly complex protein TamA	PVCI01000003.1	56605	57336	-	C5969_02495	16S rRNA (uracil(1498)-N(3))-methyltransferase	PVCJ01000002.1	20343	20525	-	C5963_02520	hypothetical protein C5963_02520	PVCK01000002.1	186272	187030	-	C5965_02510	KR domain-containing protein	PVCA01000002.1	287137	287340	-	C5932_02435	hypothetical protein C5932_02435	PVCB01000003.1	149981	151855	-	C5934_02515	molecular chaperone HtpG	PVCC01000002.1	17521	18744	-	C5930_02460	hypothetical protein C5930_02460	PVCD01000002.1	306867
PVCL01000002.1	420744	422177	-	C5959_02540	6-phospho-beta-glucosidase	PVCH01000004.1	63741	67517	-	C5967_02540	translocation/assembly module TamB	PVCI01000003.1	57410	58117	-	C5969_02500	deoxyribonuclease I	PVCJ01000002.1	20559	20780	-	C5963_02525	cell surface composition regulator GlgS	PVCK01000002.1	187075	187473	-	C5965_02515	TIGR00156 family protein	PVCA01000002.1	287419	287592	-	C5932_02440	DUF2566 domain-containing protein	PVCB01000003.1	152189	152833	-	C5934_02520	adenylate kinase	PVCC01000002.1	18738	20555	-	C5930_02465	hypothetical protein C5930_02465	PVCD01000002.1	308260
PVCL01000002.1	422329	423057	-	C5959_02545	MurR/RpiR family transcriptional regulator	PVCH01000004.1	67520	67855	-	C5967_02545	gamma-glutamylcyclotransferase	PVCI01000003.1	58206	58706	-	C5969_02505	SprT family protein	PVCJ01000002.1	21001	21222	-	C5963_02530	hypothetical protein C5963_02530	PVCK01000002.1	187788	188354	-	C5965_02520	N-acetyltransferase	PVCA01000002.1	287794	288117	-	C5932_02445	hypothetical protein C5932_02445	PVCB01000003.1	152968	154101	-	C5934_02525	XRE family transcriptional regulator	PVCC01000002.1	20548	23709	-	C5930_02470	helicase	PVCD01000002.1	309843
PVCL01000002.1	423234	423548	-	C5959_02550	ASCH domain-containing protein	PVCH01000004.1	68242	68775	-	C5967_02550	fimbria A protein	PVCI01000003.1	58797	60191	-	C5969_02510	sugar porter family MFS transporter	PVCJ01000002.1	21407	21880	-	C5963_02535	hydrogenase maturation peptidase HycI	PVCK01000002.1	188385	188567	-	C5965_02525	hypothetical protein C5965_02525	PVCA01000002.1	288191	288382	-	C5932_02450	hypothetical protein C5932_02450	PVCB01000003.1	154222	155487	-	C5934_02530	GntP family permease	PVCC01000002.1	23716	24390	-	C5930_02475	short-chain dehydrogenase	PVCD01000002.1	311089
PVCL01000002.1	423691	424344	-	C5959_02555	hemolysin III family protein	PVCH01000004.1	68970	69407	-	C5967_02555	type 1 fimbrial protein	PVCI01000003.1	60605	61759	metK	C5969_02515	S-adenosylmethionine synthase	PVCJ01000002.1	21873	22280	-	C5963_02540	formate hydrogenlyase maturation protein HycH	PVCK01000002.1	188625	190226	-	C5965_02530	hypothetical protein C5965_02530	PVCA01000002.1	288584	290335	-	C5932_02455	sensor domain-containing phosphodiesterase	PVCB01000003.1	155498	156652	-	C5934_02535	glycerate kinase	PVCC01000002.1	24437	25006	-	C5930_02480	histidine phosphatase family protein	PVCD01000002.1	311486
PVCL01000002.1	424452	425441	-	C5959_02560	tRNA-modifying protein YgfZ	PVCH01000004.1	69538	71988	-	C5967_02560	outer membrane usher protein	PVCI01000003.1	62399	62560	-	C5969_02520	virulence promoting factor	PVCJ01000002.1	22277	23044	-	C5963_02545	NADH-quinone oxidoreductase subunit NuoB	PVCK01000002.1	190304	191656	-	C5965_02535	glutathione-disulfide reductase	PVCA01000002.1	291057	291296	-	C5932_02460	stress-induced protein	PVCB01000003.1	156773	157735	-	C5934_02540	ferrochelatase	PVCC01000002.1	25019	25288	-	C5930_02485	hypothetical protein C5930_02485	PVCD01000002.1	311827
PVCL01000002.1	425719	425985	-	C5959_02565	FAD assembly factor SdhE	PVCH01000004.1	72029	72787	-	C5967_02565	molecular chaperone	PVCI01000003.1	62553	64529	-	C5969_02525	biosynthetic arginine decarboxylase	PVCJ01000002.1	23041	23583	-	C5963_02550	4Fe-4S dicluster domain-containing protein	PVCK01000002.1	191731	192573	-	C5965_02540	23S rRNA (adenine(2030)-N(6))-methyltransferase RlmJ	PVCA01000002.1	291443	291697	-	C5932_02465	hypothetical protein C5932_02465	PVCB01000003.1	157799	159103	-	C5934_02545	inosine/guanosine kinase	PVCC01000002.1	25572	27230	-	C5930_02490	methyl-accepting chemotaxis protein	PVCD01000002.1	313299
PVCL01000002.1	425966	426382	-	C5959_02570	hypothetical protein C5959_02570	PVCH01000004.1	72831	73385	-	C5967_02570	type 1 fimbrial protein	PVCI01000003.1	64752	65672	speB	C5969_02530	agmatinase	PVCJ01000002.1	23811	25520	hycE	C5963_02555	hydrogenase large subunit	PVCK01000002.1	192766	194808	-	C5965_02545	oligopeptidase A	PVCA01000002.1	291938	292519	-	C5932_02470	hypothetical protein C5932_02470	PVCB01000003.1	159569	161251	-	C5934_02550	Kef family K(+) transporter	PVCC01000002.1	27524	28324	-	C5930_02495	MBL fold hydrolase	PVCD01000002.1	314572
PVCL01000002.1	426396	426917	-	C5959_02575	flavodoxin FldB	PVCH01000004.1	73415	74338	-	C5967_02575	MrfF	PVCI01000003.1	65786	66544	-	C5969_02535	metalloprotease	PVCJ01000002.1	25536	26462	hycD	C5963_02560	hydrogenase 3 membrane subunit	PVCK01000002.1	194817	195569	-	C5965_02550	16S rRNA (guanine(1516)-N(2))-methyltransferase RsmJ	PVCA01000002.1	292994	293341	-	C5932_02475	anti-adapter protein IraM	PVCB01000003.1	161312	161533	-	C5934_02555	hypothetical protein C5934_02555	PVCC01000002.1	28346	29665	guaD	C5930_02500	guanine deaminase	PVCD01000002.1	315269
PVCL01000002.1	427019	427915	xerD	C5959_02580	site-specific tyrosine recombinase XerD	PVCH01000004.1	74335	74826	-	C5967_02580	pilus assembly protein	PVCI01000003.1	66825	68816	tkt	C5969_02540	transketolase	PVCJ01000002.1	26464	28290	-	C5963_02565	formate hydrogenlyase subunit 3	PVCK01000002.1	195631	195906	-	C5965_02555	type II toxin-antitoxin system RelE/ParE family toxin	PVCA01000002.1	293459	293899	-	C5932_02480	DUF1311 domain-containing protein	PVCB01000003.1	161772	163424	ushA	C5934_02560	bifunctional UDP-sugar hydrolase/5\'-nucleotidase	PVCC01000002.1	30246	30842	-	C5930_02505	glutathione S-transferase family protein	PVCD01000002.1	315678
PVCL01000002.1	427938	428657	-	C5959_02585	bifunctional protein-disulfide isomerase/oxidoreductase DsbC	PVCH01000004.1	74910	75362	-	C5967_02585	type 1 fimbrial protein	PVCI01000003.1	68872	70008	-	C5969_02545	ADP-ribosylglycohydrolase family protein	PVCJ01000002.1	28290	28895	-	C5963_02570	4Fe-4S dicluster domain-containing protein	PVCK01000002.1	195906	196097	-	C5965_02560	stability determinant	PVCA01000002.1	293958	295574	-	C5932_02485	oligopeptide ABC transporter substrate-binding protein OppA	PVCB01000003.1	163426	163905	-	C5934_02565	Cys-tRNA(Pro) deacylase	PVCC01000002.1	30882	31208	-	C5930_02510	hypothetical protein C5930_02510	PVCD01000002.1	316911
PVCL01000002.1	428661	430394	-	C5959_02590	single-stranded-DNA-specific exonuclease RecJ	PVCH01000004.1	75606	77225	-	C5967_02590	lipid A core--O-antigen ligase	PVCI01000003.1	70362	71381	-	C5969_02550	erythrose-4-phosphate dehydrogenase	PVCJ01000002.1	28978	29442	-	C5963_02575	transcriptional regulator	PVCK01000002.1	196272	196709	-	C5965_02565	universal stress protein UspA	PVCA01000002.1	295819	296541	-	C5932_02490	murein tripeptide amidase MpaA	PVCB01000003.1	164107	164907	-	C5934_02570	conjugal transfer protein TraB	PVCC01000002.1	31507	33453	-	C5930_02515	methyl-accepting chemotaxis protein	PVCD01000002.1	317832
PVCL01000002.1	430491	431589	prfB	C5959_02595	peptide chain release factor 2	PVCH01000004.1	77390	78985	-	C5967_02595	HAMP domain-containing protein	PVCI01000003.1	71458	72621	-	C5969_02555	phosphoglycerate kinase	PVCJ01000002.1	29676	30026	hypA	C5963_02580	hydrogenase maturation nickel metallochaperone HypA	PVCK01000002.1	197104	197439	-	C5965_02570	universal stress protein UspB	PVCA01000002.1	296523	297521	-	C5932_02495	L-Ala-D/L-Glu epimerase	PVCB01000003.1	165177	167684	copA	C5934_02575	copper-exporting P-type ATPase CopA	PVCC01000002.1	33815	34585	-	C5930_02520	hypothetical protein C5930_02520	PVCD01000002.1	318260
PVCL01000002.1	431599	433116	lysS	C5959_02600	lysine--tRNA ligase	PVCH01000004.1	79037	79564	-	C5967_02600	inorganic diphosphatase	PVCI01000003.1	72718	73794	-	C5969_02560	class II fructose-bisphosphate aldolase	PVCJ01000002.1	30030	30902	-	C5963_02585	hydrogenase nickel incorporation protein HypB	PVCK01000002.1	197490	198992	-	C5965_02575	inorganic phosphate transporter	PVCA01000002.1	297658	298164	-	C5932_02500	thiol peroxidase	PVCB01000003.1	167959	168186	-	C5934_02580	hypothetical protein C5934_02580	PVCC01000002.1	35157	36341	-	C5930_02525	AAA family ATPase	PVCD01000002.1	319125
PVCL01000002.1	433258	434016	-	C5959_02605	LysM peptidoglycan-binding domain-containing protein	PVCH01000004.1	79966	80922	-	C5967_02605	sugar ABC transporter substrate-binding protein	PVCI01000003.1	73985	74923	-	C5969_02565	mechanosensitive ion channel protein MscS	PVCJ01000002.1	30893	31171	hypC	C5963_02590	HypC/HybG/HupF family hydrogenase formation chaperone	PVCK01000002.1	199222	200412	-	C5965_02580	NAD(P)/FAD-dependent oxidoreductase	PVCA01000002.1	298216	299778	-	C5932_02505	transcriptional regulator TyrR	PVCB01000003.1	168359	168769	-	C5934_02585	HTH-type transcriptional regulator CueR	PVCC01000002.1	36621	39335	mgtA	C5930_02530	magnesium-translocating P-type ATPase	PVCD01000002.1	320738
PVCL01000002.1	434831	435070	-	C5959_02615	hypothetical protein C5959_02615	PVCH01000004.1	81123	82625	-	C5967_02610	sugar ABC transporter ATP-binding protein	PVCI01000003.1	75069	75704	-	C5969_02570	arginine exporter ArgO	PVCJ01000002.1	31171	32292	-	C5963_02595	hydrogenase formation protein HypD	PVCK01000002.1	200550	201965	-	C5965_02585	glutamine synthetase	PVCA01000002.1	299927	300970	-	C5932_02510	TIGR01620 family protein	PVCB01000003.1	168772	169491	-	C5934_02590	DUF3142 domain-containing protein	PVCC01000002.1	39903	41024	-	C5930_02535	cupin domain-containing protein	PVCD01000002.1	322136
PVCL01000002.1	435067	436272	-	C5959_02620	colanic acid biosynthesis glycosyltransferase WcaA	PVCH01000004.1	82636	83661	-	C5967_02615	sugar ABC transporter permease	PVCI01000003.1	75809	76606	-	C5969_02575	oxidative stress defense protein	PVCJ01000002.1	32289	33299	hypE	C5963_02600	hydrogenase expression/formation protein HypE	PVCK01000002.1	202260	202772	-	C5965_02590	hypothetical protein C5965_02590	PVCA01000002.1	300967	302364	-	C5932_02515	hypothetical protein C5932_02515	PVCB01000003.1	169461	171605	-	C5934_02595	hypothetical protein C5934_02595	PVCC01000002.1	41465	44404	-	C5930_02540	autotransporter domain-containing protein	PVCD01000002.1	323565
PVCL01000002.1	436473	437051	-	C5959_02625	integrase	PVCH01000004.1	83648	84637	-	C5967_02620	sugar ABC transporter permease YjfF	PVCI01000003.1	76635	77528	-	C5969_02580	chromosome initiation inhibitor	PVCJ01000002.1	33392	35470	-	C5963_02605	formate hydrogenlyase transcriptional activator FlhA	PVCK01000002.1	202777	203841	-	C5965_02595	AI-2E family transporter	PVCA01000002.1	302530	303522	-	C5932_02520	LacI family transcriptional regulator	PVCB01000003.1	171699	172154	-	C5934_02600	NfeD family protein	PVCC01000002.1	44467	46542	glgX	C5930_02545	glycogen debranching enzyme GlgX	PVCD01000002.1	325600
PVCL01000002.1	439306	440037	-	C5959_02630	hypothetical protein C5959_02630	PVCH01000004.1	84748	86313	-	C5967_02625	HAMP domain-containing protein	PVCI01000003.1	77696	78355	-	C5969_02585	ribose-5-phosphate isomerase RpiA	PVCJ01000002.1	35905	37266	-	C5963_02610	APC family permease	PVCK01000002.1	203989	205179	-	C5965_02600	MFS transporter	PVCA01000002.1	303572	304654	-	C5932_02525	ABC transporter ATP-binding protein	PVCB01000003.1	172151	173068	-	C5934_02605	SPFH/Band 7/PHB domain protein	PVCC01000002.1	46611	49142	treY	C5930_02550	malto-oligosyltrehalose synthase	PVCD01000002.1	326107
PVCL01000002.1	440049	440333	-	C5959_02635	hypothetical protein C5959_02635	PVCH01000004.1	86913	88004	-	C5967_02630	class 1 fructose-bisphosphatase	PVCI01000003.1	78625	79863	-	C5969_02590	phosphoglycerate dehydrogenase	PVCJ01000002.1	37658	39076	-	C5963_02615	glutamine synthetase	PVCK01000002.1	205219	205776	-	C5965_02605	DUF1795 domain-containing protein	PVCA01000002.1	304670	305347	pgmB	C5932_02530	beta-phosphoglucomutase	PVCB01000003.1	173178	174032	-	C5934_02610	co-chaperone YbbN	PVCC01000002.1	49139	50923	treZ	C5930_02555	malto-oligosyltrehalose trehalohydrolase	PVCD01000003.1	2001
PVCL01000002.1	440601	440837	-	C5959_02640	hypothetical protein C5959_02640	PVCH01000004.1	88087	89466	mpl	C5967_02635	UDP-N-acetylmuramate:L-alanyl-gamma-D-glutamyl-meso-diaminopimelate ligase	PVCI01000003.1	79944	80540	-	C5969_02595	5-formyltetrahydrofolate cyclo-ligase	PVCJ01000002.1	39288	40055	-	C5963_02620	gamma-glutamyl-gamma-aminobutyrate hydrolase	PVCK01000002.1	205850	206515	-	C5965_02610	7-cyano-7-deazaguanine/7-aminomethyl-7-deazaguanine transporter	PVCA01000002.1	305344	307587	-	C5932_02535	glycoside hydrolase family 65 protein	PVCB01000003.1	174091	174861	-	C5934_02615	oxidoreductase	PVCC01000002.1	51229	52548	-	C5930_02560	type II toxin-antitoxin system HipA family toxin	PVCD01000003.1	2844
PVCL01000002.1	440827	441183	-	C5959_02645	hypothetical protein C5959_02645	PVCH01000004.1	89523	90731	-	C5967_02640	DUF4432 domain-containing protein	PVCI01000003.1	80782	81111	zapA	C5969_02605	cell division protein ZapA	PVCJ01000002.1	40080	40637	-	C5963_02625	cupin domain-containing protein	PVCK01000002.1	206721	206966	-	C5965_02615	sulfurtransferase TusA	PVCA01000002.1	307584	308636	-	C5932_02540	gfo/Idh/MocA family oxidoreductase	PVCB01000003.1	174890	175549	-	C5934_02620	multifunctional acyl-CoA thioesterase I/protease I/lysophospholipase L1	PVCC01000002.1	52551	52832	-	C5930_02565	helix-turn-helix domain-containing protein	PVCD01000003.1	4647
PVCL01000002.1	441882	442103	-	C5959_02650	hypothetical protein C5959_02650	PVCH01000004.1	91055	91606	-	C5967_02645	ribosome-associated protein	PVCI01000003.1	81267	81851	-	C5969_02615	YecA family protein	PVCJ01000002.1	40804	42303	-	C5963_02630	aldehyde dehydrogenase PuuC	PVCK01000002.1	207154	208137	-	C5965_02620	C4-dicarboxylate ABC transporter	PVCA01000002.1	308625	308876	-	C5932_02545	hypothetical protein C5932_02545	PVCB01000003.1	175487	176173	-	C5934_02625	ABC transporter ATP-binding protein	PVCC01000002.1	52963	53847	-	C5930_02570	siderophore-interacting protein	PVCD01000003.1	5730
PVCL01000002.1	442100	442462	-	C5959_02655	hypothetical protein C5959_02655	PVCH01000004.1	91714	93066	-	C5967_02650	metalloprotease PmbA	PVCI01000003.1	81875	83191	-	C5969_02620	Xaa-Pro aminopeptidase	PVCJ01000002.1	42296	43576	-	C5963_02635	FAD-binding oxidoreductase	PVCK01000002.1	208186	208695	-	C5965_02625	TRAP transporter small permease	PVCA01000002.1	309175	309501	-	C5932_02550	four-helix bundle copper-binding protein	PVCB01000003.1	176170	178584	-	C5934_02630	ABC transporter permease	PVCC01000002.1	53844	55055	-	C5930_02575	MFS transporter	PVCD01000003.1	7322
PVCL01000002.1	442479	443510	-	C5959_02660	phage capsid protein	PVCH01000004.1	93124	93510	-	C5967_02655	cytochrome b562	PVCI01000003.1	83188	84366	-	C5969_02625	2-octaprenyl-6-methoxyphenyl hydroxylase	PVCJ01000002.1	43884	44063	-	C5963_02640	hypothetical protein C5963_02640	PVCK01000002.1	208707	209993	-	C5965_02630	TRAP transporter large permease	PVCA01000002.1	309743	309982	-	C5932_02555	hypothetical protein C5932_02555	PVCB01000003.1	178574	179707	-	C5934_02635	tRNA 2-selenouridine(34) synthase MnmH	PVCC01000002.1	55191	56939	-	C5930_02580	aerobactin synthase IucA	PVCD01000003.1	8948
PVCL01000002.1	443634	443828	-	C5959_02665	hypothetical protein C5959_02665	PVCH01000004.1	93590	93781	-	C5967_02660	hypothetical protein C5967_02660	PVCI01000003.1	84377	85579	-	C5969_02630	FAD-dependent 2-octaprenylphenol hydroxylase	PVCJ01000002.1	44160	51230	-	C5963_02645	autotransporter outer membrane beta-barrel domain-containing protein	PVCK01000002.1	210274	212490	zntA	C5965_02635	zinc/cadmium/mercury/lead-transporting ATPase	PVCA01000002.1	309981	310325	-	C5932_02560	anti-adapter protein IraP	PVCB01000003.1	180043	181413	-	C5934_02640	CBS domain-containing protein	PVCC01000002.1	56932	57879	-	C5930_02585	N-acetyltransferase	PVCD01000003.1	9879
PVCL01000003.1	305	574	-	C5959_02675	molybdopterin-guanine dinucleotide biosynthesis protein MobB	PVCH01000004.1	93815	94156	-	C5967_02665	glycine dehydrogenase	PVCI01000003.1	85755	85943	-	C5969_02635	hypothetical protein C5969_02635	PVCJ01000002.1	51262	52524	-	C5963_02650	autotransporter strand-loop-strand O-heptosyltransferase	PVCK01000002.1	212598	213224	-	C5965_02640	lysoplasmalogenase	PVCA01000002.1	310332	310583	-	C5932_02565	hypothetical protein C5932_02565	PVCB01000003.1	181425	182570	-	C5934_02645	PLP-dependent transferase	PVCC01000002.1	57876	59621	-	C5930_02590	IucA/IucC family siderophore biosynthesis protein	PVCD01000003.1	11578
PVCL01000003.1	792	1259	-	C5959_02680	helix-turn-helix domain-containing protein	PVCH01000004.1	94173	94535	-	C5967_02670	hypothetical protein C5967_02670	PVCI01000003.1	86001	87098	gcvT	C5969_02640	glycine cleavage system protein T	PVCJ01000002.1	53531	54943	-	C5963_02655	pyruvate kinase PykF	PVCK01000002.1	213365	213730	-	C5965_02645	DUF2500 domain-containing protein	PVCA01000002.1	311121	311471	-	C5932_02570	hypothetical protein C5932_02570	PVCB01000003.1	182799	183866	-	C5934_02650	5-(carboxyamino)imidazole ribonucleotide synthase	PVCC01000002.1	59618	60940	-	C5930_02595	lysine 6-monooxygenase	PVCD01000003.1	12576
PVCL01000003.1	1301	3094	-	C5959_02685	thiamine pyrophosphate-requiring protein	PVCH01000004.1	94539	94841	-	C5967_02675	cytoplasmic protein	PVCI01000003.1	87122	87511	gcvH	C5969_02645	glycine cleavage system protein H	PVCJ01000002.1	55257	55493	-	C5963_02660	major outer membrane lipoprotein	PVCK01000002.1	213910	214179	-	C5965_02650	DUF1145 domain-containing protein	PVCA01000002.1	311733	312398	-	C5932_02580	AraC family transcriptional regulator	PVCB01000003.1	183863	184372	purE	C5934_02655	5-(carboxyamino)imidazole ribonucleotide mutase	PVCC01000002.1	60963	63158	-	C5930_02600	TonB-dependent siderophore receptor	PVCD01000003.1	12971
PVCL01000003.1	3253	3708	-	C5959_02690	DUF4385 domain-containing protein	PVCH01000004.1	94864	95640	-	C5967_02680	hypothetical protein C5967_02680	PVCI01000003.1	87497	87694	-	C5969_02650	hypothetical protein C5969_02650	PVCJ01000002.1	55645	56679	-	C5963_02665	LysM peptidoglycan-binding domain-containing protein	PVCK01000002.1	214169	214765	rsmD	C5965_02655	16S rRNA (guanine(966)-N(2))-methyltransferase	PVCA01000002.1	313860	315152	-	C5932_02605	carbohydrate ABC transporter substrate-binding protein	PVCB01000003.1	184505	185227	lpxH	C5934_02660	UDP-2,3-diacylglucosamine hydrolase	PVCC01000002.1	63324	63533	-	C5930_02605	hypothetical protein C5930_02605	PVCD01000003.1	13251
PVCL01000003.1	3826	5127	-	C5959_02695	alpha-ketoglutarate transporter	PVCH01000004.1	95651	96295	-	C5967_02685	hypothetical protein C5967_02685	PVCI01000003.1	87641	90514	-	C5969_02655	aminomethyl-transferring glycine dehydrogenase	PVCJ01000002.1	56773	57189	-	C5963_02670	cysteine desulfuration protein SufE	PVCK01000002.1	214955	216514	-	C5965_02660	signal recognition particle-docking protein FtsY	PVCA01000002.1	315164	316879	-	C5932_02610	sugar phosphorylase	PVCB01000003.1	185231	185725	-	C5934_02665	peptidylprolyl isomerase	PVCC01000002.1	63688	64656	-	C5930_02610	ParB/RepB/Spo0J family partition protein	PVCD01000003.1	13786
PVCL01000003.1	5124	5447	-	C5959_02700	hypothetical protein C5959_02700	PVCH01000004.1	96336	97469	-	C5967_02690	amidohydrolase/deacetylase family metallohydrolase	PVCI01000003.1	90683	91426	-	C5969_02660	NAD(P)-dependent oxidoreductase	PVCJ01000002.1	57201	58421	-	C5963_02675	cysteine desulfurase SufS	PVCK01000002.1	216517	217185	ftsE	C5965_02665	cell division ATP-binding protein FtsE	PVCA01000002.1	317054	317296	-	C5932_02615	phage shock protein D	PVCB01000003.1	185902	187287	cysS	C5934_02670	cysteine--tRNA ligase	PVCC01000002.1	64664	65863	-	C5930_02615	ParA family protein	PVCD01000003.1	14562
PVCL01000003.1	5501	6856	-	C5959_02705	CDP-diacylglycerol--serine O-phosphatidyltransferase	PVCH01000004.1	97453	98571	-	C5967_02695	SelA-like pyridoxal phosphate-dependent enzyme	PVCI01000003.1	91636	93069	-	C5969_02665	6-phospho-beta-glucosidase	PVCJ01000002.1	58418	59692	-	C5963_02680	signal peptide peptidase SppA	PVCK01000002.1	217163	218233	-	C5965_02670	cell division protein FtsX	PVCA01000002.1	317342	317698	-	C5932_02620	envelope stress response membrane protein PspC	PVCB01000003.1	187507	188523	-	C5934_02675	Mal regulon transcriptional regulator MalI	PVCC01000002.1	66670	67725	-	C5930_02620	RepB family plasmid replication initiator protein	PVCD01000003.1	14963
PVCL01000003.1	6969	9629	pat	C5959_02710	protein lysine acetyltransferase	PVCH01000004.1	98568	99308	-	C5967_02700	oxo-acid lyase	PVCI01000003.1	93220	93948	-	C5969_02670	MurR/RpiR family transcriptional regulator	PVCJ01000002.1	59667	60413	-	C5963_02685	Fe-S cluster assembly ATPase SufC	PVCK01000002.1	218495	219352	rpoH	C5965_02675	RNA polymerase sigma factor RpoH	PVCA01000002.1	317698	317922	-	C5932_02625	envelope stress response membrane protein PspB	PVCB01000003.1	188588	190087	-	C5934_02680	PTS N-acetylglucosamine transporter subunit IICB	PVCC01000002.1	68364	70028	-	C5930_02625	peptide transporter	PVCD01000003.1	15680
PVCL01000003.1	9663	10364	-	C5959_02715	DTW domain-containing protein	PVCH01000004.1	99422	101332	-	C5967_02705	PRD domain-containing protein	PVCI01000003.1	94124	94438	-	C5969_02675	ASCH domain-containing protein	PVCJ01000002.1	60434	61924	-	C5963_02690	Fe-S cluster assembly protein SufB	PVCK01000002.1	219401	220894	-	C5965_02680	PLP-dependent aminotransferase family protein	PVCA01000002.1	317988	318659	-	C5932_02630	phage shock protein PspA	PVCB01000003.1	190333	191277	-	C5934_02685	hypothetical protein C5934_02685	PVCC01000002.1	70042	82176	-	C5930_02630	Contact-dependent inhibition of growth factor CdiA	PVCD01000003.1	16496
PVCL01000003.1	10434	10865	-	C5959_02720	thioredoxin TrxC	PVCH01000004.1	101410	101652	-	C5967_02710	type II toxin-antitoxin system antitoxin, RelB/DinJ family	PVCI01000003.1	94581	95234	-	C5969_02680	hemolysin III family protein	PVCJ01000002.1	61927	62304	-	C5963_02695	Fe-S cluster assembly scaffold SufA	PVCK01000002.1	221013	222278	-	C5965_02685	4-aminobutyrate--2-oxoglutarate transaminase	PVCA01000002.1	318827	319813	-	C5932_02635	phage shock protein operon transcriptional activator	PVCB01000003.1	191317	191529	-	C5934_02690	ribosome-associated protein	PVCC01000002.1	83034	83492	-	C5930_02640	hypothetical protein C5930_02640	PVCD01000003.1	16866
PVCL01000003.1	11075	12136	-	C5959_02725	tRNA/rRNA methyltransferase	PVCH01000004.1	101642	101929	-	C5967_02715	type II toxin-antitoxin system RelE/ParE family toxin	PVCI01000003.1	95339	96328	-	C5969_02685	tRNA-modifying protein YgfZ	PVCJ01000002.1	62828	64144	-	C5963_02700	AppA family phytase/histidine-type acid phosphatase	PVCK01000002.1	222667	223908	-	C5965_02690	amino acid permease	PVCA01000002.1	319911	321551	-	C5932_02640	peptide ABC transporter substrate-binding protein SapA	PVCB01000003.1	191531	192397	-	C5934_02695	bifunctional methylenetetrahydrofolate dehydrogenase/methenyltetrahydrofolate cyclohydrolase FolD	PVCC01000002.1	84553	85170	-	C5930_02645	histidine phosphatase family protein	PVCD01000003.1	18058
PVCL01000003.1	12194	12883	-	C5959_02730	uracil-DNA glycosylase	PVCH01000004.1	101937	102401	-	C5967_02720	anaerobic ribonucleoside-triphosphate reductase-activating protein	PVCI01000003.1	96606	96872	-	C5969_02690	FAD assembly factor SdhE	PVCJ01000002.1	64582	64992	-	C5963_02705	thioesterase	PVCK01000002.1	224144	225262	-	C5965_02695	branched-chain amino acid ABC transporter substrate-binding protein	PVCA01000002.1	321548	322513	-	C5932_02645	peptide ABC transporter permease SapB	PVCB01000003.1	192877	193239	-	C5934_02705	cupin domain-containing protein	PVCC01000002.1	85269	86036	-	C5930_02650	hypothetical protein C5930_02650	PVCD01000003.1	19949
PVCL01000003.1	13190	13573	-	C5959_02735	autonomous glycyl radical cofactor GrcA	PVCH01000004.1	102741	104876	-	C5967_02725	anaerobic ribonucleoside-triphosphate reductase	PVCI01000003.1	96853	97269	-	C5969_02695	hypothetical protein C5969_02695	PVCJ01000002.1	64989	68045	-	C5963_02710	FAD-binding oxidoreductase	PVCK01000002.1	225541	225933	panM	C5965_02700	aspartate 1-decarboxylase autocleavage activator PanM	PVCA01000002.1	322500	323390	-	C5932_02650	peptide ABC transporter permease SapC	PVCB01000003.1	193314	194150	-	C5934_02710	AraC family transcriptional regulator	PVCC01000002.1	86160	87218	-	C5930_02655	hypothetical protein C5930_02655	PVCD01000003.1	20574
PVCL01000003.1	13649	14983	-	C5959_02740	ATP-dependent RNA helicase SrmB	PVCH01000004.1	105173	106054	-	C5967_02730	LysR family transcriptional regulator	PVCI01000003.1	97283	97804	-	C5969_02700	flavodoxin FldB	PVCJ01000002.1	68260	69378	-	C5963_02715	AI-2E family transporter	PVCK01000002.1	226219	226335	-	C5965_02705	alpha-L-fucosidase	PVCA01000002.1	323390	324382	-	C5932_02655	peptide ABC transporter ATP-binding protein SapD	PVCB01000003.1	194332	195018	-	C5934_02715	hypothetical protein C5934_02715	PVCC01000002.1	87223	87753	-	C5930_02660	N-acetyltransferase	PVCD01000003.1	21339
PVCL01000003.1	15112	15849	-	C5959_02745	tRNA1(Val) (adenine(37)-N6)-methyltransferase	PVCH01000004.1	106157	106687	-	C5967_02735	oxidoreductase	PVCI01000003.1	97906	98802	xerD	C5969_02705	site-specific tyrosine recombinase XerD	PVCJ01000002.1	69688	72054	-	C5963_02725	beta-glucosidase	PVCK01000002.1	226356	226625	-	C5965_02710	hypothetical protein C5965_02710	PVCA01000002.1	324384	325190	-	C5932_02660	peptide ABC transporter ATP-binding protein SapF	PVCB01000003.1	195091	195483	-	C5934_02720	nuclear transport factor 2 family protein	PVCC01000002.1	88047	89255	-	C5930_02665	MFS transporter	PVCD01000003.1	23380
PVCL01000003.1	15834	17453	-	C5959_02750	L-aspartate oxidase	PVCH01000004.1	106698	108359	treC	C5967_02740	alpha,alpha-phosphotrehalase	PVCI01000003.1	98825	99544	-	C5969_02710	bifunctional protein-disulfide isomerase/oxidoreductase DsbC	PVCJ01000002.1	72058	73446	-	C5963_02730	MFS transporter	PVCK01000002.1	226693	227619	-	C5965_02715	high-affinity branched-chain amino acid ABC transporter permease LivH	PVCA01000002.1	325311	326099	fabI	C5932_02665	enoyl-ACP reductase FabI	PVCB01000003.1	195840	196349	-	C5934_02725	AraC family transcriptional regulator	PVCC01000002.1	89432	89683	-	C5930_02670	hypothetical protein C5930_02670	PVCD01000003.1	23734
PVCL01000003.1	17878	18453	rpoE	C5959_02755	RNA polymerase sigma factor RpoE	PVCH01000004.1	108420	109838	-	C5967_02745	PTS trehalose transporter subunit IIBC	PVCI01000003.1	99548	101281	-	C5969_02715	single-stranded-DNA-specific exonuclease RecJ	PVCJ01000002.1	73665	76043	-	C5963_02735	phosphoenolpyruvate synthase	PVCK01000002.1	227616	228896	livM	C5965_02720	high-affinity branched-chain amino acid ABC transporter permease LivM	PVCA01000002.1	326289	327443	-	C5932_02670	hypothetical protein C5932_02670	PVCB01000003.1	196532	197257	-	C5934_02730	SDR family NAD(P)-dependent oxidoreductase	PVCC01000002.1	89571	90509	-	C5930_02675	omptin family outer membrane protease	PVCD01000003.1	24833
PVCL01000003.1	18485	19135	-	C5959_02760	anti-sigma-E factor RseA	PVCH01000004.1	109972	110919	treR	C5967_02750	HTH-type transcriptional regulator TreR	PVCI01000003.1	101378	102476	prfB	C5969_02720	peptide chain release factor 2	PVCJ01000002.1	76376	77209	-	C5963_02740	kinase/pyrophosphorylase	PVCK01000002.1	228893	229660	livG	C5965_02725	ABC transporter ATP-binding protein	PVCA01000002.1	327421	327606	-	C5932_02675	hypothetical protein C5932_02675	PVCB01000003.1	197358	197741	-	C5934_02735	transcriptional regulator	PVCC01000002.1	90758	91300	-	C5930_02680	CpmJ protein	PVCD01000003.1	25917
PVCL01000003.1	19135	20088	-	C5959_02765	sigma-E factor regulatory protein RseB	PVCH01000004.1	111168	111785	-	C5967_02755	TetR/AcrR family transcriptional regulator	PVCI01000003.1	102486	104003	lysS	C5969_02725	lysine--tRNA ligase	PVCJ01000002.1	77364	78410	-	C5963_02745	3-deoxy-7-phosphoheptulonate synthase	PVCK01000002.1	229662	230375	-	C5965_02730	high-affinity branched-chain amino acid ABC transporter ATP-binding protein LivF	PVCA01000002.1	327531	329465	-	C5932_02680	exoribonuclease 2	PVCB01000003.1	197792	198271	-	C5934_02740	RES domain-containing protein	PVCC01000002.1	91345	91836	-	C5930_02685	CpmK protein	PVCD01000003.1	27031
PVCL01000003.1	20085	20564	-	C5959_02770	SoxR reducing system protein RseC	PVCH01000004.1	111974	112609	-	C5967_02760	glutaredoxin 2	PVCI01000003.1	104146	104904	-	C5969_02730	LysM peptidoglycan-binding domain-containing protein	PVCJ01000002.1	78482	79930	-	C5963_02750	YdiU family protein	PVCK01000002.1	230634	231953	-	C5965_02735	sn-glycerol-3-phosphate ABC transporter substrate-binding protein UgpB	PVCA01000002.1	329762	331756	-	C5932_02685	cyclic di-GMP phosphodiesterase	PVCB01000003.1	198276	198629	-	C5934_02745	DUF1304 domain-containing protein	PVCC01000002.1	91869	92564	-	C5930_02690	YafY family transcriptional regulator	PVCD01000003.1	27645
PVCL01000003.1	20605	20808	-	C5959_02775	hypothetical protein C5959_02775	PVCH01000004.1	112668	112970	-	C5967_02765	antibiotic biosynthesis monooxygenase	PVCI01000003.1	105620	106240	-	C5969_02740	LysE family translocator	PVCJ01000002.1	79992	80711	-	C5963_02755	cyclic di-GMP regulator CdgR	PVCK01000002.1	232084	232971	-	C5965_02740	sn-glycerol-3-phosphate ABC transporter permease UgpA	PVCA01000002.1	331778	332647	-	C5932_02690	enoyl-CoA hydratase	PVCB01000003.1	198696	199889	-	C5934_02750	MFS transporter	PVCC01000002.1	92621	93004	-	C5930_02695	drug:proton antiporter	PVCD01000003.1	28928
PVCL01000003.1	20764	22563	-	C5959_02780	elongation factor 4	PVCH01000004.1	113030	113539	-	C5967_02770	DUF3828 domain-containing protein	PVCI01000003.1	106362	107021	-	C5969_02745	hypothetical protein C5969_02745	PVCJ01000002.1	80863	81852	-	C5963_02760	LacI family transcriptional regulator	PVCK01000002.1	232968	233813	-	C5965_02745	sn-glycerol-3-phosphate ABC transporter permease UgpE	PVCA01000002.1	332859	333041	-	C5932_02695	hypothetical protein C5932_02695	PVCB01000003.1	200095	200400	-	C5934_02755	ArsR family transcriptional regulator	PVCC01000002.1	93057	93968	-	C5930_02700	transcriptional regulator	PVCD01000003.1	29735
PVCL01000003.1	22578	23543	-	C5959_02785	signal peptidase I	PVCH01000004.1	113616	114443	-	C5967_02775	2,5-didehydrogluconate reductase DkgA	PVCI01000003.1	107173	108351	-	C5969_02750	acetyl-CoA C-acetyltransferase	PVCJ01000002.1	81916	83232	-	C5963_02765	6-phospho-beta-glucosidase	PVCK01000002.1	233815	234888	ugpC	C5965_02750	sn-glycerol-3-phosphate import ATP-binding protein UgpC	PVCA01000002.1	333055	333717	fsa	C5932_02700	fructose-6-phosphate aldolase	PVCB01000003.1	200402	200938	-	C5934_02760	DUF2892 domain-containing protein	PVCC01000002.1	94109	94879	-	C5930_02705	MipA/OmpV family protein	PVCD01000003.1	30736
PVCL01000003.1	23715	24395	-	C5959_02795	ribonuclease III	PVCH01000004.1	114549	115712	-	C5967_02780	alcohol dehydrogenase	PVCI01000003.1	108712	109392	-	C5969_02755	porin	PVCJ01000002.1	83229	84566	-	C5963_02770	PTS sugar transporter subunit IIC	PVCK01000002.1	234885	235625	-	C5965_02755	glycerophosphodiester phosphodiesterase	PVCA01000002.1	333854	334753	-	C5932_02705	glycyl-radical enzyme activating protein	PVCB01000003.1	201005	201958	-	C5934_02765	MarR family transcriptional regulator	PVCC01000002.1	95004	95696	-	C5930_02710	DNA-binding response regulator	PVCD01000003.1	31886
PVCL01000003.1	24392	25297	era	C5959_02800	GTPase Era	PVCH01000004.1	115903	116796	-	C5967_02785	AraC family transcriptional regulator	PVCI01000003.1	109632	110810	-	C5969_02760	oligogalacturonate lyase	PVCJ01000002.1	84759	85223	-	C5963_02775	endopeptidase	PVCK01000002.1	235622	236089	-	C5965_02760	hypothetical protein C5965_02760	PVCA01000002.1	334759	337191	-	C5932_02710	formate C-acetyltransferase/glycerol dehydratase family glycyl radical enzyme	PVCB01000003.1	202022	202507	-	C5934_02770	DUF1795 domain-containing protein	PVCC01000002.1	95693	96871	-	C5930_02715	two-component sensor histidine kinase	PVCD01000003.1	32159
PVCL01000003.1	25307	26044	-	C5959_02805	DNA repair protein RecO	PVCH01000004.1	116825	117478	-	C5967_02790	DedA family protein	PVCI01000003.1	111420	112181	kduD	C5969_02770	2-deoxy-D-gluconate 3-dehydrogenase	PVCJ01000002.1	85301	86044	-	C5963_02780	vitamin B12 ABC transporter ATP-binding protein BtuD	PVCK01000002.1	236215	237981	-	C5965_02765	gamma-glutamyltransferase	PVCA01000002.1	337237	337992	-	C5932_02715	DeoR/GlpR transcriptional regulator	PVCB01000003.1	202500	203486	-	C5934_02775	OmpA family protein	PVCC01000002.1	96965	97568	-	C5930_02720	efflux RND transporter periplasmic adaptor subunit, partial	PVCD01000003.1	33526
PVCL01000003.1	26119	26850	-	C5959_02810	pyridoxine 5\'-phosphate synthase	PVCH01000004.1	117596	118783	-	C5967_02795	cystathionine beta-lyase	PVCI01000003.1	112459	113748	-	C5969_02775	carbohydrate ABC transporter substrate-binding protein	PVCJ01000002.1	86047	86598	-	C5963_02785	glutathione peroxidase	PVCK01000002.1	238220	238717	-	C5965_02770	N-acetyltransferase	PVCA01000002.1	338250	338465	-	C5932_02720	osmotically-inducible lipoprotein OsmB	PVCB01000003.1	204114	204713	-	C5934_02780	hypothetical protein C5934_02780	PVCC01000003.1	244	1605	-	C5930_02725	amino acid permease	PVCD01000003.1	34276
PVCL01000003.1	26850	27230	acpS	C5959_02815	holo-ACP synthase	PVCH01000004.1	118782	118988	-	C5967_02800	hypothetical protein C5967_02800	PVCI01000003.1	113762	114889	-	C5969_02780	ABC transporter ATP-binding protein	PVCJ01000002.1	86628	87629	-	C5963_02790	vitamin B12 ABC transporter permease BtuC	PVCK01000002.1	239027	240067	-	C5965_02775	oxidoreductase	PVCA01000002.1	338587	338913	-	C5932_02725	stress response translation initiation inhibitor YciH	PVCB01000003.1	205622	206029	tssJ	C5934_02790	type VI secretion system lipoprotein TssJ	PVCC01000003.1	1998	3416	-	C5930_02730	glutamine synthetase	PVCD01000003.1	35772
PVCL01000003.1	27227	27487	-	C5959_02820	ferredoxin	PVCH01000004.1	119033	119767	-	C5967_02805	biopolymer transporter ExbB	PVCI01000003.1	114902	115816	-	C5969_02785	carbohydrate ABC transporter permease	PVCJ01000002.1	87707	88006	ihfA	C5963_02795	integration host factor subunit alpha	PVCK01000002.1	240189	240884	-	C5965_02780	pirin family protein	PVCA01000002.1	338913	339647	-	C5932_02730	orotidine-5\'-phosphate decarboxylase	PVCB01000003.1	207520	209427	-	C5934_02805	methyl-accepting chemotaxis protein	PVCC01000003.1	3628	4395	-	C5930_02735	gamma-glutamyl-gamma-aminobutyrate hydrolase	PVCD01000003.1	37374
PVCL01000003.1	27544	28392	-	C5959_02825	MurR/RpiR family transcriptional regulator	PVCH01000004.1	119772	120197	-	C5967_02810	TonB system transport protein ExbD	PVCI01000003.1	115809	116699	-	C5969_02790	sugar ABC transporter permease	PVCJ01000002.1	88011	90398	-	C5963_02800	phenylalanine--tRNA ligase subunit beta	PVCK01000002.1	240989	241984	-	C5965_02785	HTH-type transcriptional regulator GntR	PVCA01000002.1	339873	341042	-	C5932_02735	lipopolysaccharide assembly protein LapB	PVCB01000003.1	209692	210807	-	C5934_02810	glutamate--cysteine ligase	PVCC01000003.1	4420	4977	-	C5930_02740	cupin domain-containing protein	PVCD01000003.1	39396
PVCL01000003.1	28514	29407	murQ	C5959_02830	N-acetylmuramic acid 6-phosphate etherase	PVCH01000004.1	120266	121162	-	C5967_02815	SDR family NAD(P)-dependent oxidoreductase	PVCI01000003.1	117309	118451	-	C5969_02795	LPS O-antigen length regulator	PVCJ01000002.1	90414	91397	-	C5963_02805	phenylalanine--tRNA ligase subunit alpha	PVCK01000002.1	242126	242653	-	C5965_02790	gluconokinase	PVCA01000002.1	341049	341357	-	C5932_02740	DUF1049 domain-containing protein	PVCB01000003.1	210991	211704	-	C5934_02815	N-acetyltransferase	PVCC01000003.1	5144	6643	-	C5930_02745	aldehyde dehydrogenase PuuC	PVCD01000003.1	40423
PVCL01000003.1	29421	30788	-	C5959_02835	PTS sugar transporter subunit IIC	PVCH01000004.1	121332	122072	-	C5967_02820	HTH domain-containing protein	PVCI01000003.1	118508	118831	-	C5969_02800	cupin domain-containing protein	PVCJ01000002.1	91783	92139	-	C5963_02810	50S ribosomal protein L20	PVCK01000002.1	242657	243997	-	C5965_02795	gluconate transporter	PVCA01000002.1	341505	342269	-	C5932_02745	phosphatidylglycerophosphatase B	PVCB01000003.1	211673	212377	-	C5934_02820	enterobactin synthase subunit EntD	PVCC01000003.1	6636	7916	-	C5930_02750	FAD-binding oxidoreductase	PVCD01000003.1	41236
PVCL01000003.1	30792	31427	-	C5959_02840	acid phosphatase AphA	PVCH01000004.1	122058	122477	-	C5967_02825	cytoplasmic protein	PVCI01000003.1	118984	119685	-	C5969_02805	aspartate/glutamate racemase	PVCJ01000002.1	92187	92384	-	C5963_02815	50S ribosomal protein L35	PVCK01000002.1	244038	244631	-	C5965_02800	antibiotic transporter	PVCA01000002.1	342469	343062	ribA	C5932_02750	GTP cyclohydrolase II	PVCB01000003.1	212380	214653	-	C5934_02825	TonB-dependent siderophore receptor	PVCC01000003.1	8224	8403	-	C5930_02755	hypothetical protein C5930_02755	PVCD01000003.1	42148
PVCL01000003.1	31475	32014	-	C5959_02845	tRNA adenosine(34) deaminase TadA	PVCH01000004.1	122483	122884	-	C5967_02830	hypothetical protein C5967_02830	PVCI01000003.1	119663	120601	-	C5969_02810	LysR family transcriptional regulator	PVCJ01000002.1	92482	93024	-	C5963_02820	translation initiation factor IF-3	PVCK01000002.1	244800	245906	asd	C5965_02805	aspartate-semialdehyde dehydrogenase	PVCA01000002.1	343126	345801	acnA	C5932_02755	aconitate hydratase AcnA	PVCB01000003.1	214646	214873	-	C5934_02830	hypothetical protein C5934_02830	PVCC01000003.1	8500	15570	-	C5930_02760	autotransporter outer membrane beta-barrel domain-containing protein	PVCD01000003.1	42982
PVCL01000003.1	33714	37604	-	C5959_02855	phosphoribosylformylglycinamidine synthase	PVCH01000004.1	122990	123490	-	C5967_02835	RNA helicase	PVCI01000003.1	120879	122141	-	C5969_02815	diaminopimelate decarboxylase	PVCJ01000002.1	93028	94956	-	C5963_02825	threonine--tRNA ligase	PVCK01000002.1	246174	248369	-	C5965_02810	1,4-alpha-glucan branching enzyme	PVCA01000002.1	346397	346525	-	C5932_02760	YmiA family putative membrane protein	PVCB01000003.1	214934	216178	-	C5934_02835	enterochelin esterase	PVCC01000003.1	15602	16864	-	C5930_02765	autotransporter strand-loop-strand O-heptosyltransferase	PVCD01000003.1	43542
PVCL01000003.1	38180	39616	-	C5959_02860	sensor histidine kinase	PVCH01000004.1	123566	124063	-	C5967_02840	TIGR00645 family protein	PVCI01000003.1	122118	123155	-	C5969_02820	LacI family DNA-binding transcriptional regulator	PVCJ01000002.1	95285	95761	-	C5963_02830	GNAT family N-acetyltransferase	PVCK01000002.1	248359	250338	-	C5965_02815	glycogen debranching protein GlgX	PVCA01000002.1	346882	347856	-	C5932_02765	HTH-type transcriptional regulator CysB	PVCB01000003.1	216182	216403	-	C5934_02840	MbtH family protein	PVCC01000003.1	17870	19282	-	C5930_02770	pyruvate kinase PykF	PVCD01000003.1	44511
PVCL01000003.1	39613	40386	qseG	C5959_02865	two-component system QseEF-associated lipoprotein QseG	PVCH01000004.1	124227	125357	-	C5967_02845	mechanosensitive ion channel family protein	PVCI01000003.1	123430	124767	-	C5969_02825	PTS sugar transporter subunit IIC	PVCJ01000002.1	95853	96773	-	C5963_02835	LysR family transcriptional regulator	PVCK01000002.1	250352	251635	glgC	C5965_02820	glucose-1-phosphate adenylyltransferase	PVCA01000002.1	348043	350640	topA	C5932_02770	type I DNA topoisomerase	PVCB01000003.1	216405	220322	entF	C5934_02845	enterobactin synthase subunit F	PVCC01000003.1	19595	19831	-	C5930_02775	major outer membrane lipoprotein	PVCD01000003.1	44734
PVCL01000003.1	40383	41720	-	C5959_02870	two-component system response regulator GlrR	PVCH01000004.1	125431	126810	-	C5967_02850	carbohydrate porin	PVCI01000003.1	124775	126202	-	C5969_02830	glycoside hydrolase family 1 protein	PVCJ01000002.1	96995	97915	-	C5963_02840	alpha/beta hydrolase	PVCK01000002.1	251734	253167	-	C5965_02825	glycogen synthase	PVCA01000002.1	351041	351292	-	C5932_02775	hypothetical protein C5932_02775	PVCB01000003.1	220590	221132	-	C5934_02850	acireductone dioxygenase	PVCC01000003.1	19983	21017	-	C5930_02780	LysM peptidoglycan-binding domain-containing protein	PVCD01000003.1	44839
PVCL01000003.1	41819	42157	-	C5959_02875	nitrogen regulatory protein P-II	PVCH01000004.1	126971	127276	-	C5967_02855	PTS lactose/cellobiose transporter subunit IIA	PVCI01000003.1	126212	126529	-	C5969_02835	PTS sugar transporter subunit IIB	PVCJ01000002.1	97926	98372	-	C5963_02845	GNAT family N-acetyltransferase	PVCK01000002.1	253180	255627	-	C5965_02830	glycogen phosphorylase	PVCA01000002.1	351371	352420	-	C5932_02780	protease SohB	PVCB01000003.1	221129	221818	mtnC	C5934_02855	acireductone synthase	PVCC01000003.1	21111	21527	-	C5930_02785	cysteine desulfuration protein SufE	PVCD01000003.1	45398
PVCL01000003.1	42407	43597	-	C5959_02880	NO-inducible flavohemoprotein	PVCH01000004.1	127412	128737	-	C5967_02860	PTS cellobiose transporter subunit IIC	PVCI01000003.1	126591	127364	-	C5969_02840	FCD domain-containing protein	PVCJ01000002.1	98544	99053	-	C5963_02850	ecotin	PVCK01000002.1	255696	256157	-	C5965_02835	hypothetical protein C5965_02835	PVCA01000002.1	352679	353440	-	C5932_02785	YciK family oxidoreductase	PVCB01000003.1	221815	222429	-	C5934_02860	methylthioribulose 1-phosphate dehydratase	PVCC01000003.1	21539	22759	-	C5930_02790	cysteine desulfurase SufS	PVCD01000003.1	46426
PVCL01000003.1	43920	45173	-	C5959_02885	serine hydroxymethyltransferase	PVCH01000004.1	128754	129068	-	C5967_02865	PTS sugar transporter subunit IIB	PVCI01000003.1	127361	127837	-	C5969_02845	N-acetyltransferase	PVCJ01000002.1	99260	99709	-	C5963_02855	hypothetical protein C5963_02855	PVCK01000002.1	256148	257707	-	C5965_02840	GGDEF domain-containing protein	PVCA01000002.1	353437	354027	cobO	C5932_02790	cob(I)yrinic acid a,c-diamide adenosyltransferase	PVCB01000003.1	222566	223726	-	C5934_02865	pyridoxal phosphate-dependent aminotransferase	PVCC01000003.1	22756	24030	-	C5930_02795	signal peptide peptidase SppA	PVCD01000003.1	46783
PVCL01000003.1	45245	45607	-	C5959_02890	MerR family transcriptional regulator	PVCH01000004.1	129358	130311	-	C5967_02870	LacI family transcriptional regulator	PVCI01000003.1	127798	128814	-	C5969_02850	HTH-type transcriptional regulator GalR	PVCJ01000002.1	99868	101373	-	C5963_02860	proline/glycine betaine transporter ProP	PVCK01000002.1	257855	259372	-	C5965_02845	glycerol-3-phosphate dehydrogenase	PVCA01000002.1	354082	355167	-	C5932_02795	23S rRNA pseudouridine(2605) synthase RluB	PVCB01000003.1	223721	224683	-	C5934_02870	LysR family transcriptional regulator	PVCC01000003.1	24005	24751	-	C5930_02800	Fe-S cluster assembly ATPase SufC	PVCD01000003.1	47085
PVCL01000003.1	45663	46040	-	C5959_02895	4-carboxymuconolactone decarboxylase	PVCH01000004.1	130341	130961	-	C5967_02875	DUF2238 domain-containing protein	PVCI01000003.1	129012	129218	-	C5969_02855	hypothetical protein C5969_02855	PVCJ01000002.1	101898	102125	-	C5963_02865	hypothetical protein C5963_02865	PVCK01000002.1	259594	259923	-	C5965_02850	thiosulfate sulfurtransferase GlpE	PVCA01000002.1	355294	355914	-	C5932_02800	threonylcarbamoyl-AMP synthase	PVCB01000003.1	225175	225738	-	C5934_02875	alkyl hydroperoxide reductase subunit C	PVCC01000003.1	24772	26262	-	C5930_02805	Fe-S cluster assembly protein SufB	PVCD01000003.1	47380
PVCL01000003.1	46164	47303	-	C5959_02900	3-phenylpropionate MFS transporter	PVCH01000004.1	131083	131496	-	C5967_02880	hypothetical protein C5967_02880	PVCI01000003.1	129308	131467	-	C5969_02860	bifunctional acyl-ACP--phospholipid O-acyltransferase/long-chain-fatty-acid--ACP ligase	PVCJ01000002.1	102396	103154	-	C5963_02870	DUF481 domain-containing protein	PVCK01000002.1	259999	260829	-	C5965_02855	rhomboid protease GlpG	PVCA01000002.1	355911	356789	-	C5932_02805	PHP domain-containing protein	PVCB01000003.1	225995	227560	-	C5934_02880	alkyl hydroperoxide reductase subunit F	PVCC01000003.1	26265	26642	-	C5930_02810	Fe-S cluster assembly scaffold SufA	PVCD01000003.1	48424
PVCL01000003.1	47300	48580	-	C5959_02905	stationary phase inducible protein CsiE	PVCH01000004.1	131690	132409	-	C5967_02890	DUF554 domain-containing protein	PVCI01000003.1	131460	132653	-	C5969_02865	MFS transporter	PVCJ01000002.1	103448	104377	-	C5963_02875	6-phosphofructokinase II	PVCK01000002.1	260855	261613	-	C5965_02860	DeoR/GlpR family transcriptional regulator	PVCA01000002.1	357067	357986	-	C5932_02810	anthranilate synthase component I, partial	PVCB01000003.1	227785	228213	-	C5934_02885	universal stress protein UspG	PVCC01000003.1	27153	28469	-	C5930_02815	AppA family phytase/histidine-type acid phosphatase	PVCD01000003.1	49500
PVCL01000003.1	48706	49353	-	C5959_02910	DUF1007 domain-containing protein	PVCH01000004.1	132955	135093	-	C5967_02895	ornithine decarboxylase	PVCI01000003.1	132710	133750	-	C5969_02870	NADP(H)-dependent aldo-keto reductase	PVCJ01000002.1	104432	104722	-	C5963_02880	endoribonuclease GhoS	PVCK01000002.1	261818	264523	-	C5965_02865	HTH-type transcriptional regulator MalT	PVCA01000003.1	187	732	-	C5932_02815	oligoribonuclease	PVCB01000003.1	228456	229697	-	C5934_02890	glutathione-dependent formaldehyde dehydrogenase	PVCC01000003.1	28905	29315	-	C5930_02820	thioesterase	PVCD01000003.1	51568
PVCL01000003.1	49344	50321	-	C5959_02915	nickel transporter	PVCH01000004.1	135348	136046	dpiA	C5967_02900	response regulator	PVCI01000003.1	133887	134105	-	C5969_02875	YgdI/YgdR family lipoprotein	PVCJ01000002.1	104820	105680	-	C5963_02885	fructosamine kinase family protein	PVCK01000002.1	265122	267524	-	C5965_02870	maltodextrin phosphorylase	PVCA01000003.1	811	1890	-	C5932_02820	small ribosomal subunit biogenesis GTPase RsgA	PVCB01000003.1	229765	230175	-	C5934_02895	nucleoside diphosphate kinase regulator	PVCC01000003.1	29312	32368	-	C5930_02825	FAD-binding oxidoreductase	PVCD01000003.1	52361
PVCL01000003.1	50357	50623	-	C5959_02920	hypothetical protein C5959_02920	PVCH01000004.1	136036	137670	-	C5967_02905	sensor histidine kinase	PVCI01000003.1	134234	134947	-	C5969_02880	TerC family protein	PVCJ01000002.1	105706	106242	-	C5963_02890	hypothetical protein C5963_02890	PVCK01000002.1	267536	269644	-	C5965_02875	4-alpha-glucanotransferase	PVCA01000003.1	1987	2949	psd	C5932_02825	phosphatidylserine decarboxylase proenzyme	PVCB01000003.1	230327	231703	-	C5934_02900	GntP family permease	PVCC01000003.1	32583	33701	-	C5930_02830	AI-2E family transporter	PVCD01000003.1	52984
PVCL01000003.1	50690	51493	-	C5959_02925	inositol-1-monophosphatase	PVCH01000004.1	138008	139372	-	C5967_02910	malate permease	PVCI01000003.1	135026	135712	-	C5969_02885	DNA mismatch repair endonuclease MutH	PVCJ01000002.1	106401	107069	-	C5963_02895	hexitol phosphatase HxpB	PVCK01000002.1	269914	270126	-	C5965_02880	RNA chaperone/antiterminator CspA	PVCA01000003.1	2966	6298	-	C5932_02830	miniconductance mechanosensitive channel MscM	PVCB01000003.1	232102	233367	-	C5934_02905	ABC transporter substrate-binding protein	PVCC01000003.1	34008	36377	-	C5930_02840	beta-glucosidase	PVCD01000003.1	54236
PVCL01000003.1	51615	52349	-	C5959_02930	tRNA (cytosine(32)/uridine(32)-2\'-O)-methyltransferase TrmJ	PVCH01000004.1	139391	140254	-	C5967_02915	FAA hydrolase family protein	PVCI01000003.1	136396	136929	-	C5969_02890	RNA pyrophosphohydrolase	PVCJ01000002.1	107257	108012	kduD	C5963_02900	2-deoxy-D-gluconate 3-dehydrogenase	PVCK01000002.1	270286	270861	-	C5965_02885	Fe-S biogenesis protein NfuA	PVCA01000003.1	6469	7446	-	C5932_02835	elongation factor P--(R)-beta-lysine ligase	PVCB01000004.1	1	246	-	C5934_02915	type VI secretion system baseplate subunit TssG, partial	PVCC01000003.1	36381	37769	-	C5930_02845	MFS transporter	PVCD01000003.1	56947
PVCL01000003.1	52481	52969	-	C5959_02935	Fe-S cluster assembly transcriptional regulator IscR	PVCH01000004.1	140272	141303	citC	C5967_02920	[citrate (pro-3S)-lyase] ligase [Cronobacter sakazakii]	PVCI01000003.1	136942	139188	-	C5969_02895	phosphoenolpyruvate-protein phosphotransferase PtsP	PVCJ01000002.1	108126	108716	-	C5963_02905	metal-dependent hydrolase	PVCK01000002.1	270920	271597	-	C5965_02890	DNA utilization protein GntX	PVCA01000003.1	7750	9540	-	C5932_02840	fumarate reductase (quinol) flavoprotein subunit	PVCB01000004.1	272	793	tssJ	C5934_02920	type VI secretion system lipoprotein TssJ	PVCC01000003.1	37988	40366	-	C5930_02850	phosphoenolpyruvate synthase	PVCD01000003.1	58502
PVCL01000003.1	53086	54300	-	C5959_02940	IscS subfamily cysteine desulfurase	PVCH01000004.1	141330	141623	citD	C5967_02925	citrate lyase acyl carrier protein	PVCI01000003.1	139353	140228	-	C5969_02900	prolipoprotein diacylglyceryl transferase	PVCJ01000002.1	108852	110243	-	C5963_02910	L-cystine transporter	PVCK01000002.1	271637	272416	-	C5965_02895	pimeloyl-ACP methyl ester esterase BioH	PVCA01000003.1	9533	10279	-	C5932_02845	succinate dehydrogenase/fumarate reductase iron-sulfur subunit	PVCB01000004.1	797	3124	-	C5934_02925	type VI secretion system tip protein VgrG	PVCC01000003.1	40699	41532	-	C5930_02855	phosphoenolpyruvate synthase regulatory protein	PVCD01000003.1	58866
PVCL01000003.1	54329	54715	-	C5959_02945	iron-sulfur cluster scaffold-like protein	PVCH01000004.1	141620	142495	citE	C5967_02930	citrate (pro-3S)-lyase subunit beta	PVCI01000003.1	140235	141029	-	C5969_02905	thymidylate synthase	PVCJ01000002.1	110403	110633	-	C5963_02915	cell division activator CedA	PVCK01000002.1	272498	272767	-	C5965_02900	DUF1471 domain-containing protein	PVCA01000003.1	10279	10674	-	C5932_02850	fumarate reductase subunit FrdC	PVCB01000004.1	3127	3624	-	C5934_02930	DUF4123 domain-containing protein	PVCC01000003.1	41687	42733	-	C5930_02860	3-deoxy-7-phosphoheptulonate synthase	PVCD01000003.1	59058
PVCL01000003.1	54740	55063	-	C5959_02950	iron-sulfur cluster assembly accessory protein	PVCH01000004.1	142506	144023	citF	C5967_02935	citrate lyase subunit alpha	PVCI01000003.1	141210	141683	-	C5969_02910	prepilin-type N-terminal cleavage/methylation domain-containing protein	PVCJ01000002.1	110845	113100	-	C5963_02920	catalase HPII	PVCK01000002.1	272813	273049	-	C5965_02905	ferrous iron transporter C	PVCA01000003.1	10685	11044	-	C5932_02855	fumarate reductase subunit FrdD	PVCB01000004.1	3621	3962	-	C5934_02935	hypothetical protein C5934_02935	PVCC01000003.1	42805	44253	-	C5930_02865	YdiU family protein	PVCD01000003.1	60498
PVCL01000003.1	55145	55660	hscB	C5959_02955	co-chaperone HscB	PVCH01000004.1	144027	144566	citX	C5967_02940	citrate lyase holo	PVCI01000003.1	141674	142237	-	C5969_02915	prepilin peptidase-dependent protein	PVCJ01000002.1	113212	113553	-	C5963_02925	outer membrane protein assembly factor BamE	PVCK01000002.1	273049	275364	feoB	C5965_02910	Fe(2+) transporter permease subunit FeoB	PVCA01000003.1	11167	11700	-	C5932_02860	hypothetical protein C5932_02860	PVCB01000004.1	3963	4715	-	C5934_02940	hypothetical protein C5934_02940	PVCC01000003.1	44315	45034	-	C5930_02870	cyclic di-GMP regulator CdgR	PVCD01000003.1	61816
PVCL01000003.1	55676	57526	hscA	C5959_02960	Fe-S protein assembly chaperone HscA	PVCH01000004.1	144544	145386	citG	C5967_02945	triphosphoribosyl-dephospho-CoA synthase CitG	PVCI01000003.1	142255	142656	-	C5969_02920	DUF2509 domain-containing protein	PVCJ01000002.1	113796	114623	nadE	C5963_02930	ammonia-dependent NAD(+) synthetase	PVCK01000002.1	275391	275615	feoA	C5965_02915	ferrous iron transporter A	PVCA01000003.1	11697	12014	-	C5932_02865	quaternary ammonium compound-resistance protein SugE	PVCB01000004.1	4712	5431	-	C5934_02945	hypothetical protein C5934_02945	PVCC01000003.1	45186	46175	-	C5930_02875	LacI family transcriptional regulator	PVCD01000003.1	62169
PVCL01000003.1	57529	57864	fdx	C5959_02965	ISC system 2Fe-2S type ferredoxin	PVCH01000004.1	145613	146695	-	C5967_02950	lytic murein transglycosylase	PVCI01000003.1	142641	142973	-	C5969_02925	prepilin-type cleavage/methylation domain-containing protein	PVCJ01000002.1	114710	115600	-	C5963_02935	drug/metabolite DMT transporter permease	PVCK01000002.1	276286	278613	-	C5965_02920	RNA-binding transcriptional accessory protein	PVCA01000003.1	12293	12898	-	C5932_02870	helix-turn-helix transcriptional regulator	PVCB01000004.1	5495	5719	-	C5934_02950	hypothetical protein C5934_02950	PVCC01000003.1	46239	47555	-	C5930_02880	6-phospho-beta-glucosidase	PVCD01000003.1	63043
PVCL01000003.1	57866	58066	-	C5959_02970	Fe-S assembly protein IscX	PVCH01000004.1	146740	147015	-	C5967_02955	Fe(2+)-trafficking protein	PVCI01000003.1	142986	146357	-	C5969_02930	exodeoxyribonuclease V subunit gamma	PVCJ01000002.1	115668	116549	-	C5963_02940	excinuclease Cho	PVCK01000002.1	278727	279200	greB	C5965_02925	transcription elongation factor GreB	PVCA01000003.1	12939	13085	-	C5932_02875	entericidin, EcnA/B family	PVCB01000004.1	6210	7583	mdtK	C5934_02965	multidrug resistance protein MdtK	PVCC01000003.1	47552	48889	-	C5930_02885	PTS sugar transporter subunit IIC	PVCD01000003.1	63564
PVCL01000003.1	58130	59416	-	C5959_02975	aminopeptidase PepB	PVCH01000004.1	147018	148103	-	C5967_02960	adenine DNA glycosylase	PVCI01000003.1	146463	149351	-	C5969_02935	pitrilysin	PVCJ01000002.1	116540	117085	-	C5963_02945	hypothetical protein C5963_02945	PVCK01000002.1	279542	280261	-	C5965_02930	DNA-binding response regulator	PVCA01000003.1	13188	13319	-	C5932_02880	entericidin, EcnA/B family	PVCB01000004.1	7820	8470	-	C5934_02970	riboflavin synthase	PVCC01000003.1	49082	49546	-	C5930_02890	endopeptidase	PVCD01000003.1	63866
PVCL01000003.1	59662	60459	-	C5959_02980	enhanced serine sensitivity protein SseB	PVCH01000004.1	148256	148975	-	C5967_02965	tRNA (guanosine(46)-N7)-methyltransferase TrmB	PVCI01000003.1	149348	152890	-	C5969_02940	exodeoxyribonuclease V subunit beta	PVCJ01000002.1	117362	117844	-	C5963_02950	ATP-independent periplasmic protein-refolding chaperone	PVCK01000002.1	280258	281604	-	C5965_02935	two-component system sensor histidine kinase EnvZ	PVCA01000003.1	13378	13944	efp	C5932_02885	elongation factor P	PVCB01000004.1	8487	9407	-	C5934_02975	LacI family transcriptional regulator	PVCC01000003.1	49624	50367	-	C5930_02895	vitamin B12 ABC transporter ATP-binding protein BtuD	PVCD01000003.1	64525
PVCL01000003.1	60669	62777	-	C5959_02985	hypothetical protein C5959_02985	PVCH01000004.1	148975	149301	-	C5967_02970	DUF469 domain-containing protein	PVCI01000003.1	152887	154722	-	C5969_02945	exodeoxyribonuclease V subunit alpha	PVCJ01000002.1	118139	119104	astE	C5963_02955	succinylglutamate desuccinylase	PVCK01000002.1	281665	283284	pckA	C5965_02940	phosphoenolpyruvate carboxykinase (ATP)	PVCA01000003.1	13985	15013	epmB	C5932_02890	EF-P beta-lysylation protein EpmB	PVCB01000004.1	9452	10837	-	C5934_02980	glycoside hydrolase family 1 protein	PVCC01000003.1	50370	50921	-	C5930_02900	glutathione peroxidase	PVCD01000003.1	66678
PVCL01000003.1	62890	65016	-	C5959_02990	hypothetical protein C5959_02990	PVCH01000004.1	149352	150068	-	C5967_02975	DUF2884 domain-containing protein	PVCI01000003.1	154759	156090	-	C5969_02950	amino-acid N-acetyltransferase	PVCJ01000002.1	119114	120439	astB	C5963_02960	N-succinylarginine dihydrolase	PVCK01000002.1	283484	283681	-	C5965_02945	hypothetical protein C5965_02945	PVCA01000003.1	15392	15745	-	C5932_02895	DUF4156 domain-containing protein	PVCB01000004.1	10891	12210	-	C5934_02985	PTS sugar transporter subunit IIC	PVCC01000003.1	50951	51952	-	C5930_02905	vitamin B12 ABC transporter permease BtuC	PVCD01000003.1	67473
PVCL01000003.1	65046	65819	-	C5959_02995	MurR/RpiR family transcriptional regulator	PVCH01000004.1	150221	150571	-	C5967_02980	hypothetical protein C5967_02980	PVCI01000003.1	156318	157571	amiC	C5969_02955	N-acetylmuramoyl-L-alanine amidase	PVCJ01000002.1	120436	121914	astD	C5963_02965	succinylglutamate-semialdehyde dehydrogenase	PVCK01000002.1	283713	285401	-	C5965_02950	DUF4153 domain-containing protein	PVCA01000003.1	15987	17630	groL	C5932_02900	molecular chaperone GroEL	PVCB01000004.1	12405	13553	-	C5934_02990	cyclopropane-fatty-acyl-phospholipid synthase	PVCC01000003.1	52030	52329	ihfA	C5930_02910	integration host factor subunit alpha	PVCD01000003.1	68158
PVCL01000003.1	65819	66667	-	C5959_03000	3-mercaptopyruvate sulfurtransferase	PVCH01000004.1	150691	150933	-	C5967_02985	DUF4160 domain-containing protein	PVCI01000003.1	158058	159155	-	C5969_02970	murein transglycosylase A	PVCJ01000002.1	121911	122948	-	C5963_02970	arginine N-succinyltransferase	PVCK01000002.1	285450	286328	-	C5965_02955	Hsp33 family molecular chaperone HslO	PVCA01000003.1	17680	17973	groES	C5932_02905	co-chaperone GroES	PVCB01000004.1	13842	15017	-	C5934_02995	Bcr/CflA family multidrug efflux MFS transporter	PVCC01000003.1	52334	54721	-	C5930_02915	phenylalanine--tRNA ligase subunit beta	PVCD01000003.1	68641
PVCL01000003.1	66760	68124	-	C5959_03005	6-phospho-alpha-glucosidase	PVCH01000004.1	150917	151165	-	C5967_02990	DUF2442 domain-containing protein	PVCI01000003.1	159265	160074	-	C5969_02975	tRNA cyclic N6-threonylcarbamoyladenosine(37) synthase TcdA	PVCJ01000002.1	122945	124165	-	C5963_02975	aspartate aminotransferase family protein	PVCK01000002.1	286352	286753	-	C5965_02960	ribosome-associated heat shock protein Hsp15	PVCA01000003.1	18110	18586	-	C5932_02910	membrane protein FxsA	PVCB01000004.1	15129	16040	-	C5934_03000	LysR family transcriptional regulator	PVCC01000003.1	54737	55720	-	C5930_02920	phenylalanine--tRNA ligase subunit alpha	PVCD01000003.1	69872
PVCL01000003.1	68137	69681	-	C5959_03010	PTS glucose transporter subunit IIBC	PVCH01000004.1	151185	152150	-	C5967_02995	GTPase	PVCI01000003.1	160075	160518	csdE	C5969_02980	cysteine desulfurase sulfur acceptor subunit CsdE	PVCJ01000002.1	124607	125413	-	C5963_02980	exodeoxyribonuclease III	PVCK01000002.1	286753	287433	-	C5965_02965	GMP/IMP nucleotidase	PVCA01000003.1	18924	20360	aspA	C5932_02915	aspartate ammonia-lyase	PVCB01000004.1	16058	17083	-	C5934_03005	PurR family transcriptional regulator	PVCC01000003.1	56106	56462	-	C5930_02925	50S ribosomal protein L20	PVCD01000003.1	70569
PVCL01000003.1	70005	74954	-	C5959_03015	alpha-2-macroglobulin family protein	PVCH01000004.1	152169	152372	-	C5967_03000	DUF466 domain-containing protein	PVCI01000003.1	160519	161724	-	C5969_02985	cysteine desulfurase CsdA	PVCJ01000002.1	125461	125874	-	C5963_02985	(deoxy)nucleoside triphosphate pyrophosphohydrolase	PVCK01000002.1	287496	289634	-	C5965_02970	intracellular growth attenuator family protein	PVCA01000003.1	20473	21774	-	C5932_02920	anaerobic C4-dicarboxylate transporter	PVCB01000004.1	17375	17464	ynhF	C5934_03010	YnhF family membrane protein	PVCC01000003.1	56510	56707	-	C5930_02930	50S ribosomal protein L35	PVCD01000003.1	72615
PVCL01000003.1	74968	77298	-	C5959_03020	penicillin-binding protein 1C	PVCH01000004.1	152581	154734	-	C5967_03005	carbon starvation protein A	PVCI01000003.1	161917	162144	-	C5969_02990	YgdI/YgdR family lipoprotein	PVCJ01000002.1	125834	126115	-	C5963_02990	DUF1496 domain-containing protein	PVCK01000002.1	289971	290531	-	C5965_02975	ADP compounds hydrolase NudE	PVCA01000003.1	21898	22245	-	C5932_02925	divalent cation tolerance protein CutA	PVCB01000004.1	17727	18893	-	C5934_03015	MFS transporter	PVCC01000003.1	56805	57347	-	C5930_02935	translation initiation factor IF-3	PVCD01000003.1	74444
PVCL01000003.1	77466	77897	-	C5959_03025	nucleoside-diphosphate kinase	PVCH01000004.1	155573	157621	-	C5967_03010	HAMP domain-containing protein	PVCI01000003.1	162490	163407	-	C5969_02995	transcriptional regulator GcvA	PVCJ01000002.1	126217	128163	-	C5963_02995	DNA topoisomerase III	PVCK01000002.1	290619	293171	-	C5965_02980	carboxypeptidase/penicillin-binding protein 1A	PVCA01000003.1	22221	23945	dipZ	C5932_02930	protein-disulfide reductase DsbD	PVCB01000004.1	18962	19780	-	C5934_03020	peptidoglycan endopeptidase	PVCC01000003.1	57351	59279	-	C5930_02940	threonine--tRNA ligase	PVCD01000003.1	75440
PVCL01000003.1	78078	79244	-	C5959_03030	bifunctional tRNA (adenosine(37)-C2)-methyltransferase TrmG/ribosomal RNA large subunit methyltransferase RlmN	PVCH01000004.1	157796	158338	-	C5967_03015	beta-carotene hydroxylase	PVCI01000003.1	163453	163848	-	C5969_03000	hypothetical protein C5969_03000	PVCJ01000002.1	128167	129210	-	C5963_03000	selenide, water dikinase SelD	PVCK01000002.1	293291	294073	-	C5965_02985	pilus assembly protein	PVCA01000003.1	23996	24571	-	C5932_02935	transcriptional regulator	PVCB01000004.1	20126	20473	grxD	C5934_03025	monothiol glutaredoxin, Grx4 family	PVCC01000003.1	59608	60084	-	C5930_02945	N-acetyltransferase	PVCD01000003.1	76950
PVCL01000003.1	79316	79510	-	C5959_03035	hypothetical protein C5959_03035	PVCH01000004.1	158226	159197	-	C5967_03020	phytoene/squalene synthase family protein	PVCI01000003.1	163841	164941	-	C5969_03005	23S rRNA (cytidine(2498)-2\'-O)-methyltransferase RlmM	PVCJ01000002.1	129358	129909	-	C5963_03005	NAD(P)H nitroreductase	PVCK01000002.1	294070	294624	-	C5965_02990	pilus assembly protein HofN	PVCA01000003.1	25116	26078	-	C5932_02945	nickel transporter	PVCB01000004.1	20544	21215	-	C5934_03030	ribonuclease T	PVCC01000003.1	60176	61096	-	C5930_02950	LysR family transcriptional regulator	PVCD01000003.1	78044
PVCL01000003.1	79663	80679	-	C5959_03040	cytoskeleton protein RodZ	PVCH01000004.1	159194	160672	-	C5967_03025	phytoene desaturase	PVCI01000003.1	165079	165834	-	C5969_03010	flap endonuclease Xni	PVCJ01000002.1	130084	131934	-	C5963_03010	signal peptide peptidase SppA	PVCK01000002.1	294608	295084	-	C5965_02995	hypothetical protein C5965_02995	PVCA01000003.1	26190	27056	-	C5932_02950	glutathione-dependent disulfide-bond oxidoreductase	PVCB01000004.1	21311	21718	-	C5934_03035	lactoylglutathione lyase	PVCC01000003.1	61318	62238	-	C5930_02955	alpha/beta hydrolase	PVCD01000003.1	79391
PVCL01000003.1	80706	81824	-	C5959_03045	4-hydroxy-3-methylbut-2-en-1-yl diphosphate synthase (flavodoxin)	PVCH01000004.1	160665	161840	crtY	C5967_03030	lycopene cyclase	PVCI01000003.1	165965	167332	-	C5969_03015	L-serine ammonia-lyase	PVCJ01000002.1	132036	133052	-	C5963_03015	L-asparaginase 1	PVCK01000002.1	295074	295484	-	C5965_03000	DUF2531 domain-containing protein	PVCA01000003.1	27106	27942	-	C5932_02955	5-dehydro-4-deoxy-D-glucuronate isomerase	PVCB01000004.1	21811	22908	-	C5934_03040	alkene reductase	PVCC01000003.1	62249	62695	-	C5930_02960	GNAT family N-acetyltransferase	PVCD01000003.1	80414
PVCL01000003.1	81939	83213	-	C5959_03050	histidine--tRNA ligase	PVCH01000004.1	161837	163111	-	C5967_03035	glycosyltransferase	PVCI01000003.1	167399	168685	-	C5969_03020	HAAAP family serine/threonine permease	PVCJ01000002.1	133064	133705	-	C5963_03020	bifunctional nicotinamidase/pyrazinamidase	PVCK01000002.1	295393	296646	-	C5965_03005	DNA transporter HofQ	PVCA01000003.1	28336	29337	kdgT	C5932_02960	2-keto-3-deoxygluconate transporter	PVCB01000004.1	22983	23564	-	C5934_03045	TetR/AcrR family transcriptional regulator	PVCC01000003.1	62867	63376	-	C5930_02965	ecotin	PVCD01000003.1	81166
PVCL01000003.1	83249	83869	-	C5959_03055	hypothetical protein C5959_03055	PVCH01000004.1	163108	164151	-	C5967_03040	type 2 isopentenyl-diphosphate Delta-isomerase	PVCI01000003.1	169136	170500	-	C5969_03025	LOG family protein	PVCJ01000002.1	133785	134063	-	C5963_03025	DUF1315 domain-containing protein	PVCK01000002.1	296941	297462	-	C5965_03010	shikimate kinase AroK	PVCA01000003.1	29389	30246	-	C5932_02965	methyl-accepting chemotaxis protein	PVCB01000004.1	23629	25257	-	C5934_03050	phosphoethanolamine transferase EptA	PVCC01000003.1	63583	64032	-	C5930_02970	hypothetical protein C5930_02970	PVCD01000003.1	82034
PVCL01000003.1	83880	85061	-	C5959_03060	outer membrane protein assembly factor BamB	PVCH01000004.1	164194	165099	-	C5967_03045	geranylgeranyl pyrophosphate synthase	PVCI01000003.1	170618	171463	-	C5969_03030	NADPH-dependent 7-cyano-7-deazaguanine reductase QueF	PVCJ01000002.1	134104	134517	msrB	C5963_03030	peptide-methionine (R)-S-oxide reductase	PVCK01000002.1	297517	298605	-	C5965_03015	3-dehydroquinate synthase	PVCA01000003.1	30252	32615	-	C5932_02970	clamp-binding protein CrfC	PVCB01000004.1	25462	25701	-	C5934_03055	DUF1289 domain-containing protein	PVCC01000003.1	64191	65696	-	C5930_02975	proline/glycine betaine transporter ProP	PVCD01000003.1	83053
PVCL01000003.1	85182	86660	der	C5959_03065	ribosome biogenesis GTPase Der	PVCH01000004.1	165098	165289	-	C5967_03050	hypothetical protein C5967_03050	PVCI01000003.1	171533	172078	-	C5969_03035	SecY-interacting protein	PVCJ01000002.1	134863	135858	-	C5963_03035	glyceraldehyde-3-phosphate dehydrogenase	PVCK01000002.1	298696	300009	-	C5965_03020	cell division protein DamX	PVCA01000003.1	33176	33511	-	C5932_02975	hypothetical protein C5932_02975	PVCB01000004.1	25754	26650	-	C5934_03060	oxidoreductase	PVCC01000003.1	66220	66447	-	C5930_02980	hypothetical protein C5930_02980	PVCD01000003.1	83810
PVCL01000003.1	86711	86932	-	C5959_03070	hypothetical protein C5959_03070	PVCH01000004.1	165361	165909	-	C5967_03055	YtfJ family protein	PVCI01000003.1	172720	173049	-	C5969_03040	hypothetical protein C5969_03040	PVCJ01000002.1	135935	136822	-	C5963_03040	D-hexose-6-phosphate mutarotase	PVCK01000002.1	300078	300896	-	C5965_03025	adenine-specific DNA-methyltransferase	PVCA01000003.1	34223	34819	-	C5932_02980	phosphonate C-P lyase system protein PhnH	PVCB01000004.1	26730	27248	-	C5934_03065	superoxide dismutase	PVCC01000003.1	66718	67476	-	C5930_02985	DUF481 domain-containing protein	PVCD01000003.1	84420
PVCL01000003.1	86929	87279	-	C5959_03075	hypothetical protein C5959_03075	PVCH01000004.1	166067	166438	-	C5967_03060	hypothetical protein C5967_03060	PVCI01000003.1	173046	173843	-	C5969_03045	tRNA pseudouridine(65) synthase TruC	PVCJ01000002.1	136936	137682	-	C5963_03045	MipA/OmpV family protein	PVCK01000002.1	300941	301618	-	C5965_03030	ribulose-phosphate 3-epimerase	PVCA01000003.1	34816	35136	-	C5932_02985	hypothetical protein C5932_02985	PVCB01000004.1	27241	29274	-	C5934_03070	FUSC family protein	PVCC01000003.1	67770	68699	-	C5930_02990	6-phosphofructokinase II	PVCD01000003.1	85188
PVCL01000003.1	87279	88304	-	C5959_03080	peptidase M4 family protein	PVCH01000004.1	166784	167500	-	C5967_03065	hypothetical protein C5967_03065	PVCI01000003.1	173847	174296	-	C5969_03050	flavodoxin	PVCJ01000002.1	138117	140051	-	C5963_03050	PrkA family serine protein kinase	PVCK01000002.1	301611	302369	-	C5965_03035	phosphoglycolate phosphatase	PVCA01000003.1	35244	37559	-	C5932_02990	hypothetical protein C5932_02990	PVCB01000004.1	29284	30141	-	C5934_03075	HlyD family secretion protein	PVCC01000003.1	68754	69044	-	C5930_02995	endoribonuclease GhoS	PVCD01000003.1	85633
PVCL01000003.1	88387	89760	-	C5959_03085	exodeoxyribonuclease VII large subunit	PVCH01000004.1	167497	168525	-	C5967_03070	integrase	PVCI01000003.1	174331	177090	-	C5969_03055	two-component sensor histidine kinase BarA	PVCJ01000002.1	140174	141457	-	C5963_03055	hypothetical protein C5963_03055	PVCK01000002.1	302362	303366	trpS	C5965_03040	tryptophan--tRNA ligase	PVCA01000003.1	37559	39415	-	C5932_02995	molecular chaperone HtpG	PVCB01000004.1	30146	30382	-	C5934_03080	DUF1656 domain-containing protein	PVCC01000003.1	69142	70002	-	C5930_03000	fructosamine kinase family protein	PVCD01000003.1	87678
PVCL01000003.1	89931	91397	-	C5959_03090	IMP dehydrogenase	PVCH01000004.1	168528	169403	-	C5967_03075	hypothetical protein C5967_03075	PVCI01000003.1	177148	178446	-	C5969_03060	23S rRNA (uracil(1939)-C(5))-methyltransferase RlmD	PVCJ01000002.1	141550	141759	-	C5963_03060	hypothetical protein C5963_03060	PVCK01000002.1	303451	303621	-	C5965_03045	DUF4223 domain-containing protein	PVCA01000003.1	39954	40106	-	C5932_03000	Hok/Gef family protein	PVCB01000004.1	30557	30997	-	C5934_03085	transcriptional regulator SlyA	PVCC01000003.1	70028	70564	-	C5930_03005	hypothetical protein C5930_03005	PVCD01000003.1	88241
PVCL01000003.1	91464	93041	-	C5959_03095	GMP synthase (glutamine-hydrolyzing)	PVCH01000004.1	169405	170001	-	C5967_03080	phage repressor protein	PVCI01000003.1	178498	180732	-	C5969_03065	GTP diphosphokinase	PVCJ01000002.1	141701	143263	-	C5963_03065	cyclic diguanylate phosphodiesterase	PVCK01000002.1	303774	304505	-	C5965_03050	UTRA domain-containing protein	PVCA01000003.1	40479	40631	-	C5932_03005	Hok/Gef family protein	PVCB01000004.1	31116	31583	slyB	C5934_03090	outer membrane lipoprotein SlyB	PVCC01000003.1	70723	71391	-	C5930_03010	hexitol phosphatase HxpB	PVCD01000003.1	89127
PVCL01000003.1	93426	93629	-	C5959_03100	DUF2633 domain-containing protein	PVCH01000004.1	170110	170331	-	C5967_03085	regulator	PVCI01000003.1	180833	181624	-	C5969_03070	nucleoside triphosphate pyrophosphohydrolase	PVCJ01000002.1	143314	143487	-	C5963_03070	stress-induced protein	PVCK01000002.1	304607	305392	-	C5965_03055	fructoselysine 6-kinase	PVCA01000003.1	40782	42095	-	C5932_03010	glutamate/aspartate:proton symporter GltP	PVCB01000004.1	31842	32996	-	C5934_03095	anhydro-N-acetylmuramic acid kinase	PVCC01000003.1	71579	72334	kduD	C5930_03015	2-deoxy-D-gluconate 3-dehydrogenase	PVCD01000003.1	89563
PVCL01000003.1	93985	96228	-	C5959_03105	sensor domain-containing phosphodiesterase	PVCH01000004.1	170362	170865	-	C5967_03090	hypothetical protein C5967_03090	PVCI01000003.1	181850	183487	pyrG	C5969_03075	CTP synthase (glutamine hydrolyzing)	PVCJ01000002.1	143924	144448	-	C5963_03075	YbaK/prolyl-tRNA synthetase associated domain-containing protein	PVCK01000002.1	305389	306219	-	C5965_03060	fructoselysine 3-epimerase	PVCA01000003.1	42520	44478	acs	C5932_03015	acetate--CoA ligase	PVCB01000004.1	33055	33378	-	C5934_03100	lysozyme inhibitor	PVCC01000003.1	72448	73038	-	C5930_03020	metal-dependent hydrolase	PVCD01000003.1	90303
PVCL01000003.1	96262	97803	-	C5959_03110	exopolyphosphatase	PVCH01000004.1	170876	171067	-	C5967_03095	hypothetical protein C5967_03095	PVCI01000003.1	183570	184868	-	C5969_03080	enolase	PVCJ01000002.1	144636	145082	-	C5963_03080	DUF441 domain-containing protein	PVCK01000002.1	306270	307292	frlB	C5965_03065	SIS domain-containing protein	PVCA01000003.1	44572	44886	-	C5932_03020	DUF485 domain-containing protein	PVCB01000004.1	33435	34091	pdxH	C5934_03105	pyridoxamine 5\'-phosphate oxidase	PVCC01000003.1	73174	74565	-	C5930_03025	L-cystine transporter	PVCD01000003.1	91311
PVCL01000003.1	97807	99867	ppk1	C5959_03115	polyphosphate kinase 1	PVCH01000004.1	171165	171476	-	C5967_03100	hypothetical protein C5967_03100	PVCI01000003.1	184919	186028	-	C5969_03085	NAD(P)H-binding protein	PVCJ01000002.1	145155	146339	-	C5963_03085	cyanate MFS transporter	PVCK01000002.1	307314	308654	frlA	C5965_03070	amino acid permease	PVCA01000003.1	44880	46529	actP	C5932_03025	cation/acetate symporter ActP	PVCB01000004.1	34230	35504	-	C5934_03110	tyrosine--tRNA ligase	PVCC01000003.1	74677	75018	higA	C5930_03030	addiction module antidote protein, HigA family	PVCD01000003.1	91897
PVCL01000003.1	100106	100747	-	C5959_03120	phosphoribosylglycinamide formyltransferase	PVCH01000004.1	171480	171881	-	C5967_03105	hypothetical protein C5967_03105	PVCI01000003.1	186351	187178	-	C5969_03090	MurR/RpiR family transcriptional regulator	PVCJ01000002.1	146341	147048	-	C5963_03090	hypothetical protein C5963_03090	PVCK01000002.1	308939	310312	cobA	C5965_03075	uroporphyrinogen-III C-methyltransferase	PVCA01000003.1	46677	47972	-	C5932_03030	gfo/Idh/MocA family oxidoreductase	PVCB01000004.1	35579	36439	-	C5934_03115	pyridoxal kinase PdxY	PVCC01000003.1	75045	75347	-	C5930_03035	hypothetical protein C5930_03035	PVCD01000003.1	93546
PVCL01000003.1	100747	101784	-	C5959_03125	phosphoribosylformylglycinamidine cyclo-ligase	PVCH01000004.1	171948	172181	-	C5967_03110	DUF2732 domain-containing protein	PVCI01000003.1	187349	188902	-	C5969_03095	PTS glucose transporter subunit IIB	PVCJ01000002.1	147252	147608	-	C5963_03095	DUF488 domain-containing protein	PVCK01000002.1	310673	310999	nirD	C5965_03080	nitrite reductase small subunit NirD	PVCA01000003.1	48006	49652	-	C5932_03035	Na+/H+ antiporter	PVCB01000004.1	36480	37088	-	C5934_03120	glutathione transferase GstA	PVCC01000003.1	75510	75740	-	C5930_03040	cell division activator CedA	PVCD01000003.1	95446
PVCL01000003.1	102017	102643	-	C5959_03130	uracil phosphoribosyltransferase	PVCH01000004.1	172150	172365	-	C5967_03115	hypothetical protein C5967_03115	PVCI01000003.1	188911	189600	-	C5969_03100	putative N-acetylmannosamine-6-phosphate 2-epimerase	PVCJ01000002.1	147605	147910	-	C5963_03100	hypothetical protein C5963_03100	PVCK01000002.1	310996	313542	-	C5965_03085	nitrite reductase large subunit	PVCA01000003.1	49792	51141	-	C5932_03040	NCS2 family permease	PVCB01000004.1	37197	38696	-	C5934_03125	dipeptide/tripeptide permease DtpA	PVCC01000003.1	75952	78207	-	C5930_03045	catalase HPII	PVCD01000003.1	96272
PVCL01000003.1	102725	104014	-	C5959_03135	uracil permease	PVCH01000004.1	173587	173844	-	C5967_03125	hypothetical protein C5967_03125	PVCI01000003.1	189586	190542	-	C5969_03105	hypothetical protein C5969_03105	PVCJ01000002.1	147954	148187	-	C5963_03105	hypothetical protein C5963_03105	PVCK01000002.1	313857	315044	-	C5965_03090	MFS transporter TsgA	PVCA01000003.1	51456	52124	-	C5932_03045	glutathione S-transferase	PVCB01000004.1	39288	39923	-	C5934_03130	endonuclease III	PVCC01000003.1	78326	78667	-	C5930_03050	outer membrane protein assembly factor BamE	PVCD01000003.1	97413
PVCL01000003.1	104110	104811	-	C5959_03140	DnaA inactivator Hda	PVCH01000004.1	174089	174486	-	C5967_03130	hypothetical protein C5967_03130, partial	PVCI01000003.1	190741	191412	-	C5969_03110	7-carboxy-7-deazaguanine synthase QueE	PVCJ01000002.1	148347	149288	-	C5963_03110	DUF535 domain-containing protein	PVCK01000002.1	315320	315892	-	C5965_03095	peptidylprolyl isomerase A	PVCA01000003.1	52202	52660	-	C5932_03050	redox-sensitive transcriptional activator SoxR	PVCB01000004.1	39920	40606	-	C5934_03135	electron transport complex subunit E	PVCC01000003.1	78899	79726	nadE	C5930_03055	NAD(+) synthetase	PVCD01000003.1	98583
PVCL01000003.1	104861	105217	arsC	C5959_03145	arsenate reductase (glutaredoxin)	PVCH01000005.1	1	783	rpsA	C5967_03135	30S ribosomal protein S1, partial	PVCI01000003.1	191668	192030	queD	C5969_03115	6-carboxytetrahydropterin synthase QueD	PVCJ01000002.1	149721	150689	-	C5963_03115	chemotaxis protein CheV	PVCK01000002.1	315997	316167	-	C5965_03100	DUF2559 domain-containing protein	PVCA01000003.1	52747	53070	-	C5932_03055	DNA-binding transcriptional regulator SoxS	PVCB01000004.1	40603	41229	-	C5934_03140	electron transport complex subunit G	PVCC01000003.1	79819	80709	-	C5930_03060	drug/metabolite DMT transporter permease	PVCD01000003.1	99273
PVCL01000003.1	105229	106695	-	C5959_03150	beta-barrel assembly-enhancing protease	PVCH01000005.1	895	1581	-	C5967_03140	(d)CMP kinase	PVCI01000003.1	192335	194137	cysJ	C5969_03120	NADPH-dependent assimilatory sulfite reductase flavoprotein subunit	PVCJ01000002.1	151234	151470	-	C5963_03120	hypothetical protein C5963_03120	PVCK01000002.1	316157	316759	-	C5965_03105	putative adenosine monophosphate-protein transferase Fic	PVCA01000003.1	53058	54617	-	C5932_03060	EAL domain-containing protein	PVCB01000004.1	41239	42291	-	C5934_03145	electron transport complex subunit RsxD	PVCC01000003.1	80777	81658	-	C5930_03065	excinuclease Cho	PVCD01000003.1	100022
PVCL01000003.1	106726	106905	-	C5959_03155	hypothetical protein C5959_03155	PVCH01000005.1	1759	3045	aroA	C5967_03145	3-phosphoshikimate 1-carboxyvinyltransferase	PVCI01000003.1	194137	195849	-	C5969_03125	assimilatory sulfite reductase (NADPH) hemoprotein subunit	PVCJ01000002.1	151587	151811	-	C5963_03125	cold-shock protein	PVCK01000002.1	316790	317353	-	C5965_03110	aminodeoxychorismate synthase component II	PVCA01000003.1	55251	55529	-	C5932_03065	hypothetical protein C5932_03065	PVCB01000004.1	42292	44730	-	C5934_03150	electron transport complex subunit RsxC	PVCC01000003.1	81649	82194	-	C5930_03070	hypothetical protein C5930_03070	PVCD01000003.1	101822
PVCL01000003.1	106918	107982	-	C5959_03160	AI-2E family transporter	PVCH01000005.1	3114	4199	-	C5967_03150	3-phosphoserine/phosphohydroxythreonine transaminase	PVCI01000003.1	196108	196842	-	C5969_03130	phosphoadenosine phosphosulfate reductase	PVCJ01000002.1	151795	152007	-	C5963_03130	cold-shock protein	PVCK01000002.1	317440	318660	-	C5965_03115	aspartate aminotransferase family protein	PVCA01000003.1	55591	55935	-	C5932_03070	hypothetical protein C5932_03070	PVCB01000004.1	44723	45301	-	C5934_03155	electron transport complex subunit B	PVCC01000003.1	82471	82953	-	C5930_03075	ATP-independent periplasmic protein-refolding chaperone	PVCD01000003.1	103051
PVCL01000003.1	108028	108498	-	C5959_03165	thioredoxin-dependent thiol peroxidase	PVCH01000005.1	4362	5054	-	C5967_03155	DUF421 domain-containing protein	PVCI01000003.1	196873	197862	-	C5969_03135	aminopeptidase	PVCJ01000002.1	152517	153194	-	C5963_03135	hypothetical protein C5963_03135	PVCK01000002.1	318661	320745	-	C5965_03120	hypothetical protein C5965_03120	PVCA01000003.1	56111	57157	-	C5932_03075	GGDEF domain-containing protein	PVCB01000004.1	45301	45882	-	C5934_03160	electron transport complex subunit A	PVCC01000003.1	83248	84213	astE	C5930_03080	succinylglutamate desuccinylase	PVCD01000003.1	104190
PVCL01000003.1	108501	109070	-	C5959_03170	glycine cleavage system transcriptional repressor	PVCH01000005.1	5196	6959	-	C5967_03160	30S ribosomal protein S12 methylthiotransferase accessory protein YcaO	PVCI01000003.1	198107	199522	cobA	C5969_03140	uroporphyrinogen-III C-methyltransferase	PVCJ01000002.1	154088	155626	-	C5963_03140	HAMP domain-containing protein	PVCK01000002.1	320808	321440	-	C5965_03125	cAMP-activated global transcriptional regulator CRP	PVCA01000003.1	57507	58043	-	C5932_03080	single-stranded DNA-binding protein SSB1	PVCB01000004.1	45957	46400	-	C5934_03165	DUF2569 domain-containing protein	PVCC01000003.1	84223	85548	astB	C5930_03085	N-succinylarginine dihydrolase	PVCD01000003.1	105836
PVCL01000003.1	109218	110096	-	C5959_03175	4-hydroxy-tetrahydrodipicolinate synthase	PVCH01000005.1	7363	8220	-	C5967_03165	formate transporter FocA	PVCI01000003.1	199532	200440	-	C5969_03145	sulfate adenylyltransferase subunit 2	PVCJ01000002.1	155830	156636	-	C5963_03145	aminoglycoside phosphotransferase	PVCK01000002.1	321751	322158	-	C5965_03130	OsmC family protein	PVCA01000003.1	58274	61099	-	C5932_03090	excinuclease ABC subunit UvrA	PVCB01000004.1	46495	46710	-	C5934_03170	transcription modulator YdgT	PVCC01000003.1	85545	87023	astD	C5930_03090	succinylglutamate-semialdehyde dehydrogenase	PVCD01000003.1	106051
PVCL01000003.1	110113	111147	-	C5959_03180	outer membrane protein assembly factor BamC	PVCH01000005.1	8272	10554	pflB	C5967_03170	formate C-acetyltransferase	PVCI01000003.1	200450	201877	-	C5969_03150	sulfate adenylyltransferase	PVCJ01000002.1	156953	157555	-	C5963_03150	hypothetical protein C5963_03150	PVCK01000002.1	322203	323072	-	C5965_03135	phosphoribulokinase	PVCA01000003.1	61253	61699	-	C5932_03095	hypothetical protein C5932_03095	PVCB01000004.1	47344	48387	-	C5934_03175	oxidoreductase	PVCC01000003.1	87020	88057	-	C5930_03095	arginine N-succinyltransferase	PVCD01000003.1	106452
PVCL01000003.1	111277	111990	-	C5959_03185	phosphoribosylaminoimidazolesuccinocarboxamide synthase	PVCH01000005.1	10750	11490	pflA	C5967_03175	pyruvate formate lyase 1-activating protein	PVCI01000003.1	201877	202482	cysC	C5969_03155	adenylyl-sulfate kinase	PVCJ01000002.1	157719	158657	-	C5963_03155	alpha/beta hydrolase	PVCK01000002.1	323121	323339	-	C5965_03140	hypothetical protein C5965_03140	PVCA01000003.1	61712	62056	-	C5932_03100	hypothetical protein C5932_03100	PVCB01000004.1	48538	49536	-	C5934_03180	hypothetical protein C5934_03180	PVCC01000003.1	88054	89274	-	C5930_03100	aspartate aminotransferase family protein	PVCD01000003.1	108523
PVCL01000003.1	112118	112978	-	C5959_03190	neutral zinc metallopeptidase	PVCH01000005.1	11524	12672	-	C5967_03180	MFS transporter	PVCI01000003.1	202532	202855	-	C5969_03160	DUF3561 domain-containing protein	PVCJ01000002.1	158728	159663	-	C5963_03160	LysR family transcriptional regulator	PVCK01000002.1	323340	324356	-	C5965_03145	hydrolase	PVCA01000003.1	62098	62451	-	C5932_03105	hypothetical protein C5932_03105	PVCB01000004.1	49551	50582	-	C5934_03185	adenosine deaminase	PVCC01000003.1	89716	90522	-	C5930_03105	exodeoxyribonuclease III	PVCD01000003.1	109804
PVCL01000003.1	112994	115021	-	C5959_03195	tRNA cytosine(34) acetyltransferase TmcA	PVCH01000005.1	12671	12850	-	C5967_03185	hypothetical protein C5967_03185	PVCI01000003.1	203018	203329	-	C5969_03165	cell division protein FtsB	PVCJ01000002.1	159805	160206	-	C5963_03165	VOC family protein	PVCK01000002.1	324429	325148	-	C5965_03150	NUDIX domain-containing protein	PVCA01000003.1	62448	62870	-	C5932_03110	YjbQ family protein	PVCB01000004.1	50658	51827	-	C5934_03190	pyridoxal phosphate-dependent aminotransferase	PVCC01000003.1	90571	90984	-	C5930_03110	(deoxy)nucleoside triphosphate pyrophosphohydrolase	PVCD01000003.1	110456
PVCL01000003.1	115095	115793	-	C5959_03200	esterase	PVCH01000005.1	12968	14260	-	C5967_03190	serine--tRNA ligase	PVCI01000003.1	203349	204059	-	C5969_03170	2-C-methyl-D-erythritol 4-phosphate cytidylyltransferase	PVCJ01000002.1	160545	160892	-	C5963_03170	outer membrane protein assembly factor BamE	PVCK01000002.1	325346	326203	-	C5965_03155	ribose-phosphate pyrophosphokinase	PVCA01000003.1	62981	64663	-	C5932_03115	ShlB/FhaC/HecB family hemolysin secretion/activation protein	PVCB01000004.1	51841	53430	-	C5934_03195	PTS sugar transporter subunit IIBC	PVCC01000003.1	90944	91225	-	C5930_03115	DUF1496 domain-containing protein	PVCD01000003.1	110863
PVCL01000003.1	115854	116042	-	C5959_03205	hypothetical protein C5959_03205	PVCH01000005.1	14357	15700	-	C5967_03195	replication-associated recombination protein A	PVCI01000003.1	204059	204538	-	C5969_03175	2-C-methyl-D-erythritol 2,4-cyclodiphosphate synthase	PVCJ01000002.1	160889	161263	-	C5963_03175	hypothetical protein C5963_03175	PVCK01000002.1	326215	327705	-	C5965_03160	nicotinate phosphoribosyltransferase	PVCA01000003.1	65084	66277	-	C5932_03120	aromatic amino acid transaminase	PVCB01000004.1	53605	54633	-	C5934_03200	Mal regulon transcriptional regulator MalI	PVCC01000003.1	91327	93273	-	C5930_03120	DNA topoisomerase III	PVCD01000003.1	111909
PVCL01000003.1	116071	117198	-	C5959_03210	succinyl-diaminopimelate desuccinylase	PVCH01000005.1	15713	16327	lolA	C5967_03200	outer membrane lipoprotein carrier protein LolA	PVCI01000003.1	204535	205584	-	C5969_03180	tRNA pseudouridine(13) synthase TruD	PVCJ01000002.1	161631	162881	-	C5963_03180	NADP-dependent isocitrate dehydrogenase	PVCK01000002.1	327783	328757	-	C5965_03165	hypothetical protein C5965_03165	PVCA01000003.1	66509	67588	alr	C5932_03125	alanine racemase	PVCB01000004.1	54676	56229	-	C5934_03205	DUF945 domain-containing protein	PVCC01000003.1	93277	94320	-	C5930_03125	selenide, water dikinase SelD	PVCD01000003.1	112816
PVCL01000003.1	117203	117559	-	C5959_03215	ArsC family reductase	PVCH01000005.1	16517	20689	-	C5967_03205	DNA translocase FtsK	PVCI01000003.1	205655	205981	-	C5969_03185	DUF1493 domain-containing protein	PVCJ01000002.1	162997	163653	-	C5963_03185	23S rRNA pseudouridine(2457) synthase RluE	PVCK01000002.1	328812	329933	-	C5965_03170	toxic anion resistance protein	PVCA01000003.1	67749	69155	-	C5932_03130	replicative DNA helicase DnaB	PVCB01000004.1	56329	57507	-	C5934_03210	mannose-6-phosphate isomerase	PVCC01000003.1	94468	95019	-	C5930_03130	NAD(P)H nitroreductase	PVCD01000003.1	113056
PVCL01000003.1	117664	118095	-	C5959_03220	N-acetyltransferase	PVCH01000005.1	20809	21303	-	C5967_03210	leucine-responsive regulatory protein	PVCI01000003.1	205975	206424	-	C5969_03190	hypothetical protein C5969_03190	PVCJ01000002.1	163664	164113	-	C5963_03190	NUDIX hydrolase	PVCK01000002.1	330289	332199	-	C5965_03175	ABC transporter ATP-binding protein	PVCA01000003.1	69276	70259	-	C5932_03135	quinone oxidoreductase	PVCB01000004.1	57713	59359	-	C5934_03215	fumarate hydratase	PVCC01000003.1	95194	97044	-	C5930_03135	signal peptide peptidase SppA	PVCD01000003.1	114823
PVCL01000003.1	118291	118350	-	C5959_03225	hypothetical protein C5959_03225	PVCH01000005.1	21470	21649	-	C5967_03220	hypothetical protein C5967_03220	PVCI01000003.1	206802	207563	-	C5969_03195	5\'/3\'-nucleotidase SurE	PVCJ01000002.1	164382	166331	-	C5963_03195	methyl-accepting chemotaxis protein	PVCK01000002.1	332323	332877	-	C5965_03180	glutathione-regulated potassium-efflux system ancillary protein KefG	PVCA01000003.1	70440	70700	-	C5932_03140	envelope stress response protein PspG	PVCB01000004.1	59515	60912	fumC	C5934_03220	class II fumarate hydratase	PVCC01000003.1	97146	98162	-	C5930_03140	L-asparaginase 1	PVCD01000003.1	118142
PVCL01000003.1	118458	121574	-	C5959_03230	aminoglycoside/multidrug transporter subunit AcrD	PVCH01000005.1	21773	22741	-	C5967_03225	thioredoxin-disulfide reductase	PVCI01000003.1	207557	208183	pcm	C5969_03200	protein-L-isoaspartate O-methyltransferase	PVCJ01000002.1	166521	167630	mnmA	C5963_03200	tRNA 2-thiouridine(34) synthase MnmA	PVCK01000002.1	332877	334682	-	C5965_03185	glutathione-regulated potassium-efflux system protein KefB	PVCA01000003.1	70831	71826	-	C5932_03145	tRNA dihydrouridine(20/20a) synthase DusA	PVCB01000004.1	60913	61842	-	C5934_03225	DNA replication terminus site-binding protein	PVCC01000003.1	98175	98816	-	C5930_03145	bifunctional nicotinamidase/pyrazinamidase	PVCD01000003.1	118917
PVCL01000003.1	121709	122353	-	C5959_03235	DNA-binding response regulator	PVCH01000005.1	22857	24623	-	C5967_03230	thiol reductant ABC exporter subunit CydD	PVCI01000003.1	208311	209450	-	C5969_03205	murein hydrolase activator NlpD	PVCJ01000002.1	167685	168314	-	C5963_03205	lysogenization regulator HflD	PVCK01000002.1	334694	334894	-	C5965_03190	hypothetical protein C5965_03190	PVCA01000003.1	71917	73197	-	C5932_03150	conjugal transfer protein	PVCB01000004.1	61960	62172	-	C5934_03230	hypothetical protein C5934_03230	PVCC01000003.1	98898	99176	-	C5930_03150	DUF1315 domain-containing protein	PVCD01000003.1	119489
PVCL01000003.1	122550	123125	-	C5959_03240	GDP-mannose pyrophosphatase NudK	PVCH01000005.1	24624	26357	-	C5967_03235	cysteine/glutathione ABC transporter ATP-binding protein/permease CydC	PVCI01000003.1	209510	210502	-	C5969_03210	RNA polymerase sigma factor RpoS	PVCJ01000002.1	168332	169702	-	C5963_03210	adenylosuccinate lyase	PVCK01000002.1	334989	335573	-	C5965_03195	peptidylprolyl isomerase	PVCA01000003.1	73346	73852	-	C5932_03155	cupin domain-containing protein	PVCB01000004.1	62342	63634	-	C5934_03235	two-component system sensor histidine kinase RstB	PVCC01000003.1	99217	99630	msrB	C5930_03155	peptide-methionine (R)-S-oxide reductase	PVCD01000003.1	120451
PVCL01000003.1	123255	124298	-	C5959_03245	DUF1176 domain-containing protein	PVCH01000005.1	26395	27099	-	C5967_03240	leucyl/phenylalanyl-tRNA--protein transferase	PVCI01000003.1	210557	210931	-	C5969_03215	DUF4440 domain-containing protein	PVCJ01000002.1	169857	170528	-	C5963_03215	two-component system response regulator PhoP	PVCK01000002.1	335629	335847	-	C5965_03200	protein SlyX	PVCA01000003.1	73962	74477	-	C5932_03160	transcriptional regulator Zur	PVCB01000004.1	63661	64566	-	C5934_03240	LysR family transcriptional regulator	PVCC01000003.1	99976	100971	-	C5930_03160	glyceraldehyde-3-phosphate dehydrogenase	PVCD01000003.1	120983
PVCL01000003.1	124374	125318	-	C5959_03250	hypothetical protein C5959_03250	PVCH01000005.1	27375	27593	-	C5967_03245	translation initiation factor IF-1	PVCI01000003.1	210931	212310	-	C5969_03220	MFS transporter	PVCJ01000002.1	170529	172034	-	C5963_03220	two-component system sensor histidine kinase PhoQ	PVCK01000002.1	336060	336887	-	C5965_03205	FKBP-type peptidyl-prolyl cis-trans isomerase	PVCA01000003.1	74557	74766	-	C5932_03165	CsbD family protein	PVCB01000004.1	64677	65429	-	C5934_03245	3-oxoacyl-ACP reductase	PVCC01000003.1	101048	101935	-	C5930_03165	D-hexose-6-phosphate mutarotase	PVCD01000003.1	122997
PVCL01000003.1	125539	125907	-	C5959_03255	hypothetical protein C5959_03255	PVCH01000005.1	27761	30034	-	C5967_03250	ATP-dependent Clp protease ATP-binding subunit ClpA	PVCI01000003.1	212419	213324	-	C5969_03225	LysR family transcriptional regulator	PVCJ01000002.1	172084	173205	-	C5963_03225	cupin domain-containing protein	PVCK01000002.1	337063	337785	-	C5965_03210	hypothetical protein C5965_03210	PVCA01000003.1	74974	76281	-	C5932_03170	MATE family efflux transporter	PVCB01000004.1	65465	66196	-	C5934_03250	two-component system response regulator RstA	PVCC01000003.1	102048	102794	-	C5930_03170	MipA/OmpV family protein	PVCD01000003.1	123926
PVCL01000003.1	125907	126404	-	C5959_03260	DUF3828 domain-containing protein	PVCH01000005.1	30063	30383	-	C5967_03255	ATP-dependent Clp protease adaptor ClpS	PVCI01000003.1	213327	213737	-	C5969_03230	MarR family transcriptional regulator	PVCJ01000002.1	173385	174614	pepT	C5963_03230	peptidase T	PVCK01000002.1	337785	338171	-	C5965_03215	sulfurtransferase complex subunit TusD	PVCA01000003.1	76407	77015	-	C5932_03175	LexA repressor	PVCB01000004.1	66272	66994	-	C5934_03255	dihydromonapterin reductase	PVCC01000003.1	103229	105163	-	C5930_03175	PrkA family serine protein kinase	PVCD01000003.1	124945
PVCL01000003.1	126598	128592	tkt	C5959_03265	transketolase	PVCH01000005.1	30709	30939	cspD	C5967_03260	cold shock domain protein CspD	PVCI01000003.1	213909	214526	-	C5969_03235	UbiX family flavin prenyltransferase	PVCJ01000002.1	174676	174876	-	C5963_03235	hypothetical protein C5963_03235	PVCK01000002.1	338171	338530	-	C5965_03220	sulfurtransferase complex subunit TusC	PVCA01000003.1	77124	77492	-	C5932_03180	diacylglycerol kinase	PVCB01000004.1	67024	68406	-	C5934_03260	amino acid permease	PVCC01000003.1	105286	106569	-	C5930_03180	hypothetical protein C5930_03180	PVCD01000003.1	125530
PVCL01000003.1	128613	129563	tal	C5959_03270	transaldolase	PVCH01000005.1	31004	32947	-	C5967_03265	macrolide ABC transporter ATP-binding protein/permease MacB	PVCI01000003.1	214516	215946	-	C5969_03240	UbiD family decarboxylase	PVCJ01000002.1	174933	176051	-	C5963_03240	spermidine/putrescine ABC transporter ATP-binding protein PotA	PVCK01000002.1	338539	338826	-	C5965_03225	sulfurtransferase complex subunit TusB	PVCA01000003.1	77625	80051	-	C5932_03185	glycerol-3-phosphate 1-O-acyltransferase PlsB	PVCB01000004.1	68591	69535	-	C5934_03265	DUF1471 domain-containing protein	PVCC01000003.1	106662	106871	-	C5930_03185	hypothetical protein C5930_03185	PVCD01000003.1	126693
[truncated: 3,558 more rows]
[truncated: 94 more columns]
