# Supplementary material for: Draft genomes of Cronobacter sakazakii strains isolated from dried spices bring unique insights into the diversity of plant-associated strains
Source: Stand Genomic Sci. 2018 Nov 29;13:35. doi: 10.1186/s40793-018-0339-6 (PMC6267090; doi:10.1186/s40793-018-0339-6)
Supplement: Supplementary file 4 — Table S4. Summary table of pESA3-like RAST gene IDs, contig, % identity, and annotations associated with spice-origin C. sakazakii genomes. (XLSX 166 kb) [file 40793_2018_339_MOESM4_ESM.xlsx]

## Sheet: jor146, jor148, jor173, jor96
Supplement Table 4. Summary table of pESA3-like RAST gene IDs, contig, % identity, and annotations associated with spice-origin C. sakazakii genomes.
Contig	pESA3 Gene	Length	Gene id	function	Hit	Contig	MOD1_Jor146 Gene	Gene id	percent identity 6666666.319175	function	Hit	Contig	MOD1_Jor148 Gene	Gene id	percent identity 6666666.319326	function	Hit	Contig	MOD1_Jor173 Gene	Gene id	percent identity 6666666.318656	function	Hit	Contig	MOD1_Jor96 Gene	Gene id	percent identity 6666666.319173	function	Hit	Contig	MOD1_Jor154 Gene	Gene id	percent identity 6666666.319327	function	Hit	Contig	MOD1_Jor178 Gene	Gene id	percent identity 6666666.319178	function	Hit	Contig	MOD1_Jor183 Gene	Gene id	percent identity 6666666.319328	function	Hit	Contig	MOD1_KW13 Gene
1	1	316	fig|6666666.326087.peg.1	Plasmid recombination enzyme	-				0		-				0		-				0		-				0		-				0		-				0		-				0		-
1	2	221	fig|6666666.326087.peg.2	Replication protein	-				0		-				0		-				0		-				0		-				0		-				0		-				0		-
2	3	60	fig|6666666.326087.peg.3	hypothetical protein	bi	27	2619	fig|6666666.319175.peg.2619	94.92	hypothetical protein	bi	52	3200	fig|6666666.319326.peg.3200	93.22	hypothetical protein	bi	3	596	fig|6666666.318656.peg.596	100	hypothetical protein	bi	35	4153	fig|6666666.319173.peg.4153	93.22	hypothetical protein	bi	73	3892	fig|6666666.319327.peg.3892	93.22	hypothetical protein	bi	65	3467	fig|6666666.319178.peg.3467	93.22	hypothetical protein	bi	21	844	fig|6666666.319328.peg.844	94.92	hypothetical protein	bi	27	3575
2	4	70	fig|6666666.326087.peg.4	Seryl-tRNA synthetase (EC 6.1.1.11)	bi	27	2620	fig|6666666.319175.peg.2620	91.3	Seryl-tRNA synthetase (EC 6.1.1.11)	bi	52	3199	fig|6666666.319326.peg.3199	91.3	Seryl-tRNA synthetase (EC 6.1.1.11)	bi	3	597	fig|6666666.318656.peg.597	91.3	Seryl-tRNA synthetase (EC 6.1.1.11)	bi	35	4152	fig|6666666.319173.peg.4152	91.3	Seryl-tRNA synthetase (EC 6.1.1.11)	bi	73	3893	fig|6666666.319327.peg.3893	91.3	Seryl-tRNA synthetase (EC 6.1.1.11)	bi	65	3468	fig|6666666.319178.peg.3468	91.3	Seryl-tRNA synthetase (EC 6.1.1.11)	bi	21	845	fig|6666666.319328.peg.845	91.3	Seryl-tRNA synthetase (EC 6.1.1.11)	bi	27	3574
3	5	108	fig|6666666.326087.peg.5	mobilization protein MobC	-				0		-				0		-				0		-				0		-				0		-				0		-				0		-
4	6	198	fig|6666666.326087.peg.6	glutamyl-Q-tRNA synthetase	bi	1	447	fig|6666666.319175.peg.447	98.73	glutamyl-Q-tRNA synthetase	bi	33	2009	fig|6666666.319326.peg.2009	98.09	glutamyl-Q-tRNA synthetase	bi	30	3068	fig|6666666.318656.peg.3068	99.36	glutamyl-Q-tRNA synthetase	bi	8	1083	fig|6666666.319173.peg.1083	98.09	glutamyl-Q-tRNA synthetase	bi	21	1687	fig|6666666.319327.peg.1687	98.09	glutamyl-Q-tRNA synthetase	bi	2	362	fig|6666666.319178.peg.362	98.09	glutamyl-Q-tRNA synthetase	bi	19	592	fig|6666666.319328.peg.592	99.36	glutamyl-Q-tRNA synthetase	bi	4	525
5	7	108	fig|6666666.326087.peg.7	FIG00553914: hypothetical protein	bi	16	2243	fig|6666666.319175.peg.2243	100	FIG00553914: hypothetical protein	bi	27	1479	fig|6666666.319326.peg.1479	99.07	FIG00553914: hypothetical protein	bi	8	1387	fig|6666666.318656.peg.1387	100	FIG00553914: hypothetical protein	bi	36	4321	fig|6666666.319173.peg.4321	99.07	FIG00553914: hypothetical protein	bi	17	1087	fig|6666666.319327.peg.1087	99.07	FIG00553914: hypothetical protein	bi	38	2169	fig|6666666.319178.peg.2169	99.07	FIG00553914: hypothetical protein	bi	83	3721	fig|6666666.319328.peg.3721	99.07	FIG00553914: hypothetical protein	bi	26	3228
5	8	133	fig|6666666.326087.peg.8	FIG00554009: hypothetical protein	bi	16	2244	fig|6666666.319175.peg.2244	100	FIG00554009: hypothetical protein	bi	27	1478	fig|6666666.319326.peg.1478	98.48	FIG00554009: hypothetical protein	bi	8	1386	fig|6666666.318656.peg.1386	100	FIG00554009: hypothetical protein	bi	36	4322	fig|6666666.319173.peg.4322	98.48	FIG00554009: hypothetical protein	bi	17	1086	fig|6666666.319327.peg.1086	98.48	FIG00554009: hypothetical protein	bi	38	2170	fig|6666666.319178.peg.2170	98.48	FIG00554009: hypothetical protein	bi	83	3720	fig|6666666.319328.peg.3720	99.24	FIG00554009: hypothetical protein	bi	26	3227
5	9	242	fig|6666666.326087.peg.9	Transcriptional regulator, ArsR family	bi	16	2245	fig|6666666.319175.peg.2245	90.87	Transcriptional regulator, ArsR family	bi	27	1477	fig|6666666.319326.peg.1477	97.93	Transcriptional regulator, ArsR family	bi	8	1385	fig|6666666.318656.peg.1385	100	Transcriptional regulator, ArsR family	bi	36	4323	fig|6666666.319173.peg.4323	97.93	Transcriptional regulator, ArsR family	bi	17	1085	fig|6666666.319327.peg.1085	97.93	Transcriptional regulator, ArsR family	bi	38	2171	fig|6666666.319178.peg.2171	97.93	Transcriptional regulator, ArsR family	bi	83	3719	fig|6666666.319328.peg.3719	98.34	Transcriptional regulator, ArsR family	bi	26	3226
5	10	274	fig|6666666.326087.peg.10	Non-heme chloroperoxidase (EC 1.11.1.10)	bi	16	2246	fig|6666666.319175.peg.2246	99.27	Non-heme chloroperoxidase (EC 1.11.1.10)	bi	27	1476	fig|6666666.319326.peg.1476	98.53	Non-heme chloroperoxidase (EC 1.11.1.10)	bi	8	1384	fig|6666666.318656.peg.1384	100	Non-heme chloroperoxidase (EC 1.11.1.10)	bi	36	4324	fig|6666666.319173.peg.4324	98.53	Non-heme chloroperoxidase (EC 1.11.1.10)	bi	17	1084	fig|6666666.319327.peg.1084	98.53	Non-heme chloroperoxidase (EC 1.11.1.10)	bi	38	2172	fig|6666666.319178.peg.2172	98.53	Non-heme chloroperoxidase (EC 1.11.1.10)	bi	83	3718	fig|6666666.319328.peg.3718	100	Non-heme chloroperoxidase (EC 1.11.1.10)	bi	26	3225
5	11	459	fig|6666666.326087.peg.11	PTS system, beta-glucoside-specific IIB component (EC 2.7.1.69) / PTS system, beta-glucoside-specific IIC component / PTS system, beta-glucoside-specific IIA component	bi	16	2247	fig|6666666.319175.peg.2247	98.69	PTS system, beta-glucoside-specific IIB component (EC 2.7.1.69) / PTS system, beta-glucoside-specific IIC component / PTS system, beta-glucoside-specific IIA component	bi	27	1475	fig|6666666.319326.peg.1475	97.6	PTS system, beta-glucoside-specific IIB component (EC 2.7.1.69) / PTS system, beta-glucoside-specific IIC component / PTS system, beta-glucoside-specific IIA component	bi	8	1383	fig|6666666.318656.peg.1383	100	PTS system, beta-glucoside-specific IIB component (EC 2.7.1.69) / PTS system, beta-glucoside-specific IIC component / PTS system, beta-glucoside-specific IIA component	bi	36	4325	fig|6666666.319173.peg.4325	97.6	PTS system, beta-glucoside-specific IIB component (EC 2.7.1.69) / PTS system, beta-glucoside-specific IIC component / PTS system, beta-glucoside-specific IIA component	bi	17	1083	fig|6666666.319327.peg.1083	97.6	PTS system, beta-glucoside-specific IIB component (EC 2.7.1.69) / PTS system, beta-glucoside-specific IIC component / PTS system, beta-glucoside-specific IIA component	bi	38	2173	fig|6666666.319178.peg.2173	97.6	PTS system, beta-glucoside-specific IIB component (EC 2.7.1.69) / PTS system, beta-glucoside-specific IIC component / PTS system, beta-glucoside-specific IIA component	bi	83	3717	fig|6666666.319328.peg.3717	98.47	PTS system, beta-glucoside-specific IIB component (EC 2.7.1.69) / PTS system, beta-glucoside-specific IIC component / PTS system, beta-glucoside-specific IIA component	bi	26	3224
5	12	465	fig|6666666.326087.peg.12	Starvation sensing protein RspA	bi	16	2248	fig|6666666.319175.peg.2248	99.25	Starvation sensing protein RspA	bi	27	1474	fig|6666666.319326.peg.1474	98.5	Starvation sensing protein RspA	bi	8	1382	fig|6666666.318656.peg.1382	100	Starvation sensing protein RspA	bi	36	4326	fig|6666666.319173.peg.4326	98.5	Starvation sensing protein RspA	bi	17	1082	fig|6666666.319327.peg.1082	98.5	Starvation sensing protein RspA	bi	38	2174	fig|6666666.319178.peg.2174	98.5	Starvation sensing protein RspA	bi	83	3716	fig|6666666.319328.peg.3716	98.75	Starvation sensing protein RspA	bi	26	3223
5	13	240	fig|6666666.326087.peg.13	Transcriptional regulator, GntR family	bi	16	2249	fig|6666666.319175.peg.2249	99.58	Transcriptional regulator, GntR family	bi	27	1473	fig|6666666.319326.peg.1473	99.16	Transcriptional regulator, GntR family	bi	8	1381	fig|6666666.318656.peg.1381	100	Transcriptional regulator, GntR family	bi	36	4327	fig|6666666.319173.peg.4327	99.16	Transcriptional regulator, GntR family	bi	17	1081	fig|6666666.319327.peg.1081	99.16	Transcriptional regulator, GntR family	bi	38	2175	fig|6666666.319178.peg.2175	99.16	Transcriptional regulator, GntR family	bi	83	3715	fig|6666666.319328.peg.3715	98.74	Transcriptional regulator, GntR family	bi	26	3222
5	14	48	fig|6666666.326087.peg.14	hypothetical protein	-				0		-				0		-				0		-				0		-				0		-				0		uni	83	3715	fig|6666666.319328.peg.3715	97.22	Transcriptional regulator, GntR family	-
5	15	98	fig|6666666.326087.peg.15	Predicted membrane protein	bi	16	2250	fig|6666666.319175.peg.2250	100	Predicted membrane protein	bi	27	1472	fig|6666666.319326.peg.1472	100	Predicted membrane protein	bi	8	1380	fig|6666666.318656.peg.1380	100	Predicted membrane protein	bi	36	4328	fig|6666666.319173.peg.4328	100	Predicted membrane protein	bi	17	1080	fig|6666666.319327.peg.1080	100	Predicted membrane protein	bi	38	2176	fig|6666666.319178.peg.2176	100	Predicted membrane protein	bi	83	3714	fig|6666666.319328.peg.3714	98.97	Predicted membrane protein	bi	26	3221
5	16	40	fig|6666666.326087.peg.16	hypothetical protein	bi	16	2251	fig|6666666.319175.peg.2251	100	hypothetical protein	bi	27	1471	fig|6666666.319326.peg.1471	100	hypothetical protein	bi	8	1379	fig|6666666.318656.peg.1379	100	hypothetical protein	bi	36	4329	fig|6666666.319173.peg.4329	100	hypothetical protein	bi	17	1079	fig|6666666.319327.peg.1079	100	hypothetical protein	bi	38	2177	fig|6666666.319178.peg.2177	100	hypothetical protein	bi	83	3713	fig|6666666.319328.peg.3713	100	hypothetical protein	bi	26	3220
5	17	116	fig|6666666.326087.peg.17	hypothetical protein	bi	16	2252	fig|6666666.319175.peg.2252	95.65	hypothetical protein	bi	27	1470	fig|6666666.319326.peg.1470	95.65	hypothetical protein	bi	8	1378	fig|6666666.318656.peg.1378	100	hypothetical protein	bi	36	4330	fig|6666666.319173.peg.4330	95.65	hypothetical protein	bi	17	1078	fig|6666666.319327.peg.1078	95.65	hypothetical protein	bi	38	2178	fig|6666666.319178.peg.2178	95.65	hypothetical protein	bi	83	3712	fig|6666666.319328.peg.3712	93.91	hypothetical protein	bi	26	3219
5	18	526	fig|6666666.326087.peg.18	FIG00553515: hypothetical protein	bi	16	2253	fig|6666666.319175.peg.2253	99.19	FIG00553515: hypothetical protein	bi	27	1469	fig|6666666.319326.peg.1469	99.6	FIG00553515: hypothetical protein	bi	8	1377	fig|6666666.318656.peg.1377	99.6	FIG00553515: hypothetical protein	bi	36	4331	fig|6666666.319173.peg.4331	99.6	FIG00553515: hypothetical protein	bi	17	1077	fig|6666666.319327.peg.1077	99.6	FIG00553515: hypothetical protein	bi	38	2179	fig|6666666.319178.peg.2179	99.6	FIG00553515: hypothetical protein	bi	83	3711	fig|6666666.319328.peg.3711	99.8	FIG00553515: hypothetical protein	bi	26	3218
5	19	272	fig|6666666.326087.peg.19	hypothetical protein	bi	16	2254	fig|6666666.319175.peg.2254	97.05	hypothetical protein	bi	27	1468	fig|6666666.319326.peg.1468	97.05	hypothetical protein	bi	8	1376	fig|6666666.318656.peg.1376	100	hypothetical protein	bi	36	4332	fig|6666666.319173.peg.4332	97.05	hypothetical protein	bi	17	1076	fig|6666666.319327.peg.1076	96.31	hypothetical protein	bi	38	2180	fig|6666666.319178.peg.2180	97.05	hypothetical protein	bi	83	3710	fig|6666666.319328.peg.3710	96.68	hypothetical protein	bi	26	3217
5	20	54	fig|6666666.326087.peg.20	hypothetical protein	-				0		-				0		-				0		-				0		-				0		-				0		-				0		-
5	21	161	fig|6666666.326087.peg.21	Uncharacterized protein ImpD	bi	16	2255	fig|6666666.319175.peg.2255	99.38	Uncharacterized protein ImpD	bi	27	1467	fig|6666666.319326.peg.1467	99.38	Uncharacterized protein ImpD	bi	8	1375	fig|6666666.318656.peg.1375	100	Uncharacterized protein ImpD	bi	36	4333	fig|6666666.319173.peg.4333	99.38	Uncharacterized protein ImpD	bi	17	1075	fig|6666666.319327.peg.1075	99.38	Uncharacterized protein ImpD	bi	38	2181	fig|6666666.319178.peg.2181	99.38	Uncharacterized protein ImpD	bi	83	3709	fig|6666666.319328.peg.3709	99.38	Uncharacterized protein ImpD	bi	26	3216
5	22	313	fig|6666666.326087.peg.22	FIG00553445: hypothetical protein	bi	16	2256	fig|6666666.319175.peg.2256	99.68	FIG00553445: hypothetical protein	bi	27	1466	fig|6666666.319326.peg.1466	99.68	FIG00553445: hypothetical protein	bi	8	1374	fig|6666666.318656.peg.1374	99.68	FIG00553445: hypothetical protein	bi	36	4334	fig|6666666.319173.peg.4334	99.68	FIG00553445: hypothetical protein	bi	17	1074	fig|6666666.319327.peg.1074	99.68	FIG00553445: hypothetical protein	bi	38	2182	fig|6666666.319178.peg.2182	99.68	FIG00553445: hypothetical protein	bi	83	3708	fig|6666666.319328.peg.3708	99.36	FIG00553445: hypothetical protein	bi	26	3215
5	23	109	fig|6666666.326087.peg.23	Ferredoxin	-				0		-				0		bi	8	1373	fig|6666666.318656.peg.1373	100	Ferredoxin	-				0		-				0		-				0		-				0		-
5	24	492	fig|6666666.326087.peg.24	Trk system potassium uptake protein TrkG	bi	16	2257	fig|6666666.319175.peg.2257	98.78	Trk system potassium uptake protein TrkG	bi	27	1465	fig|6666666.319326.peg.1465	98.98	Trk system potassium uptake protein TrkG	bi	8	1372	fig|6666666.318656.peg.1372	100	Trk system potassium uptake protein TrkG	bi	36	4335	fig|6666666.319173.peg.4335	98.72	Trk system potassium uptake protein TrkG	bi	17	1073	fig|6666666.319327.peg.1073	98.78	Trk system potassium uptake protein TrkG	bi	38	2183	fig|6666666.319178.peg.2183	98.72	Trk system potassium uptake protein TrkG	bi	83	3707	fig|6666666.319328.peg.3707	99.13	Trk system potassium uptake protein TrkG	bi	26	3213
5	25	138	fig|6666666.326087.peg.25	Arsenate reductase (EC 1.20.4.1)	bi	16	2258	fig|6666666.319175.peg.2258	96.35	Arsenate reductase (EC 1.20.4.1)	bi	27	1464	fig|6666666.319326.peg.1464	97.01	Arsenate reductase (EC 1.20.4.1)	bi	8	1371	fig|6666666.318656.peg.1371	100	Arsenate reductase (EC 1.20.4.1)	bi	36	4336	fig|6666666.319173.peg.4336	97.01	Arsenate reductase (EC 1.20.4.1)	bi	17	1072	fig|6666666.319327.peg.1072	97.01	Arsenate reductase (EC 1.20.4.1)	bi	38	2184	fig|6666666.319178.peg.2184	97.01	Arsenate reductase (EC 1.20.4.1)	bi	83	3706	fig|6666666.319328.peg.3706	97.08	Arsenate reductase (EC 1.20.4.1)	bi	26	3212
5	26	428	fig|6666666.326087.peg.26	Arsenic efflux pump protein	bi	16	2259	fig|6666666.319175.peg.2259	98.13	Arsenic efflux pump protein	bi	27	1463	fig|6666666.319326.peg.1463	97.42	Arsenic efflux pump protein	bi	8	1370	fig|6666666.318656.peg.1370	100	Arsenic efflux pump protein	bi	36	4337	fig|6666666.319173.peg.4337	97.42	Arsenic efflux pump protein	bi	17	1071	fig|6666666.319327.peg.1071	97.42	Arsenic efflux pump protein	bi	38	2185	fig|6666666.319178.peg.2185	97.42	Arsenic efflux pump protein	bi	83	3705	fig|6666666.319328.peg.3705	98.83	Arsenic efflux pump protein	bi	26	3211
5	27	111	fig|6666666.326087.peg.27	Arsenical resistance operon repressor	bi	16	2260	fig|6666666.319175.peg.2260	98.18	Arsenical resistance operon repressor	bi	27	1462	fig|6666666.319326.peg.1462	97.27	Arsenical resistance operon repressor	bi	8	1369	fig|6666666.318656.peg.1369	100	Arsenical resistance operon repressor	bi	36	4338	fig|6666666.319173.peg.4338	97.27	Arsenical resistance operon repressor	bi	17	1070	fig|6666666.319327.peg.1070	97.27	Arsenical resistance operon repressor	bi	38	2186	fig|6666666.319178.peg.2186	97.27	Arsenical resistance operon repressor	bi	83	3704	fig|6666666.319328.peg.3704	95.45	Arsenical resistance operon repressor	bi	26	3210
5	28	296	fig|6666666.326087.peg.28	4-hydroxy-tetrahydrodipicolinate synthase (EC 4.3.3.7)	bi	16	2261	fig|6666666.319175.peg.2261	96.61	4-hydroxy-tetrahydrodipicolinate synthase (EC 4.3.3.7)	bi	27	1461	fig|6666666.319326.peg.1461	95.93	4-hydroxy-tetrahydrodipicolinate synthase (EC 4.3.3.7)	bi	8	1368	fig|6666666.318656.peg.1368	100	4-hydroxy-tetrahydrodipicolinate synthase (EC 4.3.3.7)	bi	36	4339	fig|6666666.319173.peg.4339	95.93	4-hydroxy-tetrahydrodipicolinate synthase (EC 4.3.3.7)	bi	17	1069	fig|6666666.319327.peg.1069	95.93	4-hydroxy-tetrahydrodipicolinate synthase (EC 4.3.3.7)	bi	38	2187	fig|6666666.319178.peg.2187	95.93	4-hydroxy-tetrahydrodipicolinate synthase (EC 4.3.3.7)	bi	83	3703	fig|6666666.319328.peg.3703	95.59	4-hydroxy-tetrahydrodipicolinate synthase (EC 4.3.3.7)	bi	26	3209
5	29	302	fig|6666666.326087.peg.29	Permease of the drug/metabolite transporter (DMT) superfamily	bi	16	2262	fig|6666666.319175.peg.2262	97.34	Permease of the drug/metabolite transporter (DMT) superfamily	bi	27	1460	fig|6666666.319326.peg.1460	96.58	Permease of the drug/metabolite transporter (DMT) superfamily	bi	8	1367	fig|6666666.318656.peg.1367	100	Permease of the drug/metabolite transporter (DMT) superfamily	bi	36	4340	fig|6666666.319173.peg.4340	96.58	Permease of the drug/metabolite transporter (DMT) superfamily	bi	17	1068	fig|6666666.319327.peg.1068	96.01	Permease of the drug/metabolite transporter (DMT) superfamily	bi	38	2188	fig|6666666.319178.peg.2188	96.58	Permease of the drug/metabolite transporter (DMT) superfamily	bi	83	3702	fig|6666666.319328.peg.3702	97.95	Permease of the drug/metabolite transporter (DMT) superfamily	bi	26	3208
5	30	445	fig|6666666.326087.peg.30	Transcriptional regulator, GntR family domain / Aspartate aminotransferase (EC 2.6.1.1)	bi	16	2263	fig|6666666.319175.peg.2263	97.97	Transcriptional regulator, GntR family domain / Aspartate aminotransferase (EC 2.6.1.1)	bi	27	1459	fig|6666666.319326.peg.1459	98.65	Transcriptional regulator, GntR family domain / Aspartate aminotransferase (EC 2.6.1.1)	bi	8	1366	fig|6666666.318656.peg.1366	100	Transcriptional regulator, GntR family domain / Aspartate aminotransferase (EC 2.6.1.1)	bi	36	4341	fig|6666666.319173.peg.4341	98.65	Transcriptional regulator, GntR family domain / Aspartate aminotransferase (EC 2.6.1.1)	bi	17	1067	fig|6666666.319327.peg.1067	98.65	Transcriptional regulator, GntR family domain / Aspartate aminotransferase (EC 2.6.1.1)	bi	38	2189	fig|6666666.319178.peg.2189	98.65	Transcriptional regulator, GntR family domain / Aspartate aminotransferase (EC 2.6.1.1)	bi	83	3701	fig|6666666.319328.peg.3701	98.65	Transcriptional regulator, GntR family domain / Aspartate aminotransferase (EC 2.6.1.1)	bi	26	3207
5	31	166	fig|6666666.326087.peg.31	Uncharacterized protein ImpB	bi	23	2523	fig|6666666.319175.peg.2523	97	Uncharacterized protein ImpB	bi	38	2470	fig|6666666.319326.peg.2470	32.26	Uncharacterized protein ImpB	bi	8	1365	fig|6666666.318656.peg.1365	100	Uncharacterized protein ImpB	bi	3	452	fig|6666666.319173.peg.452	97.2	Uncharacterized protein ImpB	bi	32	2548	fig|6666666.319327.peg.2548	32.26	Uncharacterized protein ImpB	bi	38	2190	fig|6666666.319178.peg.2190	98.33	Uncharacterized protein ImpB	bi	82	3697	fig|6666666.319328.peg.3697	98.79	Uncharacterized protein ImpB	bi	26	3206
5	32	514	fig|6666666.326087.peg.32	Uncharacterized protein ImpC	bi	23	2524	fig|6666666.319175.peg.2524	99.03	Uncharacterized protein ImpC	bi	27	1569	fig|6666666.319326.peg.1569	99.03	Uncharacterized protein ImpC	bi	8	1364	fig|6666666.318656.peg.1364	100	Uncharacterized protein ImpC	bi	26	2711	fig|6666666.319173.peg.2711	99.03	Uncharacterized protein ImpC	bi	36	2912	fig|6666666.319327.peg.2912	99.03	Uncharacterized protein ImpC	bi	38	2192	fig|6666666.319178.peg.2192	99.03	Uncharacterized protein ImpC	bi	82	3698	fig|6666666.319328.peg.3698	99.22	Uncharacterized protein ImpC	bi	26	3205
5	33	447	fig|6666666.326087.peg.33	Uncharacterized protein ImpJ/VasE	bi	17	2266	fig|6666666.319175.peg.2266	98.88	Uncharacterized protein ImpJ/VasE	bi	27	1568	fig|6666666.319326.peg.1568	99.22	Uncharacterized protein ImpJ/VasE	bi	8	1363	fig|6666666.318656.peg.1363	100	Uncharacterized protein ImpJ/VasE	bi	26	2710	fig|6666666.319173.peg.2710	99.22	Uncharacterized protein ImpJ/VasE	bi	36	2911	fig|6666666.319327.peg.2911	99.22	Uncharacterized protein ImpJ/VasE	bi	38	2193	fig|6666666.319178.peg.2193	99.22	Uncharacterized protein ImpJ/VasE	bi	50	2627	fig|6666666.319328.peg.2627	98.21	Uncharacterized protein ImpJ/VasE	bi	8	788
5	34	218	fig|6666666.326087.peg.34	probable membrane protein YPO1468	bi	17	2265	fig|6666666.319175.peg.2265	98.16	probable membrane protein YPO1468	-				0		bi	8	1362	fig|6666666.318656.peg.1362	100	probable membrane protein YPO1468	-				0		-				0		-				0		bi	50	2626	fig|6666666.319328.peg.2626	98.62	probable membrane protein YPO1468	-
5	35	568	fig|6666666.326087.peg.35	Copper resistance protein D	bi	17	2264	fig|6666666.319175.peg.2264	96.79	Copper resistance protein D	bi	38	2466	fig|6666666.319326.peg.2466	43.21	Outer membrane protein ImpK/VasF, OmpA/MotB domain	bi	8	1361	fig|6666666.318656.peg.1361	99.82	Copper resistance protein D	bi	13	1829	fig|6666666.319173.peg.1829	43.21	Outer membrane protein ImpK/VasF, OmpA/MotB domain	bi	32	2552	fig|6666666.319327.peg.2552	43.21	Outer membrane protein ImpK/VasF, OmpA/MotB domain	bi	31	1706	fig|6666666.319178.peg.1706	43.21	Outer membrane protein ImpK/VasF, OmpA/MotB domain	bi	10	173	fig|6666666.319328.peg.173	98.36	Outer membrane protein assembly factor YaeT precursor	bi	8	789
5	36	164	fig|6666666.326087.peg.36	Putative cytoplasmic protein USSDB7A	bi	12	2091	fig|6666666.319175.peg.2091	98.46	hypothetical protein	bi	30	1752	fig|6666666.319326.peg.1752	37.88	hypothetical protein	bi	8	1360	fig|6666666.318656.peg.1360	100	Putative cytoplasmic protein USSDB7A	bi	2	327	fig|6666666.319173.peg.327	47.85	Putative cytoplasmic protein USSDB7A	bi	25	2120	fig|6666666.319327.peg.2120	37.93	hypothetical protein	bi	45	2734	fig|6666666.319178.peg.2734	47.85	Putative cytoplasmic protein USSDB7A	bi	44	2413	fig|6666666.319328.peg.2413	98.46	Putative cytoplasmic protein USSDB7A	-
5	37	887	fig|6666666.326087.peg.37	ClpB protein	bi	15	2178	fig|6666666.319175.peg.2178	99.55	ClpB protein	bi	38	2486	fig|6666666.319326.peg.2486	46.52	ClpB protein	bi	8	1359	fig|6666666.318656.peg.1359	100	ClpB protein	bi	13	1809	fig|6666666.319173.peg.1809	46.52	ClpB protein	bi	32	2532	fig|6666666.319327.peg.2532	46.52	ClpB protein	bi	31	1686	fig|6666666.319178.peg.1686	46.52	ClpB protein	bi	22	850	fig|6666666.319328.peg.850	98.43	ClpB protein	bi	8	810
5	38	58	fig|6666666.326087.peg.38	hypothetical protein	-				0		-				0		-				0		-				0		-				0		-				0		-				0		-
5	39	952	fig|6666666.326087.peg.39	VgrG protein	bi	15	2177	fig|6666666.319175.peg.2177	97.9	VgrG protein	bi	6	175	fig|6666666.319326.peg.175	39.69	VgrG protein	bi	8	1358	fig|6666666.318656.peg.1358	100	VgrG protein	bi	3	453	fig|6666666.319173.peg.453	39.69	VgrG protein	bi	37	2936	fig|6666666.319327.peg.2936	39.69	VgrG protein	bi	16	1228	fig|6666666.319178.peg.1228	39.69	VgrG protein	bi	22	852	fig|6666666.319328.peg.852	94.33	VgrG protein	uni	26	3205
5	40	39	fig|6666666.326087.peg.40	hypothetical protein	bi	15	2176	fig|6666666.319175.peg.2176	100	hypothetical protein	-				0		bi	8	1357	fig|6666666.318656.peg.1357	100	hypothetical protein	-				0		-				0		-				0		-				0		-
5	41	216	fig|6666666.326087.peg.41	Putative lipoprotein	bi	15	2175	fig|6666666.319175.peg.2175	99.15	Putative lipoprotein	-				0		bi	8	1355	fig|6666666.318656.peg.1355	100	Putative lipoprotein	-				0		-				0		-				0		bi	22	854	fig|6666666.319328.peg.854	93.95	probable lipoprotein YPO0703	-
5	42	41	fig|6666666.326087.peg.42	hypothetical protein	-				0		-				0		-				0		-				0		-				0		-				0		-				0		-
5	43	108	fig|6666666.326087.peg.43	Probable lipoprotein	bi	15	2174	fig|6666666.319175.peg.2174	100	Probable lipoprotein	bi	27	1566	fig|6666666.319326.peg.1566	98.13	Probable lipoprotein	bi	8	1354	fig|6666666.318656.peg.1354	100	Probable lipoprotein	bi	26	2708	fig|6666666.319173.peg.2708	98.13	Probable lipoprotein	bi	36	2909	fig|6666666.319327.peg.2909	98.13	Probable lipoprotein	bi	38	2195	fig|6666666.319178.peg.2195	98.13	Probable lipoprotein	bi	22	860	fig|6666666.319328.peg.860	98.13	Probable lipoprotein	bi	26	3195
5	44	250	fig|6666666.326087.peg.44	Thiol:disulfide interchange protein DsbG precursor	bi	15	2173	fig|6666666.319175.peg.2173	99.6	Thiol:disulfide interchange protein DsbG precursor	bi	27	1565	fig|6666666.319326.peg.1565	98.8	Thiol:disulfide interchange protein DsbG precursor	bi	8	1353	fig|6666666.318656.peg.1353	100	Thiol:disulfide interchange protein DsbG precursor	bi	26	2707	fig|6666666.319173.peg.2707	98.8	Thiol:disulfide interchange protein DsbG precursor	bi	36	2908	fig|6666666.319327.peg.2908	98.8	Thiol:disulfide interchange protein DsbG precursor	bi	38	2196	fig|6666666.319178.peg.2196	98.8	Thiol:disulfide interchange protein DsbG precursor	bi	22	861	fig|6666666.319328.peg.861	98.8	Thiol:disulfide interchange protein DsbG precursor	bi	26	3194
5	45	674	fig|6666666.326087.peg.45	Membrane protein, suppressor for copper-sensitivity ScsB	bi	15	2172	fig|6666666.319175.peg.2172	95.39	Membrane protein, suppressor for copper-sensitivity ScsB	bi	27	1564	fig|6666666.319326.peg.1564	97.33	Membrane protein, suppressor for copper-sensitivity ScsB	bi	8	1352	fig|6666666.318656.peg.1352	100	Membrane protein, suppressor for copper-sensitivity ScsB	bi	26	2706	fig|6666666.319173.peg.2706	97.33	Membrane protein, suppressor for copper-sensitivity ScsB	bi	36	2907	fig|6666666.319327.peg.2907	97.33	Membrane protein, suppressor for copper-sensitivity ScsB	bi	38	2197	fig|6666666.319178.peg.2197	97.33	Membrane protein, suppressor for copper-sensitivity ScsB	bi	22	862	fig|6666666.319328.peg.862	95.54	Membrane protein, suppressor for copper-sensitivity ScsB	bi	26	3193
5	46	153	fig|6666666.326087.peg.46	Suppression of copper sensitivity: putative copper binding protein ScsA	bi	15	2171	fig|6666666.319175.peg.2171	97.37	Suppression of copper sensitivity: putative copper binding protein ScsA	bi	27	1563	fig|6666666.319326.peg.1563	98.68	Suppression of copper sensitivity: putative copper binding protein ScsA	bi	8	1351	fig|6666666.318656.peg.1351	99.34	Suppression of copper sensitivity: putative copper binding protein ScsA	bi	26	2705	fig|6666666.319173.peg.2705	98.68	Suppression of copper sensitivity: putative copper binding protein ScsA	bi	36	2906	fig|6666666.319327.peg.2906	98.68	Suppression of copper sensitivity: putative copper binding protein ScsA	bi	38	2198	fig|6666666.319178.peg.2198	98.68	Suppression of copper sensitivity: putative copper binding protein ScsA	bi	22	863	fig|6666666.319328.peg.863	96.71	Suppression of copper sensitivity: putative copper binding protein ScsA	bi	26	3192
5	47	87	fig|6666666.326087.peg.47	Putative inner membrane protein	bi	15	2170	fig|6666666.319175.peg.2170	100	Putative inner membrane protein	bi	27	1562	fig|6666666.319326.peg.1562	100	Putative inner membrane protein	bi	8	1350	fig|6666666.318656.peg.1350	100	Putative inner membrane protein	bi	26	2704	fig|6666666.319173.peg.2704	100	Putative inner membrane protein	bi	36	2905	fig|6666666.319327.peg.2905	100	Putative inner membrane protein	bi	38	2199	fig|6666666.319178.peg.2199	100	Putative inner membrane protein	bi	22	864	fig|6666666.319328.peg.864	100	Putative inner membrane protein	bi	26	3191
5	48	130	fig|6666666.326087.peg.48	hypothetical protein	bi	15	2169	fig|6666666.319175.peg.2169	94.57	hypothetical protein	bi	27	1561	fig|6666666.319326.peg.1561	97.67	hypothetical protein	bi	8	1349	fig|6666666.318656.peg.1349	100	hypothetical protein	bi	26	2703	fig|6666666.319173.peg.2703	97.67	hypothetical protein	bi	36	2904	fig|6666666.319327.peg.2904	97.67	hypothetical protein	bi	38	2200	fig|6666666.319178.peg.2200	97.67	hypothetical protein	bi	22	865	fig|6666666.319328.peg.865	91.47	hypothetical protein	bi	26	3190
5	49	174	fig|6666666.326087.peg.49	hypothetical protein	bi	15	2168	fig|6666666.319175.peg.2168	92.49	hypothetical protein	bi	27	1560	fig|6666666.319326.peg.1560	93.06	hypothetical protein	bi	8	1348	fig|6666666.318656.peg.1348	99.42	hypothetical protein	bi	26	2702	fig|6666666.319173.peg.2702	93.06	hypothetical protein	bi	36	2903	fig|6666666.319327.peg.2903	93.06	hypothetical protein	bi	38	2201	fig|6666666.319178.peg.2201	93.06	hypothetical protein	bi	22	866	fig|6666666.319328.peg.866	98.84	hypothetical protein	bi	26	3189
5	50	82	fig|6666666.326087.peg.50	FIG00554256: hypothetical protein	bi	15	2167	fig|6666666.319175.peg.2167	98.77	FIG00554256: hypothetical protein	bi	27	1559	fig|6666666.319326.peg.1559	100	FIG00554256: hypothetical protein	bi	8	1347	fig|6666666.318656.peg.1347	100	FIG00554256: hypothetical protein	bi	26	2701	fig|6666666.319173.peg.2701	100	FIG00554256: hypothetical protein	bi	36	2902	fig|6666666.319327.peg.2902	100	FIG00554256: hypothetical protein	bi	38	2202	fig|6666666.319178.peg.2202	100	FIG00554256: hypothetical protein	bi	22	867	fig|6666666.319328.peg.867	100	FIG00554256: hypothetical protein	bi	26	3188
5	51	253	fig|6666666.326087.peg.51	ABC transporter (iron.B12.siderophore.hemin) , ATP-binding component	bi	15	2166	fig|6666666.319175.peg.2166	99.21	ABC transporter (iron.B12.siderophore.hemin) , ATP-binding component	bi	27	1558	fig|6666666.319326.peg.1558	99.6	ABC transporter (iron.B12.siderophore.hemin) , ATP-binding component	bi	8	1346	fig|6666666.318656.peg.1346	100	ABC transporter (iron.B12.siderophore.hemin) , ATP-binding component	bi	26	2700	fig|6666666.319173.peg.2700	99.6	ABC transporter (iron.B12.siderophore.hemin) , ATP-binding component	bi	36	2901	fig|6666666.319327.peg.2901	99.6	ABC transporter (iron.B12.siderophore.hemin) , ATP-binding component	bi	38	2203	fig|6666666.319178.peg.2203	99.6	ABC transporter (iron.B12.siderophore.hemin) , ATP-binding component	bi	22	868	fig|6666666.319328.peg.868	99.21	ABC transporter (iron.B12.siderophore.hemin) , ATP-binding component	bi	26	3187
5	52	347	fig|6666666.326087.peg.52	ABC transporter (iron.B12.siderophore.hemin) , permease component	bi	15	2165	fig|6666666.319175.peg.2165	99.42	ABC transporter (iron.B12.siderophore.hemin) , permease component	bi	27	1557	fig|6666666.319326.peg.1557	99.42	ABC transporter (iron.B12.siderophore.hemin) , permease component	bi	8	1345	fig|6666666.318656.peg.1345	100	ABC transporter (iron.B12.siderophore.hemin) , permease component	bi	26	2699	fig|6666666.319173.peg.2699	99.56	ABC transporter (iron.B12.siderophore.hemin) , permease component	bi	36	2900	fig|6666666.319327.peg.2900	99.42	ABC transporter (iron.B12.siderophore.hemin) , permease component	bi	38	2204	fig|6666666.319178.peg.2204	99.42	ABC transporter (iron.B12.siderophore.hemin) , permease component	bi	22	869	fig|6666666.319328.peg.869	99.42	ABC transporter (iron.B12.siderophore.hemin) , permease component	bi	26	3186
5	53	336	fig|6666666.326087.peg.53	ABC transporter (iron.B12.siderophore.hemin) , periplasmic substrate-binding component	bi	15	2164	fig|6666666.319175.peg.2164	99.1	ABC transporter (iron.B12.siderophore.hemin) , periplasmic substrate-binding component	bi	27	1556	fig|6666666.319326.peg.1556	98.51	ABC transporter (iron.B12.siderophore.hemin) , periplasmic substrate-binding component	bi	8	1344	fig|6666666.318656.peg.1344	100	ABC transporter (iron.B12.siderophore.hemin) , periplasmic substrate-binding component	bi	36	4243	fig|6666666.319173.peg.4243	98.51	ABC transporter (iron.B12.siderophore.hemin) , periplasmic substrate-binding component	bi	36	2899	fig|6666666.319327.peg.2899	98.51	ABC transporter (iron.B12.siderophore.hemin) , periplasmic substrate-binding component	bi	38	2205	fig|6666666.319178.peg.2205	98.51	ABC transporter (iron.B12.siderophore.hemin) , periplasmic substrate-binding component	bi	22	870	fig|6666666.319328.peg.870	98.81	ABC transporter (iron.B12.siderophore.hemin) , periplasmic substrate-binding component	bi	26	3185
5	54	412	fig|6666666.326087.peg.54	Transporter, MFS superfamily	bi	15	2163	fig|6666666.319175.peg.2163	99.27	Transporter, MFS superfamily	bi	27	1555	fig|6666666.319326.peg.1555	99.51	Transporter, MFS superfamily	bi	8	1343	fig|6666666.318656.peg.1343	100	Transporter, MFS superfamily	bi	36	4244	fig|6666666.319173.peg.4244	99.51	Transporter, MFS superfamily	bi	36	2898	fig|6666666.319327.peg.2898	99.51	Transporter, MFS superfamily	bi	38	2206	fig|6666666.319178.peg.2206	99.51	Transporter, MFS superfamily	bi	22	871	fig|6666666.319328.peg.871	99.27	Transporter, MFS superfamily	bi	26	3184
5	55	38	fig|6666666.326087.peg.55	hypothetical protein	-				0		bi	27	1554	fig|6666666.319326.peg.1554	89.19	hypothetical protein	-				0		bi	36	4245	fig|6666666.319173.peg.4245	89.19	hypothetical protein	bi	36	2897	fig|6666666.319327.peg.2897	89.19	hypothetical protein	bi	38	2207	fig|6666666.319178.peg.2207	89.19	hypothetical protein	bi	22	872	fig|6666666.319328.peg.872	89.19	hypothetical protein	-
5	56	38	fig|6666666.326087.peg.56	hypothetical protein	bi	15	2162	fig|6666666.319175.peg.2162	97.3	hypothetical protein	bi	27	1553	fig|6666666.319326.peg.1553	100	hypothetical protein	bi	8	1342	fig|6666666.318656.peg.1342	100	hypothetical protein	bi	36	4246	fig|6666666.319173.peg.4246	100	hypothetical protein	bi	36	2896	fig|6666666.319327.peg.2896	100	hypothetical protein	bi	38	2208	fig|6666666.319178.peg.2208	100	hypothetical protein	bi	22	873	fig|6666666.319328.peg.873	97.3	hypothetical protein	bi	26	3183
5	57	326	fig|6666666.326087.peg.57	integrase/recombinase	bi	15	2161	fig|6666666.319175.peg.2161	98.46	integrase/recombinase	bi	27	1552	fig|6666666.319326.peg.1552	98.77	integrase/recombinase	bi	8	1341	fig|6666666.318656.peg.1341	100	integrase/recombinase	bi	36	4247	fig|6666666.319173.peg.4247	98.77	integrase/recombinase	bi	36	2895	fig|6666666.319327.peg.2895	98.46	integrase/recombinase	bi	38	2209	fig|6666666.319178.peg.2209	98.77	integrase/recombinase	bi	22	874	fig|6666666.319328.peg.874	98.46	integrase/recombinase	bi	26	3182
5	58	408	fig|6666666.326087.peg.58	FIG00554779: hypothetical protein	-				0		bi	27	1551	fig|6666666.319326.peg.1551	98.28	FIG00554779: hypothetical protein	bi	8	1340	fig|6666666.318656.peg.1340	100	FIG00554779: hypothetical protein	bi	36	4248	fig|6666666.319173.peg.4248	98.28	FIG00554779: hypothetical protein	bi	36	2894	fig|6666666.319327.peg.2894	98.28	FIG00554779: hypothetical protein	bi	38	2210	fig|6666666.319178.peg.2210	98.28	FIG00554779: hypothetical protein	bi	22	875	fig|6666666.319328.peg.875	99.51	FIG00554779: hypothetical protein	bi	26	3181
5	59	606	fig|6666666.326087.peg.59	FIG00553308: hypothetical protein	-				0		bi	27	1550	fig|6666666.319326.peg.1550	99.01	FIG00553308: hypothetical protein	bi	8	1339	fig|6666666.318656.peg.1339	100	FIG00553308: hypothetical protein	bi	36	4249	fig|6666666.319173.peg.4249	99.01	FIG00553308: hypothetical protein	bi	36	2893	fig|6666666.319327.peg.2893	99.01	FIG00553308: hypothetical protein	bi	38	2211	fig|6666666.319178.peg.2211	99.01	FIG00553308: hypothetical protein	bi	22	876	fig|6666666.319328.peg.876	99.17	FIG00553308: hypothetical protein	bi	26	3180
5	60	1054	fig|6666666.326087.peg.60	Helicase, C-terminal	-				0		bi	27	1549	fig|6666666.319326.peg.1549	99.24	Helicase, C-terminal	bi	8	1338	fig|6666666.318656.peg.1338	100	Helicase, C-terminal	bi	36	4250	fig|6666666.319173.peg.4250	99.24	Helicase, C-terminal	bi	36	2892	fig|6666666.319327.peg.2892	99.24	Helicase, C-terminal	bi	38	2212	fig|6666666.319178.peg.2212	99.24	Helicase, C-terminal	bi	22	877	fig|6666666.319328.peg.877	98.96	Helicase, C-terminal	bi	26	3179
5	61	225	fig|6666666.326087.peg.61	Sorbitol-6-phosphate 2-dehydrogenase (EC 1.1.1.140)	bi	15	2160	fig|6666666.319175.peg.2160	100	Sorbitol-6-phosphate 2-dehydrogenase (EC 1.1.1.140)	bi	27	1548	fig|6666666.319326.peg.1548	98.21	Sorbitol-6-phosphate 2-dehydrogenase (EC 1.1.1.140)	bi	8	1337	fig|6666666.318656.peg.1337	100	Sorbitol-6-phosphate 2-dehydrogenase (EC 1.1.1.140)	bi	36	4251	fig|6666666.319173.peg.4251	98.21	Sorbitol-6-phosphate 2-dehydrogenase (EC 1.1.1.140)	bi	36	2891	fig|6666666.319327.peg.2891	98.21	Sorbitol-6-phosphate 2-dehydrogenase (EC 1.1.1.140)	bi	38	2213	fig|6666666.319178.peg.2213	98.21	Sorbitol-6-phosphate 2-dehydrogenase (EC 1.1.1.140)	bi	22	878	fig|6666666.319328.peg.878	99.55	Sorbitol-6-phosphate 2-dehydrogenase (EC 1.1.1.140)	bi	26	3178
5	62	190	fig|6666666.326087.peg.62	Phosphoglycerate mutase family	bi	15	2159	fig|6666666.319175.peg.2159	98.94	Phosphoglycerate mutase family	bi	27	1547	fig|6666666.319326.peg.1547	97.88	Phosphoglycerate mutase family	bi	8	1336	fig|6666666.318656.peg.1336	100	Phosphoglycerate mutase family	bi	36	4252	fig|6666666.319173.peg.4252	97.88	Phosphoglycerate mutase family	bi	36	2890	fig|6666666.319327.peg.2890	97.88	Phosphoglycerate mutase family	bi	38	2214	fig|6666666.319178.peg.2214	97.88	Phosphoglycerate mutase family	bi	22	879	fig|6666666.319328.peg.879	100	Phosphoglycerate mutase family	bi	26	3303
5	63	90	fig|6666666.326087.peg.63	hypothetical protein	bi	15	2158	fig|6666666.319175.peg.2158	100	hypothetical protein	bi	27	1546	fig|6666666.319326.peg.1546	97.75	hypothetical protein	bi	8	1335	fig|6666666.318656.peg.1335	100	hypothetical protein	bi	36	4253	fig|6666666.319173.peg.4253	97.75	hypothetical protein	bi	36	2889	fig|6666666.319327.peg.2889	97.75	hypothetical protein	bi	38	2215	fig|6666666.319178.peg.2215	97.75	hypothetical protein	bi	22	880	fig|6666666.319328.peg.880	100	hypothetical protein	bi	26	3302
5	64	553	fig|6666666.326087.peg.64	Methyl-accepting chemotaxis protein I (serine chemoreceptor protein)	bi	15	2157	fig|6666666.319175.peg.2157	99.46	Methyl-accepting chemotaxis protein I (serine chemoreceptor protein)	bi	27	1545	fig|6666666.319326.peg.1545	99.64	Methyl-accepting chemotaxis protein I (serine chemoreceptor protein)	bi	8	1334	fig|6666666.318656.peg.1334	100	Methyl-accepting chemotaxis protein I (serine chemoreceptor protein)	bi	36	4254	fig|6666666.319173.peg.4254	99.64	Methyl-accepting chemotaxis protein I (serine chemoreceptor protein)	bi	36	2888	fig|6666666.319327.peg.2888	99.64	Methyl-accepting chemotaxis protein I (serine chemoreceptor protein)	bi	38	2216	fig|6666666.319178.peg.2216	99.64	Methyl-accepting chemotaxis protein I (serine chemoreceptor protein)	bi	22	881	fig|6666666.319328.peg.881	99.64	Methyl-accepting chemotaxis protein I (serine chemoreceptor protein)	bi	26	3301
5	65	267	fig|6666666.326087.peg.65	beta-lactamase-like protein	bi	15	2156	fig|6666666.319175.peg.2156	98.87	beta-lactamase-like protein	bi	27	1544	fig|6666666.319326.peg.1544	98.87	beta-lactamase-like protein	bi	8	1333	fig|6666666.318656.peg.1333	100	beta-lactamase-like protein	bi	36	4255	fig|6666666.319173.peg.4255	98.87	beta-lactamase-like protein	bi	36	2887	fig|6666666.319327.peg.2887	98.87	beta-lactamase-like protein	bi	38	2217	fig|6666666.319178.peg.2217	98.87	beta-lactamase-like protein	bi	22	882	fig|6666666.319328.peg.882	98.12	beta-lactamase-like protein	bi	26	3300
5	66	439	fig|6666666.326087.peg.66	Guanine deaminase (EC 3.5.4.3)	bi	15	2155	fig|6666666.319175.peg.2155	98.17	Guanine deaminase (EC 3.5.4.3)	bi	27	1543	fig|6666666.319326.peg.1543	97.95	Guanine deaminase (EC 3.5.4.3)	bi	8	1332	fig|6666666.318656.peg.1332	100	Guanine deaminase (EC 3.5.4.3)	bi	36	4256	fig|6666666.319173.peg.4256	97.95	Guanine deaminase (EC 3.5.4.3)	bi	36	2886	fig|6666666.319327.peg.2886	97.95	Guanine deaminase (EC 3.5.4.3)	bi	38	2218	fig|6666666.319178.peg.2218	97.95	Guanine deaminase (EC 3.5.4.3)	bi	22	883	fig|6666666.319328.peg.883	99.32	Guanine deaminase (EC 3.5.4.3)	bi	26	3299
5	67	199	fig|6666666.326087.peg.67	Glutathione S-transferase (EC 2.5.1.18)	bi	15	2154	fig|6666666.319175.peg.2154	98.48	Glutathione S-transferase (EC 2.5.1.18)	bi	27	1542	fig|6666666.319326.peg.1542	100	Glutathione S-transferase (EC 2.5.1.18)	bi	8	1331	fig|6666666.318656.peg.1331	100	Glutathione S-transferase (EC 2.5.1.18)	bi	36	4257	fig|6666666.319173.peg.4257	100	Glutathione S-transferase (EC 2.5.1.18)	bi	36	2885	fig|6666666.319327.peg.2885	100	Glutathione S-transferase (EC 2.5.1.18)	bi	38	2219	fig|6666666.319178.peg.2219	100	Glutathione S-transferase (EC 2.5.1.18)	bi	22	884	fig|6666666.319328.peg.884	100	Glutathione S-transferase (EC 2.5.1.18)	bi	26	3298
5	68	109	fig|6666666.326087.peg.68	FIG00554159: hypothetical protein	bi	15	2153	fig|6666666.319175.peg.2153	100	FIG00554159: hypothetical protein	bi	27	1541	fig|6666666.319326.peg.1541	100	FIG00554159: hypothetical protein	bi	8	1330	fig|6666666.318656.peg.1330	100	FIG00554159: hypothetical protein	bi	36	4258	fig|6666666.319173.peg.4258	99.07	FIG00554159: hypothetical protein	bi	36	2884	fig|6666666.319327.peg.2884	100	FIG00554159: hypothetical protein	bi	38	2220	fig|6666666.319178.peg.2220	99.07	FIG00554159: hypothetical protein	bi	22	885	fig|6666666.319328.peg.885	100	FIG00554159: hypothetical protein	bi	26	3297
5	69	661	fig|6666666.326087.peg.69	Methyl-accepting chemotaxis protein I (serine chemoreceptor protein)	bi	15	2151	fig|6666666.319175.peg.2151	99.69	Methyl-accepting chemotaxis protein I (serine chemoreceptor protein)	bi	27	1540	fig|6666666.319326.peg.1540	99.38	Methyl-accepting chemotaxis protein I (serine chemoreceptor protein)	bi	8	1329	fig|6666666.318656.peg.1329	100	Methyl-accepting chemotaxis protein I (serine chemoreceptor protein)	bi	36	4259	fig|6666666.319173.peg.4259	99.38	Methyl-accepting chemotaxis protein I (serine chemoreceptor protein)	bi	36	2883	fig|6666666.319327.peg.2883	99.38	Methyl-accepting chemotaxis protein I (serine chemoreceptor protein)	bi	38	2221	fig|6666666.319178.peg.2221	99.38	Methyl-accepting chemotaxis protein I (serine chemoreceptor protein)	bi	22	887	fig|6666666.319328.peg.887	99.85	Methyl-accepting chemotaxis protein I (serine chemoreceptor protein)	bi	26	3296
5	70	257	fig|6666666.326087.peg.70	hypothetical protein	bi	15	2150	fig|6666666.319175.peg.2150	98.83	ATP-dependent Clp protease, ATP-binding subunit ClpE	bi	27	1539	fig|6666666.319326.peg.1539	98.83	ATP-dependent Clp protease, ATP-binding subunit ClpE	bi	8	1328	fig|6666666.318656.peg.1328	100	hypothetical protein	bi	36	4260	fig|6666666.319173.peg.4260	98.44	ATP-dependent Clp protease, ATP-binding subunit ClpE	bi	36	2882	fig|6666666.319327.peg.2882	98.83	ATP-dependent Clp protease, ATP-binding subunit ClpE	bi	38	2222	fig|6666666.319178.peg.2222	98.44	ATP-dependent Clp protease, ATP-binding subunit ClpE	bi	22	888	fig|6666666.319328.peg.888	98.44	ATP-dependent Clp protease, ATP-binding subunit ClpE	bi	26	3295
5	71	47	fig|6666666.326087.peg.71	hypothetical protein	-				0		bi	27	1538	fig|6666666.319326.peg.1538	97.83	hypothetical protein	bi	8	1327	fig|6666666.318656.peg.1327	100	hypothetical protein	bi	36	4261	fig|6666666.319173.peg.4261	97.56	hypothetical protein	bi	36	2881	fig|6666666.319327.peg.2881	97.56	hypothetical protein	bi	38	2223	fig|6666666.319178.peg.2223	97.56	hypothetical protein	bi	22	889	fig|6666666.319328.peg.889	87.8	hypothetical protein	bi	26	3294
5	72	419	fig|6666666.326087.peg.72	FIG00554570: hypothetical protein	bi	25	2528	fig|6666666.319175.peg.2528	100	FIG00554570: hypothetical protein	bi	27	1537	fig|6666666.319326.peg.1537	99.76	FIG00554570: hypothetical protein	bi	8	1326	fig|6666666.318656.peg.1326	100	FIG00554570: hypothetical protein	bi	36	4262	fig|6666666.319173.peg.4262	99.76	FIG00554570: hypothetical protein	bi	36	2880	fig|6666666.319327.peg.2880	99.76	FIG00554570: hypothetical protein	bi	38	2224	fig|6666666.319178.peg.2224	99.76	FIG00554570: hypothetical protein	bi	22	890	fig|6666666.319328.peg.890	98.09	FIG00554570: hypothetical protein	bi	26	3293
5	73	897	fig|6666666.326087.peg.73	Magnesium transporting ATPase, P-type 1 (EC 3.6.3.2)	bi	16	2180	fig|6666666.319175.peg.2180	98.77	Magnesium transporting ATPase, P-type 1 (EC 3.6.3.2)	bi	27	1536	fig|6666666.319326.peg.1536	98.33	Magnesium transporting ATPase, P-type 1 (EC 3.6.3.2)	bi	8	1325	fig|6666666.318656.peg.1325	100	Magnesium transporting ATPase, P-type 1 (EC 3.6.3.2)	bi	36	4263	fig|6666666.319173.peg.4263	98.33	Magnesium transporting ATPase, P-type 1 (EC 3.6.3.2)	bi	36	2879	fig|6666666.319327.peg.2879	98.33	Magnesium transporting ATPase, P-type 1 (EC 3.6.3.2)	bi	38	2225	fig|6666666.319178.peg.2225	98.33	Magnesium transporting ATPase, P-type 1 (EC 3.6.3.2)	bi	22	891	fig|6666666.319328.peg.891	98.21	Magnesium transporting ATPase, P-type 1 (EC 3.6.3.2)	bi	26	3292
5	74	56	fig|6666666.326087.peg.74	hypothetical protein	bi	16	2181	fig|6666666.319175.peg.2181	97.37	hypothetical protein	bi	27	1535	fig|6666666.319326.peg.1535	97.37	hypothetical protein	bi	8	1324	fig|6666666.318656.peg.1324	100	hypothetical protein	bi	36	4264	fig|6666666.319173.peg.4264	97.37	hypothetical protein	bi	36	2878	fig|6666666.319327.peg.2878	94.74	hypothetical protein	bi	38	2226	fig|6666666.319178.peg.2226	97.37	hypothetical protein	bi	22	892	fig|6666666.319328.peg.892	94.74	hypothetical protein	bi	26	3291
5	75	374	fig|6666666.326087.peg.75	FIG00553995: hypothetical protein	bi	16	2182	fig|6666666.319175.peg.2182	98.66	FIG00553995: hypothetical protein	bi	27	1534	fig|6666666.319326.peg.1534	97.32	FIG00553995: hypothetical protein	bi	8	1323	fig|6666666.318656.peg.1323	99.73	FIG00553995: hypothetical protein	bi	36	4265	fig|6666666.319173.peg.4265	97.32	FIG00553995: hypothetical protein	bi	36	2877	fig|6666666.319327.peg.2877	97.32	FIG00553995: hypothetical protein	bi	38	2227	fig|6666666.319178.peg.2227	97.32	FIG00553995: hypothetical protein	bi	22	893	fig|6666666.319328.peg.893	98.66	FIG00553995: hypothetical protein	bi	26	3289
5	76	56	fig|6666666.326087.peg.76	FIG00554149: hypothetical protein	bi	16	2183	fig|6666666.319175.peg.2183	100	FIG00554149: hypothetical protein	bi	27	1533	fig|6666666.319326.peg.1533	98.18	FIG00554149: hypothetical protein	bi	8	1322	fig|6666666.318656.peg.1322	100	FIG00554149: hypothetical protein	bi	36	4266	fig|6666666.319173.peg.4266	98.18	FIG00554149: hypothetical protein	bi	36	2876	fig|6666666.319327.peg.2876	98.18	FIG00554149: hypothetical protein	bi	38	2228	fig|6666666.319178.peg.2228	98.18	FIG00554149: hypothetical protein	bi	22	894	fig|6666666.319328.peg.894	100	FIG00554149: hypothetical protein	bi	26	3288
5	77	980	fig|6666666.326087.peg.77	FIG00553712: hypothetical protein	bi	16	2184	fig|6666666.319175.peg.2184	96.73	FIG00553712: hypothetical protein	bi	27	1532	fig|6666666.319326.peg.1532	97.34	FIG00553712: hypothetical protein	bi	8	1321	fig|6666666.318656.peg.1321	100	FIG00553712: hypothetical protein	bi	36	4267	fig|6666666.319173.peg.4267	97.34	FIG00553712: hypothetical protein	bi	36	2875	fig|6666666.319327.peg.2875	97.34	FIG00553712: hypothetical protein	bi	38	2229	fig|6666666.319178.peg.2229	97.34	FIG00553712: hypothetical protein	bi	22	895	fig|6666666.319328.peg.895	96.22	FIG00553712: hypothetical protein	bi	26	3287
5	78	692	fig|6666666.326087.peg.78	Glycogen debranching enzyme (EC 3.2.1.-)	bi	16	2185	fig|6666666.319175.peg.2185	99.71	Glycogen debranching enzyme (EC 3.2.1.-)	bi	27	1531	fig|6666666.319326.peg.1531	99.86	Glycogen debranching enzyme (EC 3.2.1.-)	bi	8	1320	fig|6666666.318656.peg.1320	100	Glycogen debranching enzyme (EC 3.2.1.-)	bi	36	4268	fig|6666666.319173.peg.4268	99.86	Glycogen debranching enzyme (EC 3.2.1.-)	bi	36	2874	fig|6666666.319327.peg.2874	99.86	Glycogen debranching enzyme (EC 3.2.1.-)	bi	38	2230	fig|6666666.319178.peg.2230	99.86	Glycogen debranching enzyme (EC 3.2.1.-)	bi	22	896	fig|6666666.319328.peg.896	99.86	Glycogen debranching enzyme (EC 3.2.1.-)	bi	26	3286
5	79	844	fig|6666666.326087.peg.79	Malto-oligosyltrehalose synthase (EC 5.4.99.15)	bi	16	2186	fig|6666666.319175.peg.2186	99.17	Malto-oligosyltrehalose synthase (EC 5.4.99.15)	bi	27	1530	fig|6666666.319326.peg.1530	98.7	Malto-oligosyltrehalose synthase (EC 5.4.99.15)	bi	8	1319	fig|6666666.318656.peg.1319	100	Malto-oligosyltrehalose synthase (EC 5.4.99.15)	bi	36	4269	fig|6666666.319173.peg.4269	98.7	Malto-oligosyltrehalose synthase (EC 5.4.99.15)	bi	36	2873	fig|6666666.319327.peg.2873	98.7	Malto-oligosyltrehalose synthase (EC 5.4.99.15)	bi	38	2231	fig|6666666.319178.peg.2231	98.7	Malto-oligosyltrehalose synthase (EC 5.4.99.15)	bi	22	897	fig|6666666.319328.peg.897	98.58	Malto-oligosyltrehalose synthase (EC 5.4.99.15)	bi	26	3285
5	80	595	fig|6666666.326087.peg.80	Malto-oligosyltrehalose trehalohydrolase (EC 3.2.1.141)	bi	16	2187	fig|6666666.319175.peg.2187	99.83	Malto-oligosyltrehalose trehalohydrolase (EC 3.2.1.141)	bi	27	1529	fig|6666666.319326.peg.1529	99.83	Malto-oligosyltrehalose trehalohydrolase (EC 3.2.1.141)	bi	8	1318	fig|6666666.318656.peg.1318	100	Malto-oligosyltrehalose trehalohydrolase (EC 3.2.1.141)	bi	36	4270	fig|6666666.319173.peg.4270	99.66	Malto-oligosyltrehalose trehalohydrolase (EC 3.2.1.141)	bi	36	2872	fig|6666666.319327.peg.2872	99.83	Malto-oligosyltrehalose trehalohydrolase (EC 3.2.1.141)	bi	38	2232	fig|6666666.319178.peg.2232	99.66	Malto-oligosyltrehalose trehalohydrolase (EC 3.2.1.141)	bi	22	898	fig|6666666.319328.peg.898	98.94	Malto-oligosyltrehalose trehalohydrolase (EC 3.2.1.141)	bi	26	3284
5	81	58	fig|6666666.326087.peg.81	hypothetical protein	-				0		-				0		-				0		-				0		-				0		-				0		-				0		-
5	82	440	fig|6666666.326087.peg.82	HipA protein	bi	16	2188	fig|6666666.319175.peg.2188	98.86	HipA protein	bi	27	1528	fig|6666666.319326.peg.1528	98.18	HipA protein	bi	8	1317	fig|6666666.318656.peg.1317	100	HipA protein	bi	36	4271	fig|6666666.319173.peg.4271	98.18	HipA protein	bi	36	2871	fig|6666666.319327.peg.2871	98.18	HipA protein	bi	38	2233	fig|6666666.319178.peg.2233	98.18	HipA protein	bi	22	899	fig|6666666.319328.peg.899	99.32	HipA protein	bi	26	3283
5	83	94	fig|6666666.326087.peg.83	FIG00553464: hypothetical protein	bi	16	2189	fig|6666666.319175.peg.2189	96.77	FIG00553464: hypothetical protein	bi	27	1527	fig|6666666.319326.peg.1527	96.77	FIG00553464: hypothetical protein	bi	8	1316	fig|6666666.318656.peg.1316	100	FIG00553464: hypothetical protein	bi	36	4272	fig|6666666.319173.peg.4272	96.77	FIG00553464: hypothetical protein	bi	36	2870	fig|6666666.319327.peg.2870	96.77	FIG00553464: hypothetical protein	bi	38	2234	fig|6666666.319178.peg.2234	96.77	FIG00553464: hypothetical protein	bi	22	900	fig|6666666.319328.peg.900	98.92	FIG00553464: hypothetical protein	bi	26	3282
5	84	295	fig|6666666.326087.peg.84	iron-chelator utilization protein	bi	16	2190	fig|6666666.319175.peg.2190	98.98	iron-chelator utilization protein	bi	27	1526	fig|6666666.319326.peg.1526	97.96	iron-chelator utilization protein	bi	8	1315	fig|6666666.318656.peg.1315	100	iron-chelator utilization protein	bi	36	4273	fig|6666666.319173.peg.4273	97.96	iron-chelator utilization protein	bi	36	2869	fig|6666666.319327.peg.2869	97.96	iron-chelator utilization protein	bi	38	2235	fig|6666666.319178.peg.2235	97.96	iron-chelator utilization protein	bi	22	901	fig|6666666.319328.peg.901	97.62	iron-chelator utilization protein	bi	26	3281
5	85	404	fig|6666666.326087.peg.85	FIG00639052: hypothetical protein	bi	16	2191	fig|6666666.319175.peg.2191	98.76	FIG00639052: hypothetical protein	bi	27	1525	fig|6666666.319326.peg.1525	98.76	FIG00639052: hypothetical protein	bi	8	1314	fig|6666666.318656.peg.1314	100	FIG00639052: hypothetical protein	bi	36	4274	fig|6666666.319173.peg.4274	98.76	FIG00639052: hypothetical protein	bi	36	2868	fig|6666666.319327.peg.2868	98.76	FIG00639052: hypothetical protein	bi	38	2236	fig|6666666.319178.peg.2236	98.76	FIG00639052: hypothetical protein	bi	22	902	fig|6666666.319328.peg.902	99.01	FIG00639052: hypothetical protein	bi	26	3280
5	86	583	fig|6666666.326087.peg.86	Citrate:6-N-acetyl-6-N-hydroxy-L-lysine ligase, alpha subunit (EC 6.3.2.27), aerobactin biosynthesis protein IucA @ Siderophore synthetase superfamily, group A @ Siderophore synthetase large component, acetyltransferase	bi	16	2192	fig|6666666.319175.peg.2192	97.94	Citrate:6-N-acetyl-6-N-hydroxy-L-lysine ligase, alpha subunit (EC 6.3.2.27), aerobactin biosynthesis protein IucA @ Siderophore synthetase superfamily, group A @ Siderophore synthetase large component, acetyltransferase	bi	27	1524	fig|6666666.319326.peg.1524	98.11	Citrate:6-N-acetyl-6-N-hydroxy-L-lysine ligase, alpha subunit (EC 6.3.2.27), aerobactin biosynthesis protein IucA @ Siderophore synthetase superfamily, group A @ Siderophore synthetase large component, acetyltransferase	bi	8	1433	fig|6666666.318656.peg.1433	100	Citrate:6-N-acetyl-6-N-hydroxy-L-lysine ligase, alpha subunit (EC 6.3.2.27), aerobactin biosynthesis protein IucA @ Siderophore synthetase superfamily, group A @ Siderophore synthetase large component, acetyltransferase	bi	36	4275	fig|6666666.319173.peg.4275	98.11	Citrate:6-N-acetyl-6-N-hydroxy-L-lysine ligase, alpha subunit (EC 6.3.2.27), aerobactin biosynthesis protein IucA @ Siderophore synthetase superfamily, group A @ Siderophore synthetase large component, acetyltransferase	bi	36	2867	fig|6666666.319327.peg.2867	98.11	Citrate:6-N-acetyl-6-N-hydroxy-L-lysine ligase, alpha subunit (EC 6.3.2.27), aerobactin biosynthesis protein IucA @ Siderophore synthetase superfamily, group A @ Siderophore synthetase large component, acetyltransferase	bi	38	2237	fig|6666666.319178.peg.2237	98.11	Citrate:6-N-acetyl-6-N-hydroxy-L-lysine ligase, alpha subunit (EC 6.3.2.27), aerobactin biosynthesis protein IucA @ Siderophore synthetase superfamily, group A @ Siderophore synthetase large component, acetyltransferase	bi	22	903	fig|6666666.319328.peg.903	98.28	Citrate:6-N-acetyl-6-N-hydroxy-L-lysine ligase, alpha subunit (EC 6.3.2.27), aerobactin biosynthesis protein IucA @ Siderophore synthetase superfamily, group A @ Siderophore synthetase large component, acetyltransferase	bi	26	3279
5	87	316	fig|6666666.326087.peg.87	N6-hydroxylysine O-acetyltransferase (EC 2.3.1.102), aerobactin biosynthesis protein IucB @ Siderophore synthetase small component, acetyltransferase	bi	16	2193	fig|6666666.319175.peg.2193	96.83	N6-hydroxylysine O-acetyltransferase (EC 2.3.1.102), aerobactin biosynthesis protein IucB @ Siderophore synthetase small component, acetyltransferase	bi	27	1523	fig|6666666.319326.peg.1523	96.51	N6-hydroxylysine O-acetyltransferase (EC 2.3.1.102), aerobactin biosynthesis protein IucB @ Siderophore synthetase small component, acetyltransferase	bi	8	1432	fig|6666666.318656.peg.1432	100	N6-hydroxylysine O-acetyltransferase (EC 2.3.1.102), aerobactin biosynthesis protein IucB @ Siderophore synthetase small component, acetyltransferase	bi	36	4276	fig|6666666.319173.peg.4276	96.51	N6-hydroxylysine O-acetyltransferase (EC 2.3.1.102), aerobactin biosynthesis protein IucB @ Siderophore synthetase small component, acetyltransferase	bi	36	2866	fig|6666666.319327.peg.2866	96.51	N6-hydroxylysine O-acetyltransferase (EC 2.3.1.102), aerobactin biosynthesis protein IucB @ Siderophore synthetase small component, acetyltransferase	bi	38	2124	fig|6666666.319178.peg.2124	98.22	N6-hydroxylysine O-acetyltransferase (EC 2.3.1.102), aerobactin biosynthesis protein IucB @ Siderophore synthetase small component, acetyltransferase	bi	22	904	fig|6666666.319328.peg.904	97.46	N6-hydroxylysine O-acetyltransferase (EC 2.3.1.102), aerobactin biosynthesis protein IucB @ Siderophore synthetase small component, acetyltransferase	bi	26	3278
5	88	582	fig|6666666.326087.peg.88	Citrate:6-N-acetyl-6-N-hydroxy-L-lysine ligase, alpha subunit (EC 6.3.2.27), aerobactin biosynthesis protein IucA @ Siderophore synthetase superfamily, group C @ Siderophore synthetase component, ligase	bi	16	2194	fig|6666666.319175.peg.2194	96.73	Citrate:6-N-acetyl-6-N-hydroxy-L-lysine ligase, alpha subunit (EC 6.3.2.27), aerobactin biosynthesis protein IucA @ Siderophore synthetase superfamily, group C @ Siderophore synthetase component, ligase	bi	27	1522	fig|6666666.319326.peg.1522	97.76	Citrate:6-N-acetyl-6-N-hydroxy-L-lysine ligase, alpha subunit (EC 6.3.2.27), aerobactin biosynthesis protein IucA @ Siderophore synthetase superfamily, group C @ Siderophore synthetase component, ligase	bi	8	1431	fig|6666666.318656.peg.1431	100	Citrate:6-N-acetyl-6-N-hydroxy-L-lysine ligase, alpha subunit (EC 6.3.2.27), aerobactin biosynthesis protein IucA @ Siderophore synthetase superfamily, group C @ Siderophore synthetase component, ligase	bi	36	4277	fig|6666666.319173.peg.4277	97.76	Citrate:6-N-acetyl-6-N-hydroxy-L-lysine ligase, alpha subunit (EC 6.3.2.27), aerobactin biosynthesis protein IucA @ Siderophore synthetase superfamily, group C @ Siderophore synthetase component, ligase	bi	36	2865	fig|6666666.319327.peg.2865	97.76	Citrate:6-N-acetyl-6-N-hydroxy-L-lysine ligase, alpha subunit (EC 6.3.2.27), aerobactin biosynthesis protein IucA @ Siderophore synthetase superfamily, group C @ Siderophore synthetase component, ligase	bi	38	2125	fig|6666666.319178.peg.2125	97.76	Citrate:6-N-acetyl-6-N-hydroxy-L-lysine ligase, alpha subunit (EC 6.3.2.27), aerobactin biosynthesis protein IucA @ Siderophore synthetase superfamily, group C @ Siderophore synthetase component, ligase	bi	22	905	fig|6666666.319328.peg.905	96.73	Citrate:6-N-acetyl-6-N-hydroxy-L-lysine ligase, alpha subunit (EC 6.3.2.27), aerobactin biosynthesis protein IucA @ Siderophore synthetase superfamily, group C @ Siderophore synthetase component, ligase	bi	26	3277
5	89	441	fig|6666666.326087.peg.89	L-lysine 6-monooxygenase [NADPH] (EC 1.14.13.59), aerobactin biosynthesis protein IucD @ Siderophore biosynthesis protein, monooxygenase	bi	16	2195	fig|6666666.319175.peg.2195	99.09	L-lysine 6-monooxygenase [NADPH] (EC 1.14.13.59), aerobactin biosynthesis protein IucD @ Siderophore biosynthesis protein, monooxygenase	bi	27	1521	fig|6666666.319326.peg.1521	98.86	L-lysine 6-monooxygenase [NADPH] (EC 1.14.13.59), aerobactin biosynthesis protein IucD @ Siderophore biosynthesis protein, monooxygenase	bi	8	1430	fig|6666666.318656.peg.1430	100	L-lysine 6-monooxygenase [NADPH] (EC 1.14.13.59), aerobactin biosynthesis protein IucD @ Siderophore biosynthesis protein, monooxygenase	bi	36	4278	fig|6666666.319173.peg.4278	98.86	L-lysine 6-monooxygenase [NADPH] (EC 1.14.13.59), aerobactin biosynthesis protein IucD @ Siderophore biosynthesis protein, monooxygenase	bi	36	2864	fig|6666666.319327.peg.2864	98.86	L-lysine 6-monooxygenase [NADPH] (EC 1.14.13.59), aerobactin biosynthesis protein IucD @ Siderophore biosynthesis protein, monooxygenase	bi	38	2126	fig|6666666.319178.peg.2126	98.86	L-lysine 6-monooxygenase [NADPH] (EC 1.14.13.59), aerobactin biosynthesis protein IucD @ Siderophore biosynthesis protein, monooxygenase	bi	22	906	fig|6666666.319328.peg.906	99.32	L-lysine 6-monooxygenase [NADPH] (EC 1.14.13.59), aerobactin biosynthesis protein IucD @ Siderophore biosynthesis protein, monooxygenase	bi	26	3276
5	90	732	fig|6666666.326087.peg.90	Aerobactin siderophore receptor IutA @ TonB-dependent siderophore receptor	bi	16	2196	fig|6666666.319175.peg.2196	99.73	Aerobactin siderophore receptor IutA @ TonB-dependent siderophore receptor	bi	27	1520	fig|6666666.319326.peg.1520	99.59	Aerobactin siderophore receptor IutA @ TonB-dependent siderophore receptor	bi	8	1429	fig|6666666.318656.peg.1429	100	Aerobactin siderophore receptor IutA @ TonB-dependent siderophore receptor	bi	36	4279	fig|6666666.319173.peg.4279	99.59	Aerobactin siderophore receptor IutA @ TonB-dependent siderophore receptor	bi	36	2863	fig|6666666.319327.peg.2863	99.73	Aerobactin siderophore receptor IutA @ TonB-dependent siderophore receptor	bi	38	2127	fig|6666666.319178.peg.2127	99.59	Aerobactin siderophore receptor IutA @ TonB-dependent siderophore receptor	bi	22	907	fig|6666666.319328.peg.907	100	Aerobactin siderophore receptor IutA @ TonB-dependent siderophore receptor	bi	26	3275
5	91	45	fig|6666666.326087.peg.91	hypothetical protein	-				0		bi	27	1519	fig|6666666.319326.peg.1519	86.36	hypothetical protein	bi	8	1428	fig|6666666.318656.peg.1428	100	hypothetical protein	bi	36	4280	fig|6666666.319173.peg.4280	86.36	hypothetical protein	bi	36	2862	fig|6666666.319327.peg.2862	86.36	hypothetical protein	bi	38	2128	fig|6666666.319178.peg.2128	86.36	hypothetical protein	bi	22	908	fig|6666666.319328.peg.908	88.64	hypothetical protein	bi	26	3274
5	92	323	fig|6666666.326087.peg.92	Chromosome (plasmid) partitioning protein ParB	bi	16	2197	fig|6666666.319175.peg.2197	99.07	Chromosome (plasmid) partitioning protein ParB	bi	27	1518	fig|6666666.319326.peg.1518	99.38	Chromosome (plasmid) partitioning protein ParB	bi	8	1427	fig|6666666.318656.peg.1427	100	Chromosome (plasmid) partitioning protein ParB	bi	36	4281	fig|6666666.319173.peg.4281	99.38	Chromosome (plasmid) partitioning protein ParB	bi	36	2861	fig|6666666.319327.peg.2861	99.38	Chromosome (plasmid) partitioning protein ParB	bi	38	2129	fig|6666666.319178.peg.2129	99.38	Chromosome (plasmid) partitioning protein ParB	bi	22	909	fig|6666666.319328.peg.909	99.07	Chromosome (plasmid) partitioning protein ParB	bi	26	3273
5	93	400	fig|6666666.326087.peg.93	Chromosome (plasmid) partitioning protein ParA	bi	16	2198	fig|6666666.319175.peg.2198	99.5	Chromosome (plasmid) partitioning protein ParA	bi	27	1517	fig|6666666.319326.peg.1517	99.75	Chromosome (plasmid) partitioning protein ParA	bi	8	1426	fig|6666666.318656.peg.1426	100	Chromosome (plasmid) partitioning protein ParA	bi	36	4282	fig|6666666.319173.peg.4282	99.75	Chromosome (plasmid) partitioning protein ParA	bi	36	2860	fig|6666666.319327.peg.2860	99.75	Chromosome (plasmid) partitioning protein ParA	bi	38	2130	fig|6666666.319178.peg.2130	99.75	Chromosome (plasmid) partitioning protein ParA	bi	22	910	fig|6666666.319328.peg.910	99.75	Chromosome (plasmid) partitioning protein ParA	bi	26	3272
5	94	338	fig|6666666.326087.peg.94	DNA replication protein	bi	16	2199	fig|6666666.319175.peg.2199	100	DNA replication protein	bi	27	1516	fig|6666666.319326.peg.1516	99.7	DNA replication protein	bi	8	1425	fig|6666666.318656.peg.1425	100	DNA replication protein	bi	36	4283	fig|6666666.319173.peg.4283	99.7	DNA replication protein	bi	36	2859	fig|6666666.319327.peg.2859	99.7	DNA replication protein	bi	38	2131	fig|6666666.319178.peg.2131	99.7	DNA replication protein	bi	22	911	fig|6666666.319328.peg.911	100	DNA replication protein	bi	26	3271
5	95	246	fig|6666666.326087.peg.95	phosphoglycerate mutase	bi	16	2201	fig|6666666.319175.peg.2201	92.68	phosphoglycerate mutase	bi	27	1515	fig|6666666.319326.peg.1515	91.71	phosphoglycerate mutase	bi	8	1424	fig|6666666.318656.peg.1424	100	phosphoglycerate mutase	bi	36	4284	fig|6666666.319173.peg.4284	91.71	phosphoglycerate mutase	bi	36	2858	fig|6666666.319327.peg.2858	91.71	phosphoglycerate mutase	bi	38	2132	fig|6666666.319178.peg.2132	91.71	phosphoglycerate mutase	bi	22	912	fig|6666666.319328.peg.912	100	phosphoglycerate mutase	bi	26	3265
5	96	256	fig|6666666.326087.peg.96	INTEGRAL MEMBRANE PROTEIN (Rhomboid family)	bi	16	2202	fig|6666666.319175.peg.2202	99.61	INTEGRAL MEMBRANE PROTEIN (Rhomboid family)	bi	27	1514	fig|6666666.319326.peg.1514	99.61	INTEGRAL MEMBRANE PROTEIN (Rhomboid family)	bi	8	1423	fig|6666666.318656.peg.1423	100	INTEGRAL MEMBRANE PROTEIN (Rhomboid family)	bi	36	4285	fig|6666666.319173.peg.4285	99.61	INTEGRAL MEMBRANE PROTEIN (Rhomboid family)	bi	36	2857	fig|6666666.319327.peg.2857	99.61	INTEGRAL MEMBRANE PROTEIN (Rhomboid family)	bi	38	2133	fig|6666666.319178.peg.2133	99.61	INTEGRAL MEMBRANE PROTEIN (Rhomboid family)	bi	22	913	fig|6666666.319328.peg.913	99.61	INTEGRAL MEMBRANE PROTEIN (Rhomboid family)	bi	26	3264
5	97	353	fig|6666666.326087.peg.97	FIG00553537: hypothetical protein	bi	16	2203	fig|6666666.319175.peg.2203	98.01	FIG00553537: hypothetical protein	bi	27	1513	fig|6666666.319326.peg.1513	99.15	FIG00553537: hypothetical protein	bi	8	1422	fig|6666666.318656.peg.1422	100	FIG00553537: hypothetical protein	bi	36	4286	fig|6666666.319173.peg.4286	99.15	FIG00553537: hypothetical protein	bi	36	2856	fig|6666666.319327.peg.2856	99.15	FIG00553537: hypothetical protein	bi	38	2134	fig|6666666.319178.peg.2134	99.15	FIG00553537: hypothetical protein	bi	22	914	fig|6666666.319328.peg.914	99.72	FIG00553537: hypothetical protein	bi	26	3263
5	98	177	fig|6666666.326087.peg.98	GCN5-related N-acetyltransferase	bi	16	2204	fig|6666666.319175.peg.2204	95.45	GCN5-related N-acetyltransferase	bi	27	1512	fig|6666666.319326.peg.1512	94.89	GCN5-related N-acetyltransferase	bi	8	1421	fig|6666666.318656.peg.1421	100	GCN5-related N-acetyltransferase	bi	36	4287	fig|6666666.319173.peg.4287	94.89	GCN5-related N-acetyltransferase	bi	36	2855	fig|6666666.319327.peg.2855	94.89	GCN5-related N-acetyltransferase	bi	38	2135	fig|6666666.319178.peg.2135	94.89	GCN5-related N-acetyltransferase	bi	22	915	fig|6666666.319328.peg.915	95.45	probable acetyltransferase	bi	26	3262
5	99	403	fig|6666666.326087.peg.99	putative membrane protein	bi	16	2205	fig|6666666.319175.peg.2205	97.51	putative membrane protein	bi	27	1511	fig|6666666.319326.peg.1511	98.26	putative membrane protein	bi	8	1420	fig|6666666.318656.peg.1420	100	putative membrane protein	bi	36	4288	fig|6666666.319173.peg.4288	98.26	putative membrane protein	bi	36	2854	fig|6666666.319327.peg.2854	98.26	putative membrane protein	bi	38	2136	fig|6666666.319178.peg.2136	98.26	putative membrane protein	bi	22	916	fig|6666666.319328.peg.916	97.51	putative membrane protein	bi	26	3261
5	100	313	fig|6666666.326087.peg.100	Protease VII (Omptin) precursor (EC 3.4.23.49)	bi	16	2206	fig|6666666.319175.peg.2206	100	Protease VII (Omptin) precursor (EC 3.4.23.49)	bi	27	1510	fig|6666666.319326.peg.1510	99.36	Protease VII (Omptin) precursor (EC 3.4.23.49)	bi	8	1419	fig|6666666.318656.peg.1419	100	Protease VII (Omptin) precursor (EC 3.4.23.49)	bi	36	4289	fig|6666666.319173.peg.4289	99.36	Protease VII (Omptin) precursor (EC 3.4.23.49)	bi	36	2853	fig|6666666.319327.peg.2853	99.36	Protease VII (Omptin) precursor (EC 3.4.23.49)	bi	38	2137	fig|6666666.319178.peg.2137	99.36	Protease VII (Omptin) precursor (EC 3.4.23.49)	bi	22	917	fig|6666666.319328.peg.917	100	Protease VII (Omptin) precursor (EC 3.4.23.49)	bi	26	3260
5	101	50	fig|6666666.326087.peg.101	hypothetical protein	-				0		-				0		-				0		-				0		-				0		-				0		-				0		-
5	102	181	fig|6666666.326087.peg.102	CpmJ protein	bi	16	2207	fig|6666666.319175.peg.2207	100	CpmJ protein	bi	27	1509	fig|6666666.319326.peg.1509	100	CpmJ protein	bi	8	1418	fig|6666666.318656.peg.1418	100	CpmJ protein	bi	36	4290	fig|6666666.319173.peg.4290	100	CpmJ protein	bi	36	2852	fig|6666666.319327.peg.2852	100	CpmJ protein	bi	38	2138	fig|6666666.319178.peg.2138	100	CpmJ protein	bi	22	918	fig|6666666.319328.peg.918	97.22	CpmJ protein	bi	26	3259
5	103	180	fig|6666666.326087.peg.103	CpmK protein	bi	16	2208	fig|6666666.319175.peg.2208	96.93	CpmK protein	bi	27	1508	fig|6666666.319326.peg.1508	92.64	CpmK protein	bi	8	1417	fig|6666666.318656.peg.1417	100	CpmK protein	bi	36	4291	fig|6666666.319173.peg.4291	92.64	CpmK protein	bi	36	2851	fig|6666666.319327.peg.2851	92.64	CpmK protein	bi	38	2139	fig|6666666.319178.peg.2139	92.64	CpmK protein	-				0		bi	26	3258
5	104	232	fig|6666666.326087.peg.104	probable transcription regulator protein, deoR family	bi	16	2209	fig|6666666.319175.peg.2209	98.56	probable transcription regulator protein, deoR family	bi	27	1507	fig|6666666.319326.peg.1507	98.1	probable transcription regulator protein, deoR family	bi	8	1416	fig|6666666.318656.peg.1416	99.53	probable transcription regulator protein, deoR family	bi	36	4292	fig|6666666.319173.peg.4292	98.1	probable transcription regulator protein, deoR family	bi	36	2850	fig|6666666.319327.peg.2850	97.63	probable transcription regulator protein, deoR family	bi	38	2140	fig|6666666.319178.peg.2140	98.1	probable transcription regulator protein, deoR family	bi	22	919	fig|6666666.319328.peg.919	99.13	probable transcription regulator protein, deoR family	bi	26	3257
5	105	128	fig|6666666.326087.peg.105	FIG00553587: hypothetical protein	bi	16	2210	fig|6666666.319175.peg.2210	97.64	FIG00553587: hypothetical protein	bi	27	1506	fig|6666666.319326.peg.1506	98.43	FIG00553587: hypothetical protein	bi	8	1415	fig|6666666.318656.peg.1415	100	FIG00553587: hypothetical protein	bi	36	4293	fig|6666666.319173.peg.4293	98.43	FIG00553587: hypothetical protein	bi	36	2849	fig|6666666.319327.peg.2849	98.43	FIG00553587: hypothetical protein	bi	38	2141	fig|6666666.319178.peg.2141	98.43	FIG00553587: hypothetical protein	bi	22	920	fig|6666666.319328.peg.920	95.28	FIG00553587: hypothetical protein	bi	26	3256
5	106	297	fig|6666666.326087.peg.106	Putative transcriptional regulator	bi	16	2211	fig|6666666.319175.peg.2211	97.97	Putative transcriptional regulator	bi	27	1505	fig|6666666.319326.peg.1505	97.64	Putative transcriptional regulator	bi	8	1414	fig|6666666.318656.peg.1414	100	Putative transcriptional regulator	bi	36	4294	fig|6666666.319173.peg.4294	97.64	Putative transcriptional regulator	bi	36	2848	fig|6666666.319327.peg.2848	97.64	Putative transcriptional regulator	bi	38	2142	fig|6666666.319178.peg.2142	97.64	Putative transcriptional regulator	bi	22	921	fig|6666666.319328.peg.921	98.99	Putative transcriptional regulator	bi	26	3255
5	107	257	fig|6666666.326087.peg.107	Outer membrane protein V	bi	16	2212	fig|6666666.319175.peg.2212	98.03	Outer membrane protein V	bi	27	1504	fig|6666666.319326.peg.1504	98.44	Outer membrane protein V	bi	8	1413	fig|6666666.318656.peg.1413	100	Outer membrane protein V	bi	36	4295	fig|6666666.319173.peg.4295	98.44	Outer membrane protein V	bi	36	2847	fig|6666666.319327.peg.2847	98.44	Outer membrane protein V	bi	38	2143	fig|6666666.319178.peg.2143	98.44	Outer membrane protein V	-				0		bi	26	3254
5	108	231	fig|6666666.326087.peg.108	Two-component response regulator	bi	16	2214	fig|6666666.319175.peg.2214	99.55	Two-component response regulator	bi	27	1503	fig|6666666.319326.peg.1503	99.55	Two-component response regulator	bi	8	1412	fig|6666666.318656.peg.1412	99.55	Two-component response regulator	bi	36	4296	fig|6666666.319173.peg.4296	99.55	Two-component response regulator	bi	36	2846	fig|6666666.319327.peg.2846	99.55	Two-component response regulator	bi	38	2144	fig|6666666.319178.peg.2144	99.55	Two-component response regulator	bi	1	32	fig|6666666.319328.peg.32	39.3	Response regulator BaeR	bi	26	3253
5	109	393	fig|6666666.326087.peg.109	two-component system sensor protein	bi	16	2215	fig|6666666.319175.peg.2215	99.49	two-component system sensor protein	bi	27	1502	fig|6666666.319326.peg.1502	99.74	two-component system sensor protein	bi	8	1411	fig|6666666.318656.peg.1411	100	two-component system sensor protein	bi	36	4297	fig|6666666.319173.peg.4297	99.74	two-component system sensor protein	bi	36	2845	fig|6666666.319327.peg.2845	99.74	two-component system sensor protein	bi	38	2145	fig|6666666.319178.peg.2145	99.74	two-component system sensor protein	bi	1	31	fig|6666666.319328.peg.31	35.96	Sensory histidine kinase BaeS	bi	26	3252
5	110	383	fig|6666666.326087.peg.110	Probable Co/Zn/Cd efflux system membrane fusion protein	bi	16	2216	fig|6666666.319175.peg.2216	98.43	Probable Co/Zn/Cd efflux system membrane fusion protein	bi	27	1501	fig|6666666.319326.peg.1501	97.65	Probable Co/Zn/Cd efflux system membrane fusion protein	bi	8	1410	fig|6666666.318656.peg.1410	100	Probable Co/Zn/Cd efflux system membrane fusion protein	bi	36	4298	fig|6666666.319173.peg.4298	97.65	Probable Co/Zn/Cd efflux system membrane fusion protein	bi	36	2844	fig|6666666.319327.peg.2844	97.65	Probable Co/Zn/Cd efflux system membrane fusion protein	bi	38	2146	fig|6666666.319178.peg.2146	97.65	Probable Co/Zn/Cd efflux system membrane fusion protein	bi	86	3825	fig|6666666.319328.peg.3825	32.28	Putative membrane protein	bi	26	3251
5	111	1017	fig|6666666.326087.peg.111	RND efflux transporter	bi	16	2217	fig|6666666.319175.peg.2217	98.92	RND efflux transporter	bi	27	1500	fig|6666666.319326.peg.1500	99.02	RND efflux transporter	bi	8	1409	fig|6666666.318656.peg.1409	100	RND efflux transporter	bi	36	4300	fig|6666666.319173.peg.4300	99.13	RND efflux transporter	bi	36	2843	fig|6666666.319327.peg.2843	99.02	RND efflux transporter	bi	38	2148	fig|6666666.319178.peg.2148	99.13	RND efflux transporter	bi	37	1979	fig|6666666.319328.peg.1979	26.35	RND efflux system, inner membrane transporter CmeB	bi	26	3250
5	112	119	fig|6666666.326087.peg.112	Cytochrome P-450:NADPH-P-450 reductase	bi	16	2218	fig|6666666.319175.peg.2218	99.15	Cytochrome P-450:NADPH-P-450 reductase	bi	27	1499	fig|6666666.319326.peg.1499	100	Cytochrome P-450:NADPH-P-450 reductase	bi	8	1408	fig|6666666.318656.peg.1408	100	Cytochrome P-450:NADPH-P-450 reductase	bi	36	4301	fig|6666666.319173.peg.4301	100	Cytochrome P-450:NADPH-P-450 reductase	bi	36	2842	fig|6666666.319327.peg.2842	100	Cytochrome P-450:NADPH-P-450 reductase	bi	38	2149	fig|6666666.319178.peg.2149	100	Cytochrome P-450:NADPH-P-450 reductase	bi	22	924	fig|6666666.319328.peg.924	100	Cytochrome P-450:NADPH-P-450 reductase	bi	26	3249
5	113	148	fig|6666666.326087.peg.113	NUDIX hydrolase	bi	16	2219	fig|6666666.319175.peg.2219	97.79	NUDIX hydrolase	bi	27	1498	fig|6666666.319326.peg.1498	97.79	NUDIX hydrolase	bi	8	1407	fig|6666666.318656.peg.1407	100	NUDIX hydrolase	bi	36	4302	fig|6666666.319173.peg.4302	97.79	NUDIX hydrolase	bi	36	2841	fig|6666666.319327.peg.2841	97.79	NUDIX hydrolase	bi	38	2150	fig|6666666.319178.peg.2150	97.79	NUDIX hydrolase	bi	22	925	fig|6666666.319328.peg.925	97.06	NUDIX hydrolase	bi	26	3248
5	114	162	fig|6666666.326087.peg.114	FIG00732114: hypothetical protein	bi	16	2220	fig|6666666.319175.peg.2220	100	FIG00732114: hypothetical protein	-				0		bi	8	1406	fig|6666666.318656.peg.1406	100	FIG00732114: hypothetical protein	-				0		-				0		-				0		bi	22	926	fig|6666666.319328.peg.926	99.38	FIG00732114: hypothetical protein	bi	26	3247
5	115	304	fig|6666666.326087.peg.115	probable integral membrane protein NMA1777	bi	16	2221	fig|6666666.319175.peg.2221	99.01	probable integral membrane protein NMA1777	bi	27	1496	fig|6666666.319326.peg.1496	99.32	probable integral membrane protein NMA1777	bi	8	1405	fig|6666666.318656.peg.1405	100	probable integral membrane protein NMA1777	bi	36	4304	fig|6666666.319173.peg.4304	98.98	probable integral membrane protein NMA1777	bi	36	2839	fig|6666666.319327.peg.2839	99.32	probable integral membrane protein NMA1777	bi	38	2152	fig|6666666.319178.peg.2152	98.98	probable integral membrane protein NMA1777	bi	22	927	fig|6666666.319328.peg.927	99.34	probable integral membrane protein NMA1777	bi	26	3246
5	116	204	fig|6666666.326087.peg.116	TetR-family transcriptional regulator	bi	16	2222	fig|6666666.319175.peg.2222	100	TetR-family transcriptional regulator	bi	27	1495	fig|6666666.319326.peg.1495	99.46	TetR-family transcriptional regulator	bi	8	1404	fig|6666666.318656.peg.1404	100	TetR-family transcriptional regulator	bi	36	4305	fig|6666666.319173.peg.4305	100	TetR-family transcriptional regulator	bi	36	2838	fig|6666666.319327.peg.2838	100	TetR-family transcriptional regulator	bi	38	2153	fig|6666666.319178.peg.2153	100	TetR-family transcriptional regulator	bi	22	928	fig|6666666.319328.peg.928	98.52	TetR-family transcriptional regulator	bi	26	3245
5	117	419	fig|6666666.326087.peg.117	metabolite/H symporter, major facilitator superfamily (MFS)	bi	16	2226	fig|6666666.319175.peg.2226	100	metabolite/H symporter, major facilitator superfamily (MFS)	bi	27	1494	fig|6666666.319326.peg.1494	99.52	metabolite/H symporter, major facilitator superfamily (MFS)	bi	8	1403	fig|6666666.318656.peg.1403	99.76	metabolite/H symporter, major facilitator superfamily (MFS)	bi	36	4306	fig|6666666.319173.peg.4306	99.52	metabolite/H symporter, major facilitator superfamily (MFS)	bi	36	2837	fig|6666666.319327.peg.2837	99.52	metabolite/H symporter, major facilitator superfamily (MFS)	bi	38	2154	fig|6666666.319178.peg.2154	99.52	metabolite/H symporter, major facilitator superfamily (MFS)	bi	22	929	fig|6666666.319328.peg.929	99.52	metabolite/H symporter, major facilitator superfamily (MFS)	bi	26	3244
5	118	265	fig|6666666.326087.peg.118	Hypothetical ABC transport system, periplasmic component	bi	16	2227	fig|6666666.319175.peg.2227	100	Hypothetical ABC transport system, periplasmic component	bi	27	1493	fig|6666666.319326.peg.1493	98.11	Hypothetical ABC transport system, periplasmic component	bi	8	1402	fig|6666666.318656.peg.1402	100	Hypothetical ABC transport system, periplasmic component	bi	36	4307	fig|6666666.319173.peg.4307	98.11	Hypothetical ABC transport system, periplasmic component	bi	36	2836	fig|6666666.319327.peg.2836	98.11	Hypothetical ABC transport system, periplasmic component	bi	38	2155	fig|6666666.319178.peg.2155	98.11	Hypothetical ABC transport system, periplasmic component	bi	22	930	fig|6666666.319328.peg.930	97.73	Hypothetical ABC transport system, periplasmic component	bi	26	3243
5	119	300	fig|6666666.326087.peg.119	LysR family transcriptional regulator YbhD	bi	16	2228	fig|6666666.319175.peg.2228	100	LysR family transcriptional regulator YbhD	bi	27	1492	fig|6666666.319326.peg.1492	100	LysR family transcriptional regulator YbhD	bi	8	1401	fig|6666666.318656.peg.1401	100	LysR family transcriptional regulator YbhD	bi	36	4308	fig|6666666.319173.peg.4308	100	LysR family transcriptional regulator YbhD	bi	36	2835	fig|6666666.319327.peg.2835	100	LysR family transcriptional regulator YbhD	bi	38	2156	fig|6666666.319178.peg.2156	100	LysR family transcriptional regulator YbhD	bi	22	931	fig|6666666.319328.peg.931	99.67	LysR family transcriptional regulator YbhD	bi	26	3242
5	120	107	fig|6666666.326087.peg.120	hypothetical protein	bi	16	2229	fig|6666666.319175.peg.2229	99.06	hypothetical protein	bi	27	1491	fig|6666666.319326.peg.1491	94.34	hypothetical protein	bi	8	1400	fig|6666666.318656.peg.1400	100	hypothetical protein	bi	36	4309	fig|6666666.319173.peg.4309	94.34	hypothetical protein	bi	17	1100	fig|6666666.319327.peg.1100	94.34	hypothetical protein	bi	38	2157	fig|6666666.319178.peg.2157	94.34	hypothetical protein	bi	22	932	fig|6666666.319328.peg.932	98.11	hypothetical protein	bi	26	3241
5	121	197	fig|6666666.326087.peg.121	Transcriptional regulator, TetR family	bi	16	2230	fig|6666666.319175.peg.2230	97.96	Transcriptional regulator, TetR family	bi	27	1490	fig|6666666.319326.peg.1490	96.43	Transcriptional regulator, TetR family	bi	8	1399	fig|6666666.318656.peg.1399	100	Transcriptional regulator, TetR family	bi	36	4310	fig|6666666.319173.peg.4310	96.43	Transcriptional regulator, TetR family	bi	17	1099	fig|6666666.319327.peg.1099	96.43	Transcriptional regulator, TetR family	bi	38	2158	fig|6666666.319178.peg.2158	96.43	Transcriptional regulator, TetR family	bi	22	933	fig|6666666.319328.peg.933	97.45	Transcriptional regulator, TetR family	bi	26	3240
5	122	104	fig|6666666.326087.peg.122	FIG00731793: hypothetical protein	bi	16	2231	fig|6666666.319175.peg.2231	100	FIG00731793: hypothetical protein	bi	27	1489	fig|6666666.319326.peg.1489	100	FIG00731793: hypothetical protein	bi	8	1398	fig|6666666.318656.peg.1398	100	FIG00731793: hypothetical protein	bi	36	4311	fig|6666666.319173.peg.4311	98.91	FIG00731793: hypothetical protein	bi	17	1098	fig|6666666.319327.peg.1098	100	FIG00731793: hypothetical protein	bi	38	2159	fig|6666666.319178.peg.2159	98.91	FIG00731793: hypothetical protein	bi	22	934	fig|6666666.319328.peg.934	100	FIG00731793: hypothetical protein	bi	26	3239
5	123	247	fig|6666666.326087.peg.123	3',5'-cyclic-nucleotide phosphodiesterase (EC 3.1.4.17)	bi	16	2232	fig|6666666.319175.peg.2232	96.34	3',5'-cyclic-nucleotide phosphodiesterase (EC 3.1.4.17)	bi	27	1488	fig|6666666.319326.peg.1488	97.56	3',5'-cyclic-nucleotide phosphodiesterase (EC 3.1.4.17)	bi	8	1397	fig|6666666.318656.peg.1397	100	3',5'-cyclic-nucleotide phosphodiesterase (EC 3.1.4.17)	bi	36	4312	fig|6666666.319173.peg.4312	97.56	3',5'-cyclic-nucleotide phosphodiesterase (EC 3.1.4.17)	bi	17	1097	fig|6666666.319327.peg.1097	97.56	3',5'-cyclic-nucleotide phosphodiesterase (EC 3.1.4.17)	bi	38	2160	fig|6666666.319178.peg.2160	97.56	3',5'-cyclic-nucleotide phosphodiesterase (EC 3.1.4.17)	bi	22	935	fig|6666666.319328.peg.935	97.15	3',5'-cyclic-nucleotide phosphodiesterase (EC 3.1.4.17)	bi	26	3238
5	124	93	fig|6666666.326087.peg.124	FIG00554667: hypothetical protein	bi	16	2233	fig|6666666.319175.peg.2233	97.83	FIG00554667: hypothetical protein	bi	27	1487	fig|6666666.319326.peg.1487	100	FIG00554667: hypothetical protein	bi	8	1396	fig|6666666.318656.peg.1396	100	FIG00554667: hypothetical protein	bi	36	4313	fig|6666666.319173.peg.4313	100	FIG00554667: hypothetical protein	bi	17	1096	fig|6666666.319327.peg.1096	100	FIG00554667: hypothetical protein	bi	38	2161	fig|6666666.319178.peg.2161	100	FIG00554667: hypothetical protein	bi	22	936	fig|6666666.319328.peg.936	95.65	FIG00554667: hypothetical protein	bi	26	3237
5	125	100	fig|6666666.326087.peg.125	FIG00554127: hypothetical protein	bi	16	2234	fig|6666666.319175.peg.2234	94.95	FIG00554127: hypothetical protein	bi	27	1486	fig|6666666.319326.peg.1486	100	FIG00554127: hypothetical protein	bi	8	1395	fig|6666666.318656.peg.1395	100	FIG00554127: hypothetical protein	bi	36	4314	fig|6666666.319173.peg.4314	100	FIG00554127: hypothetical protein	bi	17	1095	fig|6666666.319327.peg.1095	100	FIG00554127: hypothetical protein	bi	38	2162	fig|6666666.319178.peg.2162	100	FIG00554127: hypothetical protein	bi	22	937	fig|6666666.319328.peg.937	94.95	FIG00554127: hypothetical protein	bi	26	3236
5	126	80	fig|6666666.326087.peg.126	FIG00639471: hypothetical protein	bi	16	2235	fig|6666666.319175.peg.2235	100	FIG00639471: hypothetical protein	bi	27	1485	fig|6666666.319326.peg.1485	100	FIG00639471: hypothetical protein	bi	8	1394	fig|6666666.318656.peg.1394	100	FIG00639471: hypothetical protein	bi	36	4315	fig|6666666.319173.peg.4315	100	FIG00639471: hypothetical protein	bi	17	1094	fig|6666666.319327.peg.1094	100	FIG00639471: hypothetical protein	bi	38	2163	fig|6666666.319178.peg.2163	100	FIG00639471: hypothetical protein	bi	22	938	fig|6666666.319328.peg.938	100	FIG00639471: hypothetical protein	bi	26	3235
5	127	406	fig|6666666.326087.peg.127	Hypothetical protein ycgF	bi	16	2236	fig|6666666.319175.peg.2236	99.26	Hypothetical protein ycgF	bi	27	1484	fig|6666666.319326.peg.1484	99.75	Hypothetical protein ycgF	bi	8	1393	fig|6666666.318656.peg.1393	100	Hypothetical protein ycgF	bi	36	4316	fig|6666666.319173.peg.4316	99.75	Hypothetical protein ycgF	bi	17	1093	fig|6666666.319327.peg.1093	99.75	Hypothetical protein ycgF	bi	38	2164	fig|6666666.319178.peg.2164	99.75	Hypothetical protein ycgF	bi	22	939	fig|6666666.319328.peg.939	99.51	Hypothetical protein ycgF	bi	26	3234
5	128	248	fig|6666666.326087.peg.128	Putative HTH-type transcriptional regulator ycgE	bi	16	2237	fig|6666666.319175.peg.2237	100	Putative HTH-type transcriptional regulator ycgE	bi	27	1483	fig|6666666.319326.peg.1483	100	Putative HTH-type transcriptional regulator ycgE	bi	8	1392	fig|6666666.318656.peg.1392	100	Putative HTH-type transcriptional regulator ycgE	bi	36	4317	fig|6666666.319173.peg.4317	100	Putative HTH-type transcriptional regulator ycgE	bi	17	1092	fig|6666666.319327.peg.1092	100	Putative HTH-type transcriptional regulator ycgE	bi	38	2165	fig|6666666.319178.peg.2165	100	Putative HTH-type transcriptional regulator ycgE	bi	22	940	fig|6666666.319328.peg.940	100	Putative HTH-type transcriptional regulator ycgE	bi	26	3233
5	129	637	fig|6666666.326087.peg.129	Methyl-accepting chemotaxis protein I (serine chemoreceptor protein)	bi	16	2238	fig|6666666.319175.peg.2238	99.69	Methyl-accepting chemotaxis protein I (serine chemoreceptor protein)	bi	27	1482	fig|6666666.319326.peg.1482	99.69	Methyl-accepting chemotaxis protein I (serine chemoreceptor protein)	bi	8	1391	fig|6666666.318656.peg.1391	100	Methyl-accepting chemotaxis protein I (serine chemoreceptor protein)	bi	36	4318	fig|6666666.319173.peg.4318	99.69	Methyl-accepting chemotaxis protein I (serine chemoreceptor protein)	bi	17	1091	fig|6666666.319327.peg.1091	99.69	Methyl-accepting chemotaxis protein I (serine chemoreceptor protein)	bi	38	2166	fig|6666666.319178.peg.2166	99.69	Methyl-accepting chemotaxis protein I (serine chemoreceptor protein)	bi	83	3725	fig|6666666.319328.peg.3725	99.53	Methyl-accepting chemotaxis protein I (serine chemoreceptor protein)	bi	26	3232
5	130	129	fig|6666666.326087.peg.130	Prolyl endopeptidase (EC 3.4.21.26)	bi	16	2239	fig|6666666.319175.peg.2239	98.44	Prolyl endopeptidase (EC 3.4.21.26)	bi	27	1481	fig|6666666.319326.peg.1481	98.44	Prolyl endopeptidase (EC 3.4.21.26)	bi	8	1390	fig|6666666.318656.peg.1390	100	Prolyl endopeptidase (EC 3.4.21.26)	bi	36	4319	fig|6666666.319173.peg.4319	98.44	Prolyl endopeptidase (EC 3.4.21.26)	bi	17	1090	fig|6666666.319327.peg.1090	98.44	Prolyl endopeptidase (EC 3.4.21.26)	bi	38	2167	fig|6666666.319178.peg.2167	98.44	Prolyl endopeptidase (EC 3.4.21.26)	bi	83	3724	fig|6666666.319328.peg.3724	99.22	Prolyl endopeptidase (EC 3.4.21.26)	bi	26	3231
5	131	137	fig|6666666.326087.peg.131	FIG01201438: hypothetical protein	bi	16	2241	fig|6666666.319175.peg.2241	93.38	FIG01201438: hypothetical protein	bi	27	1480	fig|6666666.319326.peg.1480	95.59	FIG01201438: hypothetical protein	bi	8	1389	fig|6666666.318656.peg.1389	99.26	FIG01201438: hypothetical protein	bi	36	4320	fig|6666666.319173.peg.4320	95.59	FIG01201438: hypothetical protein	bi	17	1089	fig|6666666.319327.peg.1089	95.59	FIG01201438: hypothetical protein	bi	38	2168	fig|6666666.319178.peg.2168	95.59	FIG01201438: hypothetical protein	bi	83	3723	fig|6666666.319328.peg.3723	96.32	FIG01201438: hypothetical protein	bi	26	3230
6	132	40	fig|6666666.326087.peg.132	hypothetical protein	-				0		-				0		-				0		-				0		-				0		-				0		-				0		bi	14	1141
6	133	102	fig|6666666.326087.peg.133	IncN plasmid KikA protein	-				0		-				0		-				0		bi	31	2967	fig|6666666.319173.peg.2967	67.33	IncN plasmid KikA protein	-				0		bi	71	3554	fig|6666666.319178.peg.3554	67.33	IncN plasmid KikA protein	-				0		bi	14	1142
6	134	133	fig|6666666.326087.peg.134	FIG01222715: hypothetical protein	-				0		-				0		-				0		-				0		-				0		-				0		-				0		-
6	135	342	fig|6666666.326087.peg.135	ATPase required for both assembly of type IV secretion complex and secretion of T-DNA complex, VirB11	-				0		-				0		-				0		bi	31	2968	fig|6666666.319173.peg.2968	91.2	ATPase required for both assembly of type IV secretion complex and secretion of T-DNA complex, VirB11	-				0		bi	71	3555	fig|6666666.319178.peg.3555	91.2	ATPase required for both assembly of type IV secretion complex and secretion of T-DNA complex, VirB11	-				0		bi	14	1144
6	136	435	fig|6666666.326087.peg.136	Inner membrane protein of type IV secretion of T-DNA complex, TonB-like, VirB10	-				0		-				0		-				0		bi	31	2969	fig|6666666.319173.peg.2969	72.15	Inner membrane protein of type IV secretion of T-DNA complex, TonB-like, VirB10	-				0		bi	71	3556	fig|6666666.319178.peg.3556	72.15	Inner membrane protein of type IV secretion of T-DNA complex, TonB-like, VirB10	-				0		bi	14	1145
6	137	302	fig|6666666.326087.peg.137	Outer membrane and periplasm component of type IV secretion of T-DNA complex, has secretin-like domain, VirB9	-				0		-				0		-				0		bi	31	2970	fig|6666666.319173.peg.2970	84.39	Outer membrane and periplasm component of type IV secretion of T-DNA complex, has secretin-like domain, VirB9	-				0		bi	71	3557	fig|6666666.319178.peg.3557	84.39	Outer membrane and periplasm component of type IV secretion of T-DNA complex, has secretin-like domain, VirB9	-				0		bi	14	1146
6	138	228	fig|6666666.326087.peg.138	Inner membrane protein forms channel for type IV secretion of T-DNA complex, VirB8	-				0		-				0		-				0		bi	31	2971	fig|6666666.319173.peg.2971	82.82	Inner membrane protein forms channel for type IV secretion of T-DNA complex, VirB8	-				0		bi	71	3558	fig|6666666.319178.peg.3558	82.82	Inner membrane protein forms channel for type IV secretion of T-DNA complex, VirB8	-				0		bi	14	1147
6	139	46	fig|6666666.326087.peg.139	hypothetical protein	-				0		-				0		-				0		-				0		-				0		-				0		-				0		-
6	140	359	fig|6666666.326087.peg.140	Inner membrane protein of type IV secretion of T-DNA complex, VirB6	-				0		-				0		-				0		bi	31	2973	fig|6666666.319173.peg.2973	81.36	Inner membrane protein of type IV secretion of T-DNA complex, VirB6	-				0		bi	71	3560	fig|6666666.319178.peg.3560	81.36	Inner membrane protein of type IV secretion of T-DNA complex, VirB6	-				0		bi	14	1148
6	141	76	fig|6666666.326087.peg.141	IncQ plasmid conjugative transfer protein TraG	-				0		-				0		-				0		-				0		-				0		-				0		-				0		-
6	142	235	fig|6666666.326087.peg.142	Minor pilin of type IV secretion complex, VirB5	-				0		-				0		-				0		bi	31	2974	fig|6666666.319173.peg.2974	79.8	Minor pilin of type IV secretion complex, VirB5	-				0		bi	71	3561	fig|6666666.319178.peg.3561	79.8	Minor pilin of type IV secretion complex, VirB5	-				0		bi	14	1149
6	143	915	fig|6666666.326087.peg.143	ATPase required for both assembly of type IV secretion complex and secretion of T-DNA complex, VirB4	-				0		-				0		-				0		bi	31	2975	fig|6666666.319173.peg.2975	90.99	ATPase required for both assembly of type IV secretion complex and secretion of T-DNA complex, VirB4	-				0		bi	71	3562	fig|6666666.319178.peg.3562	90.99	ATPase required for both assembly of type IV secretion complex and secretion of T-DNA complex, VirB4	-				0		bi	14	1150
6	144	93	fig|6666666.326087.peg.144	Major pilus subunit of type IV secretion complex, VirB2	-				0		-				0		-				0		bi	31	2976	fig|6666666.319173.peg.2976	77.78	hypothetical protein	-				0		bi	71	3563	fig|6666666.319178.peg.3563	77.78	hypothetical protein	-				0		bi	14	1151
6	145	237	fig|6666666.326087.peg.145	Bores hole in peptidoglycan layer allowing type IV secretion complex assembly to occur (VirB1)	-				0		-				0		-				0		-				0		-				0		-				0		-				0		bi	14	1152
6	146	74	fig|6666666.326087.peg.146	putative ATP/GTP-binding protein remnant	-				0		-				0		-				0		bi	31	2977	fig|6666666.319173.peg.2977	66.18	putative ATP/GTP-binding protein remnant	-				0		-				0		-				0		bi	14	1153
6	147	72	fig|6666666.326087.peg.147	hypothetical protein	-				0		-				0		-				0		-				0		-				0		-				0		-				0		-
6	148	44	fig|6666666.326087.peg.148	hypothetical protein	-				0		-				0		-				0		-				0		-				0		-				0		-				0		-
6	149	200	fig|6666666.326087.peg.149	putative RepA protein	-				0		-				0		-				0		-				0		-				0		-				0		-				0		bi	14	1154
6	150	135	fig|6666666.326087.peg.150	hypothetical protein	-				0		bi	63	3781	fig|6666666.319326.peg.3781	36.67	putative protein	-				0		-				0		bi	5	335	fig|6666666.319327.peg.335	36.67	putative protein	-				0		-				0		-
6	151	989	fig|6666666.326087.peg.151	Mobile element protein	-				0		-				0		-				0		-				0		-				0		-				0		-				0		-
6	152	84	fig|6666666.326087.peg.152	Predicted nucleotidyltransferases	-				0		-				0		-				0		-				0		-				0		-				0		-				0		-
6	153	134	fig|6666666.326087.peg.153	Predicted nucleotidyltransferases	-				0		-				0		-				0		-				0		-				0		-				0		-				0		-
6	154	109	fig|6666666.326087.peg.154	FIG00467464: hypothetical protein	-				0		-				0		-				0		-				0		-				0		-				0		-				0		-
6	155	167	fig|6666666.326087.peg.155	hypothetical protein	-				0		-				0		-				0		-				0		-				0		-				0		-				0		-
6	156	124	fig|6666666.326087.peg.156	FIG00963717: hypothetical protein	-				0		-				0		-				0		-				0		-				0		-				0		-				0		-
6	157	136	fig|6666666.326087.peg.157	Mobile element protein	-				0		bi	1	5	fig|6666666.319326.peg.5	35.16	Site-specific recombinase, resolvase family	-				0		bi	35	4096	fig|6666666.319173.peg.4096	58.78	Phage DNA invertase	bi	33	2697	fig|6666666.319327.peg.2697	36.51	transposon resolvase	bi	71	3891	fig|6666666.319178.peg.3891	62.69	Phage DNA invertase	bi	43	2366	fig|6666666.319328.peg.2366	35.2	transposon resolvase	-
6	158	46	fig|6666666.326087.peg.158	hypothetical protein	-				0		-				0		-				0		-				0		-				0		-				0		-				0		-
6	159	416	fig|6666666.326087.peg.159	DNA-cytosine methyltransferase (EC 2.1.1.37)	bi	11	1828	fig|6666666.319175.peg.1828	28.78	DNA-cytosine methyltransferase (EC 2.1.1.37)	bi	37	2385	fig|6666666.319326.peg.2385	54.71	DNA-cytosine methyltransferase (EC 2.1.1.37)	bi	11	1732	fig|6666666.318656.peg.1732	28.29	DNA-cytosine methyltransferase (EC 2.1.1.37)	bi	33	3805	fig|6666666.319173.peg.3805	29.24	DNA-cytosine methyltransferase (EC 2.1.1.37)	bi	1	97	fig|6666666.319327.peg.97	28.78	DNA-cytosine methyltransferase (EC 2.1.1.37)	bi	77	4333	fig|6666666.319178.peg.4333	29.24	DNA-cytosine methyltransferase (EC 2.1.1.37)	bi	11	195	fig|6666666.319328.peg.195	28.78	DNA-cytosine methyltransferase (EC 2.1.1.37)	bi	25	2205
6	160	325	fig|6666666.326087.peg.160	hypothetical protein	-				0		-				0		-				0		-				0		-				0		-				0		-				0		-
6	161	203	fig|6666666.326087.peg.161	Chromosome (plasmid) partitioning protein ParA	-				0		-				0		-				0		-				0		-				0		-				0		-				0		bi	14	1157
6	162	78	fig|6666666.326087.peg.162	hypothetical protein	-				0		-				0		-				0		-				0		-				0		-				0		-				0		bi	14	1158
6	163	115	fig|6666666.326087.peg.163	hypothetical protein	-				0		-				0		-				0		-				0		-				0		-				0		-				0		bi	14	1159
6	164	158	fig|6666666.326087.peg.164	micrococcal nuclease-like protein	-				0		-				0		-				0		-				0		-				0		-				0		-				0		bi	14	1160
6	165	250	fig|6666666.326087.peg.165	FIG01223304: hypothetical protein	-				0		-				0		-				0		bi	31	2964	fig|6666666.319173.peg.2964	50.41	TriL protein	-				0		bi	71	3551	fig|6666666.319178.peg.3551	50.41	TriL protein	-				0		bi	14	1161
6	166	430	fig|6666666.326087.peg.166	MobB protein	-				0		-				0		-				0		bi	31	2965	fig|6666666.319173.peg.2965	60.88	FIG00641840: hypothetical protein	-				0		bi	71	3552	fig|6666666.319178.peg.3552	60.88	FIG00641840: hypothetical protein	-				0		bi	14	1162
7	167	83	fig|6666666.326087.peg.167	hypothetical protein	-				0		-				0		-				0		-				0		-				0		-				0		-				0		-
7	168	38	fig|6666666.326087.peg.168	hypothetical protein	-				0		-				0		-				0		-				0		-				0		-				0		-				0		-
8	169	422	fig|6666666.326087.peg.169	diguanylate cyclase/phosphodiesterase (GGDEF & EAL domains) with PAS/PAC sensor(s)	bi	11	1833	fig|6666666.319175.peg.1833	39.33	FIG00554228: hypothetical protein	bi	8	506	fig|6666666.319326.peg.506	39.33	FIG00554228: hypothetical protein	bi	11	1727	fig|6666666.318656.peg.1727	39.33	FIG00554228: hypothetical protein	bi	31	3014	fig|6666666.319173.peg.3014	39.33	FIG00554228: hypothetical protein	bi	29	2315	fig|6666666.319327.peg.2315	39.05	FIG00553781: hypothetical protein	bi	71	3599	fig|6666666.319178.peg.3599	39.33	FIG00554228: hypothetical protein	bi	11	190	fig|6666666.319328.peg.190	39.33	FIG00554228: hypothetical protein	uni	24	1888
9	170	326	fig|6666666.326087.peg.170	replication protein	-				0		-				0		-				0		-				0		-				0		-				0		-				0		-
10	171	49	fig|6666666.326087.peg.171	Maltose/maltodextrin ABC transporter, permease protein MalG	bi	27	2872	fig|6666666.319175.peg.2872	97.92	Maltose/maltodextrin ABC transporter, permease protein MalG	bi	64	3813	fig|6666666.319326.peg.3813	97.92	Maltose/maltodextrin ABC transporter, permease protein MalG	bi	27	2615	fig|6666666.318656.peg.2615	100	Maltose/maltodextrin ABC transporter, permease protein MalG	bi	5	695	fig|6666666.319173.peg.695	97.92	Maltose/maltodextrin ABC transporter, permease protein MalG	bi	44	3049	fig|6666666.319327.peg.3049	97.92	Maltose/maltodextrin ABC transporter, permease protein MalG	bi	60	3350	fig|6666666.319178.peg.3350	97.92	Maltose/maltodextrin ABC transporter, permease protein MalG	bi	25	1173	fig|6666666.319328.peg.1173	100	Maltose/maltodextrin ABC transporter, permease protein MalG	bi	27	3329
[truncated: 111 more columns]
