# Supplementary material for: Draft genomes of Cronobacter sakazakii strains isolated from dried spices bring unique insights into the diversity of plant-associated strains
Source: Stand Genomic Sci. 2018 Nov 29;13:35. doi: 10.1186/s40793-018-0339-6 (PMC6267090; doi:10.1186/s40793-018-0339-6)
Supplement: Supplementary file 5 — Table S5. Summary table of sequence repeats (inverted repeat, direct repeat, and palindrome) that are associated with the xylose untilization operon of spice-origin C. sakazakii genomes evaluated in the study*. (XLSX 14 kb) [file 40793_2018_339_MOESM5_ESM.xlsx]

## Sheet: Sheet1
Supplement Table 5. Summary table of sequence repeats (inverted repeat, direct repeat, and palindrome) that are associated with the xylose untilization operon of spice-origin C. sakazakii genomes evaluated in the study*.
Strains, sequence type designations, sequence repeat orientation (forward or reverse)
	MOD1_788569		MOD1_AS-2		MOD1_AS-4		MOD1_AS-13		MOD_AS-15		MOD1_J172		MOD1_Jor20		MOD1_Jor22		MOD1_O23mB		MOD1_Jor44		MOD1_Jor151		MOD1_O26_4		MOD1_Jor93		MOD1_Jor103a		MOD1_Jor146		MOD1_Jor96		MOD1_Jor148b		MOD1_Jor154c		MOD1_Jor178		MOD1_Jor173		MOD1_Jor183		MOD1_KW3		MOD1_KW13		MOD1_O21_13		MOD1_O21_16
Sequence repeats	ST31 CC31		ST64 CC64		ST64 CC64		ST64 CC64		ST64 CC64		ST64 CC64		ST226, CC8		ST226, CC8		ST226, CC8		ST8, CC8		ST8, CC8		226, CC8		ST643		ST643		ST3, CC3		ST4, CC4		ST4, CC4		ST4, CC4		ST4, CC4		ST1, CC1		ST21, CC21		ST40, CC40		ST13, CC13		ST219, CC155		ST99, CC99
IR	xylB	amy1											xylB	amy1	xylB	amy1	xylB	amy1	xylB	amy1	xylB	amy1	xylB	amy1					xylB	amy1	xylB	amy1					xylB	amy1	xylB	amy1	xylB	amy1					xylB	amy1	xylB
IR													avtA	xylS	avtA	xylS	avtA	xylS	avtA	xylS	avtA	xylS	avtA	xylS					avtA	xylS	avtA	xylS	avtA	xylS	avtA	xylS	avtA	xylS	avtA	xylS							avtA	xylS	avtA
IR	amy1	xylS	amy1	xylS	amy1	xylS	amy1	xylS	amy1	xylS	amy1	xylS	amy1	xylS	amy1	xylS	amy1	xylS	amy1	xylS	amy1	xylS	amy1	xylS	amy1	xylS	amy1	xylS	amy1	xylS	amy1	xylS	amy1	xylS	amy1	xylS	amy1	xylS					amy1	xylS	amy1	xylS	amy1	xylS
P	bax	bax	bax	bax	bax	bax	bax	bax	bax	bax	bax	bax	bax	bax	bax	bax	bax	bax	bax	bax	hypothetical protein	hypothetical protein	bax	bax	bax	bax	hypothetical protein	hypothetical protein	hypothetical protein	hypothetical protein	bax	bax	bax	bax	hypothetical protein	hypothetical protein	bax	bax	bax	bax	bax	bax	bax	bax	bax	bax	bax	bax	bax
P																											hypothetical protein	hypothetical protein					bax	bax	hypothetical protein	hypothetical protein
DR													xylG	xynT	xylG	xynT	xylG	xynT	xylG	xynT	xylG	xynT	xylG	xynT	xylG	xynT			xylG	xynT									xylG	xynT			xylG	xynT	xylG	xynT
DR													bax	xynT	bax	xynT	bax	xynT	bax	xynT	hypothetical protein	xynT	bax	xynT
DR																																							xylR	xylS	xylR	xylS	xylR	xylS			xylR	xylS
* Highlighted genes represent presence of up to 6 sequence repeats(IR,DR and palindrome sequence repeats); light blue highlighted genes represents repeats associated with gene encoding hypothetical protein, yellow highlighted genes represents repeats associated with xylulokinase and alpha-amylase, light orange highlighted genes represents repeats associated with alpha-amylase and alpha-xylosidase…
a Direct repeat (contig15) and palindromic repeats (contigs 12 and 15) associated with C. sakazakii MOD1_Jor103 which was associated with a gene encoding for hypothetical protein.
b Direct repeats (contig34) and palindromic repeats (contigs 3 and 34) associated with C. sakazakii MOD1_Jor148 which was associated with a gene encoding for Bax-like protein
c Direct repeats (contig32) and palindromic repeats (contigs 32 and 33) associated with C. sakazakii MOD1_Jor154 which was associated with a gene encoding for hypothetical protein.
[truncated: 3 more columns]
